# Supplementary material for: Integrated multi-omics reveals flower color regulatory networks in Osmanthus fragrans
Source: Mol Hortic. 2026 Jan 5;6:1. doi: 10.1186/s43897-025-00158-y (PMC12766942; doi:10.1186/s43897-025-00158-y)
Supplement: Supplementary file 2 — Supplementary Material 2. [file 43897_2025_158_MOESM2_ESM.xlsx]

## Sheet: HS68SNPinformation
Supplementary Table 2. Single-nucleotide polymorphisms (SNPs) identifed by GWAS analysis using 48 light yellow cultivars, 20 orange cultivars, with DG was used as a control.
Chromosome	SNP	Reference	Alternative	Information	Format
Chr01	279794	C	A	DP=1198;VDB=0.356249;SGB=186.128;RPB=0.962942;MQB=0;MQSB=0.513931;BQB=4.54377e-05;MQ0F=0;ICB=0.0424881;HOB=0.146951;AC=33;AN=136;DP4=445,405,144,104;MQ=47;ANN=A|upstream_gene_variant|MODIFIER|evm.model.Contig340.24|evm.model.Contig340.24|transcript|evm.model.Contig340.24|protein_coding||c.-4142C>A|||||4142|,A|downstream_gene_variant|MODIFIER|evm.model.Contig340.23|evm.model.Contig340.23|transcrip…	GT:PL
Chr01	279870	T	A	DP=1107;VDB=0.0282332;SGB=141.034;RPB=0.158248;MQB=0;MQSB=0.655216;BQB=0.194966;MQ0F=0;ICB=0.0589319;HOB=0.139706;AC=34;AN=136;DP4=385,412,121,106;MQ=44;ANN=A|upstream_gene_variant|MODIFIER|evm.model.Contig340.24|evm.model.Contig340.24|transcript|evm.model.Contig340.24|protein_coding||c.-4066T>A|||||4066|,A|downstream_gene_variant|MODIFIER|evm.model.Contig340.23|evm.model.Contig340.23|transcript|…	GT:PL
Chr01	279942	G	A	DP=954;VDB=0.951815;SGB=83.5963;RPB=0.256474;MQB=0;MQSB=0.971451;BQB=0.160934;MQ0F=0;ICB=0.0105736;HOB=0.176362;AC=33;AN=136;DP4=349,369,87,79;MQ=41;ANN=A|upstream_gene_variant|MODIFIER|evm.model.Contig340.24|evm.model.Contig340.24|transcript|evm.model.Contig340.24|protein_coding||c.-3994G>A|||||3994|,A|downstream_gene_variant|MODIFIER|evm.model.Contig340.23|evm.model.Contig340.23|transcript|evm.…	GT:PL
Chr01	768009	A	G	DP=1033;VDB=0.826158;SGB=162.092;RPB=0.123409;MQB=2.10307e-36;MQSB=0.413504;BQB=0.647644;MQ0F=0;ICB=0.3388;HOB=0.0872621;AC=37;AN=136;DP4=349,330,149,128;MQ=47;ANN=G|splice_region_variant&intron_variant|LOW|evm.model.Contig340.56|evm.model.Contig340.56|transcript|evm.model.Contig340.56|protein_coding|21/22|c.3327-8T>C||||||	GT:PL
Chr01	770782	G	A	DP=1094;VDB=0.753668;SGB=162.011;RPB=0.838114;MQB=4.08153e-13;MQSB=0.00655949;BQB=0.809849;MQ0F=0;ICB=0.3388;HOB=0.0872621;AC=37;AN=136;DP4=369,369,159,118;MQ=46;ANN=A|intron_variant|MODIFIER|evm.model.Contig340.56|evm.model.Contig340.56|transcript|evm.model.Contig340.56|protein_coding|13/22|c.2238+84C>T||||||	GT:PL
Chr01	772326	A	T	DP=1022;VDB=0.918453;SGB=167.048;RPB=0.80688;MQB=0;MQSB=0.566536;BQB=3.56711e-05;MQ0F=0;ICB=0.3388;HOB=0.0872621;AC=37;AN=136;DP4=338,330,133,141;MQ=48;ANN=T|intron_variant|MODIFIER|evm.model.Contig340.56|evm.model.Contig340.56|transcript|evm.model.Contig340.56|protein_coding|10/22|c.1571+153T>A||||||	GT:PL
Chr01	772502	C	T	DP=996;VDB=0.288425;SGB=136.502;RPB=0.88725;MQB=0;MQSB=0.612385;BQB=1.62578e-05;MQ0F=0;ICB=0.3388;HOB=0.0872621;AC=37;AN=136;DP4=392,268,158,94;MQ=48;ANN=T|synonymous_variant|LOW|evm.model.Contig340.56|evm.model.Contig340.56|transcript|evm.model.Contig340.56|protein_coding|10/23|c.1548G>A|p.Gly516Gly|1548/5067|1548/5067|516/1688||	GT:PL
Chr01	772835	T	C	DP=949;VDB=0.215199;SGB=181.275;RPB=0.932272;MQB=5.72241e-11;MQSB=0.279064;BQB=0.0137198;MQ0F=0;ICB=0.0940211;HOB=0.12965;AC=39;AN=136;DP4=299,274,130,151;MQ=46;ANN=C|intron_variant|MODIFIER|evm.model.Contig340.56|evm.model.Contig340.56|transcript|evm.model.Contig340.56|protein_coding|9/22|c.1417-202A>G||||||	GT:PL
Chr01	780320	G	A	DP=637;VDB=0.279346;SGB=-11.8123;RPB=0.999267;MQB=1.1145e-15;MQSB=0.834281;BQB=0.620489;MQ0F=0;ICB=0.178306;HOB=0.110047;AC=34;AN=134;DP4=262,237,43,50;MQ=43;ANN=A|upstream_gene_variant|MODIFIER|evm.model.Contig340.56|evm.model.Contig340.56|transcript|evm.model.Contig340.56|protein_coding||c.-2757C>T|||||2757|,A|intergenic_region|MODIFIER|evm.model.Contig340.56-evm.model.Contig340.57|evm.model.Co…	GT:PL
Chr01	2692173	C	T	DP=823;VDB=0.0017485;SGB=79.9868;RPB=0.00687359;MQB=2.14851e-08;MQSB=0.925605;BQB=0.152859;MQ0F=0;ICB=0.174473;HOB=0.10871;AC=30;AN=134;DP4=328,294,75,75;MQ=43;ANN=T|upstream_gene_variant|MODIFIER|evm.model.Contig84.12|evm.model.Contig84.12|transcript|evm.model.Contig84.12|protein_coding||c.-2379G>A|||||2379|,T|intergenic_region|MODIFIER|evm.model.Contig84.12-evm.model.Contig84.13|evm.model.Conti…	GT:PL
Chr01	2697048	G	A	DP=863;VDB=0.00981055;SGB=151.529;RPB=0.728408;MQB=0;MQSB=0.874183;BQB=0.0951068;MQ0F=0;ICB=0.180004;HOB=0.108815;AC=30;AN=132;DP4=331,278,100,92;MQ=45;ANN=A|intergenic_region|MODIFIER|evm.model.Contig84.12-evm.model.Contig84.13|evm.model.Contig84.12-evm.model.Contig84.13|intergenic_region|evm.model.Contig84.12-evm.model.Contig84.13|||n.2697048G>A||||||	GT:PL
Chr01	3318485	T	C	DP=653;VDB=0.497831;SGB=97.912;RPB=0.0960057;MQB=0;MQSB=0.721727;BQB=0.974046;MQ0F=0;ICB=5.97807e-05;HOB=0.268757;AC=93;AN=130;DP4=99,75,236,180;MQ=44;ANN=C|intergenic_region|MODIFIER|evm.model.Contig84.72-evm.model.Contig84.73|evm.model.Contig84.72-evm.model.Contig84.73|intergenic_region|evm.model.Contig84.72-evm.model.Contig84.73|||n.3318485T>C||||||	GT:PL
Chr01	3318642	T	C	DP=811;VDB=0.113851;SGB=155.521;RPB=0.57357;MQB=0;MQSB=0.242846;BQB=0.141186;MQ0F=0;ICB=2.23154e-06;HOB=0.312308;AC=91;AN=130;DP4=113,86,264,281;MQ=43;ANN=C|intergenic_region|MODIFIER|evm.model.Contig84.72-evm.model.Contig84.73|evm.model.Contig84.72-evm.model.Contig84.73|intergenic_region|evm.model.Contig84.72-evm.model.Contig84.73|||n.3318642T>C||||||	GT:PL
Chr01	3325305	T	C	DP=719;VDB=0.334375;SGB=129.948;RPB=0.870446;MQB=0;MQSB=0.977916;BQB=0.937336;MQ0F=0;ICB=2.23154e-06;HOB=0.312308;AC=91;AN=130;DP4=91,86,267,213;MQ=42;ANN=C|intergenic_region|MODIFIER|evm.model.Contig84.72-evm.model.Contig84.73|evm.model.Contig84.72-evm.model.Contig84.73|intergenic_region|evm.model.Contig84.72-evm.model.Contig84.73|||n.3325305T>C||||||	GT:PL
Chr01	3326954	T	A	DP=787;VDB=0.599892;SGB=141.908;RPB=0.684138;MQB=0;MQSB=0.328202;BQB=0.358705;MQ0F=0;ICB=2.23154e-06;HOB=0.312308;AC=91;AN=130;DP4=112,79,278,261;MQ=43;ANN=A|intergenic_region|MODIFIER|evm.model.Contig84.72-evm.model.Contig84.73|evm.model.Contig84.72-evm.model.Contig84.73|intergenic_region|evm.model.Contig84.72-evm.model.Contig84.73|||n.3326954T>A||||||	GT:PL
Chr01	3333240	T	C	DP=668;VDB=0.399826;SGB=113.811;RPB=0.745333;MQB=0;MQSB=0.9983;BQB=0.958284;MQ0F=0;ICB=2.5546e-05;HOB=0.281538;AC=91;AN=130;DP4=96,65,248,188;MQ=44;ANN=C|upstream_gene_variant|MODIFIER|evm.model.Contig84.73|evm.model.Contig84.73|transcript|evm.model.Contig84.73|protein_coding||c.-345T>C|||||345|,C|upstream_gene_variant|MODIFIER|evm.model.Contig84.74|evm.model.Contig84.74|transcript|evm.model.Cont…	GT:PL
Chr01	3345082	C	CGACAGAGCAA	INDEL;IDV=17;IMF=1;DP=576;VDB=0.0874782;SGB=87.0859;MQSB=0.272459;MQ0F=0;ICB=0.00274589;HOB=0.210651;AC=90;AN=130;DP4=78,93,205,200;MQ=48;ANN=CGACAGAGCAA|intron_variant|MODIFIER|evm.model.Contig84.74|evm.model.Contig84.74|transcript|evm.model.Contig84.74|protein_coding|16/21|c.1864-223_1864-222insGACAGAGCAA||||||	GT:PL
Chr01	3490201	T	A	DP=959;VDB=0.0327016;SGB=88.7264;RPB=0.000474605;MQB=1.84549e-13;MQSB=0.377194;BQB=0.973069;MQ0F=0;ICB=0.0219637;HOB=0.161617;AC=31;AN=134;DP4=358,339,73,83;MQ=38;ANN=A|downstream_gene_variant|MODIFIER|evm.model.Contig84.88|evm.model.Contig84.88|transcript|evm.model.Contig84.88|protein_coding||c.*144A>T|||||144|,A|intergenic_region|MODIFIER|evm.model.Contig84.86-evm.model.Contig84.88|evm.model.Co…	GT:PL
Chr01	4464971	A	G	DP=323;VDB=0.985795;SGB=16.7071;RPB=0.738828;MQB=1.28506e-13;MQSB=0.985536;BQB=0.78491;MQ0F=0;ICB=0.94041;HOB=0.0188166;AC=19;AN=130;DP4=128,133,19,26;MQ=43;ANN=G|upstream_gene_variant|MODIFIER|evm.model.Contig84.180|evm.model.Contig84.180|transcript|evm.model.Contig84.180|protein_coding||c.-2558A>G|||||2558|,G|intergenic_region|MODIFIER|evm.model.Contig84.179-evm.model.Contig84.180|evm.model.Con…	GT:PL
Chr01	4465732	G	A	DP=933;VDB=0.31031;SGB=62.839;RPB=0.272213;MQB=8.17467e-33;MQSB=0.626643;BQB=0.882412;MQ0F=0;ICB=0.850389;HOB=0.0310337;AC=23;AN=136;DP4=394,351,57,63;MQ=40;ANN=A|upstream_gene_variant|MODIFIER|evm.model.Contig84.180|evm.model.Contig84.180|transcript|evm.model.Contig84.180|protein_coding||c.-1797G>A|||||1797|,A|intergenic_region|MODIFIER|evm.model.Contig84.179-evm.model.Contig84.180|evm.model.Con…	GT:PL
Chr01	5013277	T	C	DP=580;VDB=5.82337e-05;SGB=18.4525;RPB=0.618759;MQB=3.02366e-34;MQSB=0.759474;BQB=0.472468;MQ0F=0;ICB=0.0649599;HOB=0.141436;AC=50;AN=136;DP4=241,141,110,50;MQ=46;ANN=C|intergenic_region|MODIFIER|evm.model.Contig109.158-evm.model.Contig109.155|evm.model.Contig109.158-evm.model.Contig109.155|intergenic_region|evm.model.Contig109.158-evm.model.Contig109.155|||n.5013277T>C||||||	GT:PL
Chr01	5646312	T	C	DP=1015;VDB=0.0072285;SGB=115.92;RPB=0.00298983;MQB=0;MQSB=0.771884;BQB=0.989424;MQ0F=0;ICB=0.0160027;HOB=0.17301;AC=44;AN=136;DP4=359,329,147,119;MQ=46;ANN=C|intron_variant|MODIFIER|evm.model.Contig109.89|evm.model.Contig109.89|transcript|evm.model.Contig109.89|protein_coding|3/15|c.316-474T>C||||||	GT:PL
Chr01	5646683	A	T	DP=878;VDB=5.87678e-12;SGB=106.729;RPB=1.10293e-07;MQB=2.64865e-09;MQSB=0.699529;BQB=0.948353;MQ0F=0;ICB=0.0100231;HOB=0.182958;AC=46;AN=136;DP4=267,305,120,119;MQ=43;ANN=T|intron_variant|MODIFIER|evm.model.Contig109.89|evm.model.Contig109.89|transcript|evm.model.Contig109.89|protein_coding|3/15|c.316-103A>T||||||	GT:PL
Chr01	5749949	ACC	AC	INDEL;IDV=13;IMF=0.866667;DP=734;VDB=0.177204;SGB=75.3534;MQSB=0.592396;MQ0F=0;ICB=0.748039;HOB=0.043618;AC=26;AN=132;DP4=298,308,65,63;MQ=44;ANN=AC|intron_variant|MODIFIER|evm.model.Contig109.78|evm.model.Contig109.78|transcript|evm.model.Contig109.78|protein_coding|2/3|c.900+4210delG||||||	GT:PL
Chr01	6004387	G	C	DP=977;VDB=0.482734;SGB=99.3038;RPB=0.915924;MQB=4.2039e-45;MQSB=0.996467;BQB=0.724851;MQ0F=0;ICB=0.850389;HOB=0.0310337;AC=23;AN=136;DP4=423,347,82,63;MQ=45;ANN=C|missense_variant|MODERATE|evm.model.Contig109.57|evm.model.Contig109.57|transcript|evm.model.Contig109.57|protein_coding|2/5|c.295C>G|p.Leu99Val|295/2868|295/2868|99/955||	GT:PL
Chr01	6098598	T	A	DP=861;VDB=0.0161543;SGB=176.167;RPB=0.389834;MQB=0;MQSB=0.443214;BQB=0.129785;MQ0F=0;ICB=3.90323e-06;HOB=0.302336;AC=54;AN=136;DP4=247,205,163,154;MQ=46;ANN=A|upstream_gene_variant|MODIFIER|evm.model.Contig109.45|evm.model.Contig109.45|transcript|evm.model.Contig109.45|protein_coding||c.-2233T>A|||||2233|,A|downstream_gene_variant|MODIFIER|evm.model.Contig109.46|evm.model.Contig109.46|transcript…	GT:PL
Chr01	7273267	T	C	DP=883;VDB=0.21751;SGB=141.256;RPB=0.87936;MQB=0;MQSB=0.9325;BQB=0.234205;MQ0F=0;ICB=0.00329165;HOB=0.206282;AC=52;AN=134;DP4=257,249,167,148;MQ=45;ANN=C|missense_variant|MODERATE|evm.model.Contig345.81|evm.model.Contig345.81|transcript|evm.model.Contig345.81|protein_coding|6/7|c.638T>C|p.Leu213Pro|638/834|638/834|213/277||,C|downstream_gene_variant|MODIFIER|evm.model.Contig345.82|evm.model.Conti…	GT:PL
Chr01	7274889	G	A	DP=497;VDB=5.03482e-15;SGB=113.751;RPB=0.0426483;MQB=1.08523e-14;MQSB=0.43438;BQB=0.169443;MQ0F=0;ICB=1.14461e-05;HOB=0.288797;AC=38;AN=132;DP4=139,182,84,67;MQ=41;ANN=A|downstream_gene_variant|MODIFIER|evm.model.Contig345.81|evm.model.Contig345.81|transcript|evm.model.Contig345.81|protein_coding||c.*1115G>A|||||1115|,A|downstream_gene_variant|MODIFIER|evm.model.Contig345.82|evm.model.Contig345.8…	GT:PL
Chr01	7276782	T	C	DP=738;VDB=2.63067e-09;SGB=68.3625;RPB=0.159803;MQB=9.17535e-20;MQSB=0.508541;BQB=0.114193;MQ0F=0;ICB=0.00328744;HOB=0.198529;AC=34;AN=136;DP4=281,281,55,78;MQ=41;ANN=C|downstream_gene_variant|MODIFIER|evm.model.Contig345.81|evm.model.Contig345.81|transcript|evm.model.Contig345.81|protein_coding||c.*3008T>C|||||3008|,C|downstream_gene_variant|MODIFIER|evm.model.Contig345.82|evm.model.Contig345.82…	GT:PL
Chr01	7371490	T	C	DP=414;VDB=2.15286e-14;SGB=21.4027;RPB=0.272496;MQB=0.0252591;MQSB=0.9987;BQB=0.795309;MQ0F=0;ICB=0.966536;HOB=0.0142012;AC=20;AN=130;DP4=148,186,25,29;MQ=45;ANN=C|upstream_gene_variant|MODIFIER|evm.model.Contig106.7|evm.model.Contig106.7|transcript|evm.model.Contig106.7|protein_coding||c.-200A>G|||||200|,C|downstream_gene_variant|MODIFIER|evm.model.Contig106.6|evm.model.Contig106.6|transcript|ev…	GT:PL
Chr01	7387819	G	A	DP=557;VDB=0.000148699;SGB=71.2723;RPB=8.52341e-11;MQB=4.26153e-13;MQSB=0.944378;BQB=0.995799;MQ0F=0;ICB=0.480473;HOB=0.0715106;AC=31;AN=132;DP4=178,228,60,67;MQ=38;ANN=A|upstream_gene_variant|MODIFIER|evm.model.Contig106.9|evm.model.Contig106.9|transcript|evm.model.Contig106.9|protein_coding||c.-4703C>T|||||4703|,A|intron_variant|MODIFIER|evm.model.Contig106.10|evm.model.Contig106.10|transcript|…	GT:PL
Chr01	7388577	C	G	DP=736;VDB=0.0293446;SGB=108.347;RPB=0.253937;MQB=3.09184e-06;MQSB=0.841074;BQB=0.495065;MQ0F=0;ICB=0.748456;HOB=0.0405493;AC=21;AN=136;DP4=288,276,53,74;MQ=46;ANN=G|intron_variant|MODIFIER|evm.model.Contig106.10|evm.model.Contig106.10|transcript|evm.model.Contig106.10|protein_coding|2/3|c.265+479G>C||||||	GT:PL
Chr01	7478205	T	G	DP=1061;VDB=0.430324;SGB=154.355;RPB=0.0865145;MQB=5.70928e-19;MQSB=0.876854;BQB=0.999993;MQ0F=0;ICB=0.0302154;HOB=0.153979;AC=32;AN=136;DP4=393,389,107,99;MQ=46;ANN=G|downstream_gene_variant|MODIFIER|evm.model.Contig106.18|evm.model.Contig106.18|transcript|evm.model.Contig106.18|protein_coding||c.*2642T>G|||||2642|,G|intron_variant|MODIFIER|evm.model.Contig106.19|evm.model.Contig106.19|transcrip…	GT:PL
Chr01	7481025	G	C	DP=430;VDB=0.000306181;SGB=24.4342;RPB=0.995886;MQB=8.19758e-13;MQSB=0.537239;BQB=0.647858;MQ0F=0;ICB=0.0151418;HOB=0.168412;AC=30;AN=134;DP4=182,152,35,40;MQ=42;ANN=C|upstream_gene_variant|MODIFIER|evm.model.Contig106.19|evm.model.Contig106.19|transcript|evm.model.Contig106.19|protein_coding||c.-1880C>G|||||1880|,C|intergenic_region|MODIFIER|evm.model.Contig106.19-evm.model.Contig106.21|evm.mode…	GT:PL
Chr01	7481299	C	T	DP=886;VDB=0.759659;SGB=85.2286;RPB=0.906442;MQB=1.60476e-39;MQSB=0.0931803;BQB=0.544097;MQ0F=0;ICB=0.000163988;HOB=0.250433;AC=42;AN=136;DP4=333,293,124,63;MQ=44;ANN=T|upstream_gene_variant|MODIFIER|evm.model.Contig106.19|evm.model.Contig106.19|transcript|evm.model.Contig106.19|protein_coding||c.-2154G>A|||||2154|,T|intergenic_region|MODIFIER|evm.model.Contig106.19-evm.model.Contig106.21|evm.mod…	GT:PL
Chr01	7481310	T	C	DP=898;VDB=0.580065;SGB=106.14;RPB=0.99455;MQB=1.00129e-26;MQSB=0.520441;BQB=0.777772;MQ0F=0;ICB=0.000124481;HOB=0.249892;AC=35;AN=136;DP4=358,315,105,55;MQ=44;ANN=C|upstream_gene_variant|MODIFIER|evm.model.Contig106.19|evm.model.Contig106.19|transcript|evm.model.Contig106.19|protein_coding||c.-2165A>G|||||2165|,C|intergenic_region|MODIFIER|evm.model.Contig106.19-evm.model.Contig106.21|evm.model.…	GT:PL
Chr01	7481662	A	C	DP=938;VDB=0.460688;SGB=136.737;RPB=0.180051;MQB=7.31402e-09;MQSB=0.430744;BQB=0.0895197;MQ0F=0;ICB=0.272796;HOB=0.0916955;AC=28;AN=136;DP4=370,317,92,83;MQ=44;ANN=C|upstream_gene_variant|MODIFIER|evm.model.Contig106.19|evm.model.Contig106.19|transcript|evm.model.Contig106.19|protein_coding||c.-2517T>G|||||2517|,C|intergenic_region|MODIFIER|evm.model.Contig106.19-evm.model.Contig106.21|evm.model.…	GT:PL
Chr01	7498030	C	T	DP=907;VDB=0.874395;SGB=74.3274;RPB=0.988884;MQB=6.40486e-13;MQSB=0.70114;BQB=0.838469;MQ0F=0;ICB=0.18253;HOB=0.103374;AC=26;AN=136;DP4=376,325,67,67;MQ=47;ANN=T|upstream_gene_variant|MODIFIER|evm.model.Contig106.22|evm.model.Contig106.22|transcript|evm.model.Contig106.22|protein_coding||c.-4876C>T|||||4876|,T|intron_variant|MODIFIER|evm.model.Contig106.21|evm.model.Contig106.21|transcript|evm.mo…	GT:PL
Chr01	7509180	T	A	DP=1007;VDB=0.573829;SGB=3.6926;RPB=0.135145;MQB=0;MQSB=0.345012;BQB=0.947394;MQ0F=0;ICB=0.418665;HOB=0.0739619;AC=110;AN=136;DP4=103,72,421,309;MQ=46;ANN=A|intron_variant|MODIFIER|evm.model.Contig106.22|evm.model.Contig106.22|transcript|evm.model.Contig106.22|protein_coding|10/25|c.849+29T>A||||||	GT:PL
Chr01	7519345	T	A	DP=870;VDB=0.231365;SGB=93.2556;RPB=0.224569;MQB=1.25144e-25;MQSB=0.826007;BQB=0.536938;MQ0F=0;ICB=0.978378;HOB=0.0111375;AC=21;AN=136;DP4=331,277,64,55;MQ=44;ANN=A|downstream_gene_variant|MODIFIER|evm.model.Contig106.23|evm.model.Contig106.23|transcript|evm.model.Contig106.23|protein_coding||c.*3394A>T|||||3394|,A|intron_variant|MODIFIER|evm.model.Contig106.22|evm.model.Contig106.22|transcript|e…	GT:PL
Chr01	7522260	G	A	DP=538;VDB=5.23089e-08;SGB=56.1616;RPB=0.991907;MQB=1.17215e-18;MQSB=0.494947;BQB=0.0280319;MQ0F=0;ICB=0.00577869;HOB=0.192723;AC=35;AN=132;DP4=202,180,50,60;MQ=36;ANN=A|downstream_gene_variant|MODIFIER|evm.model.Contig106.22|evm.model.Contig106.22|transcript|evm.model.Contig106.22|protein_coding||c.*971G>A|||||971|,A|downstream_gene_variant|MODIFIER|evm.model.Contig106.23|evm.model.Contig106.23|…	GT:PL
Chr01	7526981	C	T	DP=643;VDB=0.0241211;SGB=67.1558;RPB=0.0212735;MQB=2.5209e-15;MQSB=0.922852;BQB=0.798981;MQ0F=0;ICB=0.540744;HOB=0.0604455;AC=23;AN=136;DP4=306,207,63,39;MQ=42;ANN=T|upstream_gene_variant|MODIFIER|evm.model.Contig106.23|evm.model.Contig106.23|transcript|evm.model.Contig106.23|protein_coding||c.-486G>A|||||486|,T|upstream_gene_variant|MODIFIER|evm.model.Contig106.24|evm.model.Contig106.24|transcri…	GT:PL
Chr01	7569506	A	T	DP=687;VDB=0.279222;SGB=125.944;RPB=0.000870967;MQB=0.858945;MQSB=0.748975;BQB=0.343328;MQ0F=0;ICB=0.000317422;HOB=0.236912;AC=33;AN=134;DP4=236,221,83,70;MQ=44;ANN=T|downstream_gene_variant|MODIFIER|evm.model.Contig106.28|evm.model.Contig106.28|transcript|evm.model.Contig106.28|protein_coding||c.*4294A>T|||||4294|,T|intron_variant|MODIFIER|evm.model.Contig106.29|evm.model.Contig106.29|transcript…	GT:PL
Chr01	7577701	G	A	DP=643;VDB=0.696743;SGB=142.445;RPB=0.748168;MQB=3.18758e-14;MQSB=0.843704;BQB=0.758715;MQ0F=0;ICB=7.21973e-05;HOB=0.261249;AC=34;AN=132;DP4=220,225,85,73;MQ=43;ANN=A|intron_variant|MODIFIER|evm.model.Contig106.29|evm.model.Contig106.29|transcript|evm.model.Contig106.29|protein_coding|4/14|c.598-347C>T||||||	GT:PL
Chr01	7578530	C	A	DP=698;VDB=0.838348;SGB=79.4944;RPB=0.0596678;MQB=9.74098e-18;MQSB=0.962351;BQB=0.552318;MQ0F=0;ICB=0.00300527;HOB=0.198262;AC=30;AN=134;DP4=250,277,60,61;MQ=41;ANN=A|intron_variant|MODIFIER|evm.model.Contig106.29|evm.model.Contig106.29|transcript|evm.model.Contig106.29|protein_coding|3/14|c.448-13G>T||||||	GT:PL
Chr01	7578535	A	T	DP=813;VDB=0.605788;SGB=88.3801;RPB=0.0520368;MQB=8.77294e-23;MQSB=0.898225;BQB=0.277131;MQ0F=0;ICB=0.00300527;HOB=0.198262;AC=30;AN=134;DP4=241,282,57,67;MQ=41;ANN=T|intron_variant|MODIFIER|evm.model.Contig106.29|evm.model.Contig106.29|transcript|evm.model.Contig106.29|protein_coding|3/14|c.448-18T>A||||||	GT:PL
Chr01	7578986	A	G	DP=709;VDB=0.699539;SGB=90.5304;RPB=0.33908;MQB=0.996773;MQSB=0.836166;BQB=0.331704;MQ0F=0;ICB=0.0796782;HOB=0.127054;AC=27;AN=136;DP4=304,227,79,47;MQ=44;ANN=G|intron_variant|MODIFIER|evm.model.Contig106.29|evm.model.Contig106.29|transcript|evm.model.Contig106.29|protein_coding|3/14|c.448-469T>C||||||	GT:PL
Chr01	7581467	C	G	DP=747;VDB=0.110164;SGB=123.785;RPB=0.0627629;MQB=8.02297e-18;MQSB=0.127448;BQB=0.442837;MQ0F=0;ICB=0.001251;HOB=0.212803;AC=32;AN=136;DP4=252,296,78,74;MQ=41;ANN=G|splice_region_variant&intron_variant|LOW|evm.model.Contig106.29|evm.model.Contig106.29|transcript|evm.model.Contig106.29|protein_coding|2/14|c.269-8G>C||||||	GT:PL
Chr01	7582463	A	G	DP=733;VDB=0.00630441;SGB=87.7794;RPB=0.505143;MQB=4.47712e-24;MQSB=0.719802;BQB=0.0770008;MQ0F=0;ICB=0.000306498;HOB=0.235186;AC=33;AN=136;DP4=317,249,68,61;MQ=45;ANN=G|synonymous_variant|LOW|evm.model.Contig106.29|evm.model.Contig106.29|transcript|evm.model.Contig106.29|protein_coding|1/15|c.42T>C|p.Ser14Ser|42/1905|42/1905|14/634||	GT:PL
Chr01	7582642	T	A	DP=629;VDB=0.00189037;SGB=84.984;RPB=0.497772;MQB=0.0941986;MQSB=0.996341;BQB=0.930243;MQ0F=0;ICB=0.0100041;HOB=0.173767;AC=29;AN=136;DP4=220,258,59,53;MQ=43;ANN=A|upstream_gene_variant|MODIFIER|evm.model.Contig106.29|evm.model.Contig106.29|transcript|evm.model.Contig106.29|protein_coding||c.-138A>T|||||138|,A|intergenic_region|MODIFIER|evm.model.Contig106.29-evm.model.Contig106.30|evm.model.Cont…	GT:PL
Chr01	7584166	ATTT	ATTTT	INDEL;IDV=13;IMF=0.928571;DP=450;VDB=0.996618;SGB=138.821;MQSB=0.278432;MQ0F=0;ICB=0.000329418;HOB=0.238636;AC=33;AN=132;DP4=138,156,78,78;MQ=44;ANN=ATTTT|upstream_gene_variant|MODIFIER|evm.model.Contig106.29|evm.model.Contig106.29|transcript|evm.model.Contig106.29|protein_coding||c.-1666_-1665insA|||||1666|,ATTTT|intergenic_region|MODIFIER|evm.model.Contig106.29-evm.model.Contig106.30|evm.model.…	GT:PL
Chr01	7586080	T	A	DP=425;VDB=0.0300672;SGB=116.108;RPB=1.31103e-06;MQB=0.000310514;MQSB=0.603983;BQB=0.864155;MQ0F=0;ICB=1.36932e-05;HOB=0.281466;AC=35;AN=134;DP4=148,109,65,77;MQ=42;ANN=A|upstream_gene_variant|MODIFIER|evm.model.Contig106.29|evm.model.Contig106.29|transcript|evm.model.Contig106.29|protein_coding||c.-3576A>T|||||3576|,A|intergenic_region|MODIFIER|evm.model.Contig106.29-evm.model.Contig106.30|evm.m…	GT:PL
Chr01	7641126	G	A	DP=579;VDB=3.96325e-11;SGB=37.144;RPB=0.0856972;MQB=0;MQSB=0.899734;BQB=0.120283;MQ0F=0;ICB=0.000304301;HOB=0.245823;AC=65;AN=134;DP4=155,170,103,118;MQ=41;ANN=A|upstream_gene_variant|MODIFIER|evm.model.Contig106.37|evm.model.Contig106.37|transcript|evm.model.Contig106.37|protein_coding||c.-1147C>T|||||1147|,A|downstream_gene_variant|MODIFIER|evm.model.Contig106.38|evm.model.Contig106.38|transcri…	GT:PL
Chr01	7659774	A	T	DP=545;VDB=0.684926;SGB=186.705;RPB=4.98162e-05;MQB=2.34177e-15;MQSB=0.911124;BQB=0.99948;MQ0F=0;ICB=1.67022e-08;HOB=0.371124;AC=58;AN=130;DP4=77,93,194,129;MQ=44;ANN=T|downstream_gene_variant|MODIFIER|evm.model.Contig106.39|evm.model.Contig106.39|transcript|evm.model.Contig106.39|protein_coding||c.*247A>T|||||247|,T|downstream_gene_variant|MODIFIER|evm.model.Contig106.40|evm.model.Contig106.40|t…	GT:PL
Chr01	7701821	G	C	DP=718;VDB=1.75125e-11;SGB=32.3923;RPB=3.23189e-05;MQB=1.33824e-42;MQSB=0.365846;BQB=0.205292;MQ0F=0;ICB=0.000313332;HOB=0.246901;AC=51;AN=132;DP4=279,216,90,77;MQ=44;ANN=C|upstream_gene_variant|MODIFIER|evm.model.Contig106.45|evm.model.Contig106.45|transcript|evm.model.Contig106.45|protein_coding||c.-494C>G|||||494|,C|upstream_gene_variant|MODIFIER|evm.model.Contig106.46|evm.model.Contig106.46|t…	GT:PL
Chr01	7701993	T	A	DP=729;VDB=9.95566e-13;SGB=-9.01865;RPB=3.05129e-12;MQB=3.59024e-39;MQSB=0.445435;BQB=0.0642464;MQ0F=0;ICB=0.0178403;HOB=0.174472;AC=52;AN=132;DP4=295,222,70,91;MQ=41;ANN=A|upstream_gene_variant|MODIFIER|evm.model.Contig106.45|evm.model.Contig106.45|transcript|evm.model.Contig106.45|protein_coding||c.-666A>T|||||666|,A|upstream_gene_variant|MODIFIER|evm.model.Contig106.46|evm.model.Contig106.46|t…	GT:PL
Chr01	7746325	G	A	DP=1160;VDB=0.267516;SGB=150.041;RPB=0.0955941;MQB=7.21413e-21;MQSB=0.653662;BQB=0.833724;MQ0F=0;ICB=0.850389;HOB=0.0310337;AC=23;AN=136;DP4=443,451,96,87;MQ=44;ANN=A|intron_variant|MODIFIER|evm.model.Contig106.50|evm.model.Contig106.50|transcript|evm.model.Contig106.50|protein_coding|3/8|c.220-2137G>A||||||	GT:PL
Chr01	7752716	A	C	DP=608;VDB=4.96282e-14;SGB=14.3512;RPB=9.5527e-10;MQB=0.376981;MQSB=0.618251;BQB=0.182929;MQ0F=0;ICB=0.0302154;HOB=0.153979;AC=32;AN=136;DP4=273,205,57,33;MQ=39;ANN=C|upstream_gene_variant|MODIFIER|evm.model.Contig106.51|evm.model.Contig106.51|transcript|evm.model.Contig106.51|protein_coding||c.-1006A>C|||||1006|,C|downstream_gene_variant|MODIFIER|evm.model.Contig106.50|evm.model.Contig106.50|tra…	GT:PL
Chr01	7753661	T	C	DP=1065;VDB=0.729839;SGB=185.415;RPB=0.744212;MQB=0;MQSB=0.782278;BQB=0.391548;MQ0F=0;ICB=0.012553;HOB=0.175497;AC=37;AN=136;DP4=408,297,154,105;MQ=47;ANN=C|upstream_gene_variant|MODIFIER|evm.model.Contig106.51|evm.model.Contig106.51|transcript|evm.model.Contig106.51|protein_coding||c.-61T>C|||||61|,C|downstream_gene_variant|MODIFIER|evm.model.Contig106.50|evm.model.Contig106.50|transcript|evm.mo…	GT:PL
Chr01	7753956	A	G	DP=1119;VDB=0.665599;SGB=152.391;RPB=0.606421;MQB=0;MQSB=0.088595;BQB=0.438011;MQ0F=0;ICB=0.012553;HOB=0.175497;AC=37;AN=136;DP4=444,323,117,120;MQ=45;ANN=G|downstream_gene_variant|MODIFIER|evm.model.Contig106.50|evm.model.Contig106.50|transcript|evm.model.Contig106.50|protein_coding||c.*1744A>G|||||1744|,G|intron_variant|MODIFIER|evm.model.Contig106.51|evm.model.Contig106.51|transcript|evm.model…	GT:PL
Chr01	7754494	C	T	DP=1096;VDB=0.120311;SGB=158.615;RPB=0.588081;MQB=0;MQSB=0.914075;BQB=0.635582;MQ0F=0;ICB=0.012553;HOB=0.175497;AC=37;AN=136;DP4=378,359,126,127;MQ=44;ANN=T|upstream_gene_variant|MODIFIER|evm.model.Contig106.52|evm.model.Contig106.52|transcript|evm.model.Contig106.52|protein_coding||c.-4670C>T|||||4670|,T|downstream_gene_variant|MODIFIER|evm.model.Contig106.50|evm.model.Contig106.50|transcript|ev…	GT:PL
Chr01	7754959	G	A	DP=1023;VDB=0.0791053;SGB=138.6;RPB=0.02147;MQB=0;MQSB=0.221649;BQB=0.357476;MQ0F=0;ICB=0.0481517;HOB=0.146086;AC=37;AN=136;DP4=414,307,114,115;MQ=46;ANN=A|upstream_gene_variant|MODIFIER|evm.model.Contig106.52|evm.model.Contig106.52|transcript|evm.model.Contig106.52|protein_coding||c.-4205G>A|||||4205|,A|downstream_gene_variant|MODIFIER|evm.model.Contig106.50|evm.model.Contig106.50|transcript|evm…	GT:PL
Chr01	7755036	A	C	DP=989;VDB=0.566935;SGB=106.789;RPB=0.617719;MQB=0;MQSB=0.355806;BQB=0.0128044;MQ0F=0;ICB=0.0336818;HOB=0.153979;AC=36;AN=136;DP4=376,310,103,107;MQ=46;ANN=C|upstream_gene_variant|MODIFIER|evm.model.Contig106.52|evm.model.Contig106.52|transcript|evm.model.Contig106.52|protein_coding||c.-4128A>C|||||4128|,C|downstream_gene_variant|MODIFIER|evm.model.Contig106.50|evm.model.Contig106.50|transcript|e…	GT:PL
Chr01	7755157	C	A	DP=1087;VDB=0.0245151;SGB=154.805;RPB=0.395688;MQB=0;MQSB=0.791434;BQB=0.883492;MQ0F=0;ICB=0.012553;HOB=0.175497;AC=37;AN=136;DP4=375,394,140,119;MQ=46;ANN=A|upstream_gene_variant|MODIFIER|evm.model.Contig106.52|evm.model.Contig106.52|transcript|evm.model.Contig106.52|protein_coding||c.-4007C>A|||||4007|,A|downstream_gene_variant|MODIFIER|evm.model.Contig106.50|evm.model.Contig106.50|transcript|e…	GT:PL
Chr01	7755359	C	A	DP=1058;VDB=0.00728761;SGB=210.929;RPB=0.955578;MQB=8.70816e-24;MQSB=0.751471;BQB=0.967553;MQ0F=0;ICB=0.012553;HOB=0.175497;AC=37;AN=136;DP4=355,338,141,150;MQ=46;ANN=A|upstream_gene_variant|MODIFIER|evm.model.Contig106.52|evm.model.Contig106.52|transcript|evm.model.Contig106.52|protein_coding||c.-3805C>A|||||3805|,A|downstream_gene_variant|MODIFIER|evm.model.Contig106.50|evm.model.Contig106.50|t…	GT:PL
Chr01	7755597	T	C	DP=939;VDB=0.0126396;SGB=131.992;RPB=0.00109427;MQB=0;MQSB=0.957459;BQB=0.112449;MQ0F=0;ICB=0.0190523;HOB=0.167388;AC=38;AN=136;DP4=360,299,118,103;MQ=46;ANN=C|upstream_gene_variant|MODIFIER|evm.model.Contig106.52|evm.model.Contig106.52|transcript|evm.model.Contig106.52|protein_coding||c.-3567T>C|||||3567|,C|downstream_gene_variant|MODIFIER|evm.model.Contig106.50|evm.model.Contig106.50|transcript…	GT:PL
Chr01	7755710	G	T	DP=899;VDB=0.00305284;SGB=43.2775;RPB=0.00149293;MQB=0;MQSB=0.763914;BQB=0.732331;MQ0F=0;ICB=0.0190523;HOB=0.167388;AC=38;AN=136;DP4=361,312,84,87;MQ=46;ANN=T|upstream_gene_variant|MODIFIER|evm.model.Contig106.52|evm.model.Contig106.52|transcript|evm.model.Contig106.52|protein_coding||c.-3454G>T|||||3454|,T|downstream_gene_variant|MODIFIER|evm.model.Contig106.50|evm.model.Contig106.50|transcript|…	GT:PL
Chr01	7755728	A	T	DP=945;VDB=0.00303334;SGB=93.1395;RPB=0.00164557;MQB=0;MQSB=0.782649;BQB=0.242577;MQ0F=0;ICB=0.012553;HOB=0.175497;AC=37;AN=136;DP4=381,307,92,100;MQ=46;ANN=T|upstream_gene_variant|MODIFIER|evm.model.Contig106.52|evm.model.Contig106.52|transcript|evm.model.Contig106.52|protein_coding||c.-3436A>T|||||3436|,T|downstream_gene_variant|MODIFIER|evm.model.Contig106.50|evm.model.Contig106.50|transcript|…	GT:PL
Chr01	7755902	C	T	DP=1004;VDB=0.00462905;SGB=136.088;RPB=0.0291826;MQB=0;MQSB=0.622675;BQB=0.704444;MQ0F=0;ICB=0.012553;HOB=0.175497;AC=37;AN=136;DP4=379,340,123,95;MQ=45;ANN=T|upstream_gene_variant|MODIFIER|evm.model.Contig106.52|evm.model.Contig106.52|transcript|evm.model.Contig106.52|protein_coding||c.-3262C>T|||||3262|,T|downstream_gene_variant|MODIFIER|evm.model.Contig106.50|evm.model.Contig106.50|transcript|…	GT:PL
Chr01	7756161	G	A	DP=840;VDB=4.37066e-17;SGB=-72.1072;RPB=0.000478177;MQB=9.84012e-34;MQSB=0.473604;BQB=0.0148593;MQ0F=0;ICB=0.272796;HOB=0.0916955;AC=28;AN=136;DP4=359,339,34,41;MQ=46;ANN=A|upstream_gene_variant|MODIFIER|evm.model.Contig106.52|evm.model.Contig106.52|transcript|evm.model.Contig106.52|protein_coding||c.-3003G>A|||||3003|,A|downstream_gene_variant|MODIFIER|evm.model.Contig106.50|evm.model.Contig106.…	GT:PL
Chr01	7756198	A	G	DP=857;VDB=0.00813196;SGB=-36.4353;RPB=0.244;MQB=0;MQSB=0.0195264;BQB=0.00170085;MQ0F=0;ICB=0.0157799;HOB=0.169118;AC=34;AN=136;DP4=346,337,35,74;MQ=46;ANN=G|upstream_gene_variant|MODIFIER|evm.model.Contig106.52|evm.model.Contig106.52|transcript|evm.model.Contig106.52|protein_coding||c.-2966A>G|||||2966|,G|downstream_gene_variant|MODIFIER|evm.model.Contig106.50|evm.model.Contig106.50|transcript|e…	GT:PL
Chr01	7756254	C	T	DP=885;VDB=0.155705;SGB=28.7958;RPB=0.00895352;MQB=0;MQSB=0.551258;BQB=0.983684;MQ0F=0;ICB=0.0336818;HOB=0.153979;AC=36;AN=136;DP4=360,318,66,82;MQ=46;ANN=T|upstream_gene_variant|MODIFIER|evm.model.Contig106.52|evm.model.Contig106.52|transcript|evm.model.Contig106.52|protein_coding||c.-2910C>T|||||2910|,T|downstream_gene_variant|MODIFIER|evm.model.Contig106.50|evm.model.Contig106.50|transcript|ev…	GT:PL
Chr01	7756326	T	C	DP=844;VDB=0.945942;SGB=60.2971;RPB=0.514259;MQB=0;MQSB=0.297217;BQB=0.0104418;MQ0F=0;ICB=0.00419159;HOB=0.196799;AC=38;AN=136;DP4=327,246,90,74;MQ=46;ANN=C|upstream_gene_variant|MODIFIER|evm.model.Contig106.52|evm.model.Contig106.52|transcript|evm.model.Contig106.52|protein_coding||c.-2838T>C|||||2838|,C|downstream_gene_variant|MODIFIER|evm.model.Contig106.50|evm.model.Contig106.50|transcript|ev…	GT:PL
Chr01	7756387	TC	TATGGACAC	INDEL;IDV=15;IMF=0.9375;DP=864;VDB=0.576762;SGB=81.1608;MQSB=0.998842;MQ0F=0;ICB=0.0232193;HOB=0.161657;AC=35;AN=136;DP4=332,365,89,78;MQ=46;ANN=TATGGACAC|upstream_gene_variant|MODIFIER|evm.model.Contig106.52|evm.model.Contig106.52|transcript|evm.model.Contig106.52|protein_coding||c.-2777_-2776insATGGACA|||||2776|,TATGGACAC|downstream_gene_variant|MODIFIER|evm.model.Contig106.50|evm.model.Contig1…	GT:PL
Chr01	7756509	ATTTTTTTT	ATTTTTTTTT	INDEL;IDV=15;IMF=0.9375;DP=777;VDB=0.479803;SGB=93.3147;MQSB=0.91891;MQ0F=0;ICB=0.0589319;HOB=0.139706;AC=34;AN=136;DP4=243,352,79,103;MQ=45;ANN=ATTTTTTTTT|upstream_gene_variant|MODIFIER|evm.model.Contig106.52|evm.model.Contig106.52|transcript|evm.model.Contig106.52|protein_coding||c.-2647_-2646insT|||||2646|,ATTTTTTTTT|downstream_gene_variant|MODIFIER|evm.model.Contig106.50|evm.model.Contig106.5…	GT:PL
Chr01	7756661	G	C	DP=666;VDB=0.000494296;SGB=89.3374;RPB=0.498856;MQB=0;MQSB=0.403792;BQB=0.983247;MQ0F=0;ICB=0.00419159;HOB=0.196799;AC=38;AN=136;DP4=229,229,73,80;MQ=47;ANN=C|synonymous_variant|LOW|evm.model.Contig106.51|evm.model.Contig106.51|transcript|evm.model.Contig106.51|protein_coding|4/6|c.162G>C|p.Gly54Gly|162/801|162/801|54/266||,C|upstream_gene_variant|MODIFIER|evm.model.Contig106.52|evm.model.Contig1…	GT:PL
Chr01	7756913	T	C	DP=707;VDB=4.49021e-16;SGB=12.7423;RPB=1.35326e-09;MQB=8.30628e-25;MQSB=0.246301;BQB=0.16825;MQ0F=0;ICB=0.0157799;HOB=0.169118;AC=34;AN=136;DP4=344,207,62,41;MQ=46;ANN=C|synonymous_variant|LOW|evm.model.Contig106.51|evm.model.Contig106.51|transcript|evm.model.Contig106.51|protein_coding|5/6|c.276T>C|p.Gly92Gly|276/801|276/801|92/266||,C|upstream_gene_variant|MODIFIER|evm.model.Contig106.52|evm.mo…	GT:PL
Chr01	7757122	C	T	DP=1045;VDB=0.27218;SGB=183.73;RPB=0.78372;MQB=0;MQSB=0.80186;BQB=0.796717;MQ0F=0;ICB=0.00814891;HOB=0.183391;AC=36;AN=136;DP4=427,304,148,99;MQ=46;ANN=T|upstream_gene_variant|MODIFIER|evm.model.Contig106.52|evm.model.Contig106.52|transcript|evm.model.Contig106.52|protein_coding||c.-2042C>T|||||2042|,T|downstream_gene_variant|MODIFIER|evm.model.Contig106.50|evm.model.Contig106.50|transcript|evm.m…	GT:PL
Chr01	7757178	G	A	DP=950;VDB=2.53876e-10;SGB=59.827;RPB=6.65132e-10;MQB=0;MQSB=0.857514;BQB=0.230049;MQ0F=0;ICB=0.0336818;HOB=0.153979;AC=36;AN=136;DP4=400,323,100,74;MQ=44;ANN=A|synonymous_variant|LOW|evm.model.Contig106.51|evm.model.Contig106.51|transcript|evm.model.Contig106.51|protein_coding|6/6|c.402G>A|p.Glu134Glu|402/801|402/801|134/266||,A|upstream_gene_variant|MODIFIER|evm.model.Contig106.52|evm.model.Con…	GT:PL
Chr01	7757631	T	A	DP=1126;VDB=0.379016;SGB=176.024;RPB=0.79608;MQB=0;MQSB=0.917872;BQB=0.0344329;MQ0F=0;ICB=0.0190523;HOB=0.167388;AC=38;AN=136;DP4=376,381,144,140;MQ=48;ANN=A|upstream_gene_variant|MODIFIER|evm.model.Contig106.52|evm.model.Contig106.52|transcript|evm.model.Contig106.52|protein_coding||c.-1533T>A|||||1533|,A|downstream_gene_variant|MODIFIER|evm.model.Contig106.51|evm.model.Contig106.51|transcript|e…	GT:PL
Chr01	7757859	G	A	DP=985;VDB=0.92424;SGB=172.223;RPB=0.691345;MQB=0;MQSB=0.485039;BQB=0.940729;MQ0F=0;ICB=0.00814891;HOB=0.183391;AC=36;AN=136;DP4=313,353,114,121;MQ=45;ANN=A|upstream_gene_variant|MODIFIER|evm.model.Contig106.52|evm.model.Contig106.52|transcript|evm.model.Contig106.52|protein_coding||c.-1305G>A|||||1305|,A|downstream_gene_variant|MODIFIER|evm.model.Contig106.51|evm.model.Contig106.51|transcript|ev…	GT:PL
Chr01	7758519	A	C	DP=825;VDB=2.64049e-18;SGB=65.455;RPB=5.03047e-15;MQB=0;MQSB=0.879949;BQB=0.907846;MQ0F=0;ICB=0.00521341;HOB=0.191068;AC=35;AN=136;DP4=335,283,81,63;MQ=45;ANN=C|upstream_gene_variant|MODIFIER|evm.model.Contig106.52|evm.model.Contig106.52|transcript|evm.model.Contig106.52|protein_coding||c.-645A>C|||||645|,C|downstream_gene_variant|MODIFIER|evm.model.Contig106.51|evm.model.Contig106.51|transcript|…	GT:PL
Chr01	7758559	C	A	DP=887;VDB=2.67416e-06;SGB=79.2153;RPB=2.3899e-05;MQB=0;MQSB=0.900369;BQB=0.60513;MQ0F=0;ICB=0.603229;HOB=0.0553633;AC=24;AN=136;DP4=353,293,60,65;MQ=45;ANN=A|upstream_gene_variant|MODIFIER|evm.model.Contig106.52|evm.model.Contig106.52|transcript|evm.model.Contig106.52|protein_coding||c.-605C>A|||||605|,A|downstream_gene_variant|MODIFIER|evm.model.Contig106.51|evm.model.Contig106.51|transcript|ev…	GT:PL
Chr01	7758673	T	G	DP=940;VDB=0.374594;SGB=162.872;RPB=0.686254;MQB=0;MQSB=0.341837;BQB=0.437818;MQ0F=0;ICB=0.00419159;HOB=0.196799;AC=38;AN=136;DP4=333,289,107,137;MQ=46;ANN=G|upstream_gene_variant|MODIFIER|evm.model.Contig106.52|evm.model.Contig106.52|transcript|evm.model.Contig106.52|protein_coding||c.-491T>G|||||491|,G|downstream_gene_variant|MODIFIER|evm.model.Contig106.51|evm.model.Contig106.51|transcript|evm…	GT:PL
Chr01	7758774	G	A	DP=931;VDB=0.947265;SGB=145.908;RPB=0.951779;MQB=0;MQSB=0.210154;BQB=0.47283;MQ0F=0;ICB=0.00125914;HOB=0.217885;AC=39;AN=136;DP4=314,298,136,112;MQ=45;ANN=A|upstream_gene_variant|MODIFIER|evm.model.Contig106.52|evm.model.Contig106.52|transcript|evm.model.Contig106.52|protein_coding||c.-390G>A|||||390|,A|downstream_gene_variant|MODIFIER|evm.model.Contig106.51|evm.model.Contig106.51|transcript|evm.…	GT:PL
Chr01	7761629	C	T	DP=1026;VDB=0.189484;SGB=205.87;RPB=0.975577;MQB=0;MQSB=0.934272;BQB=0.774192;MQ0F=0;ICB=0.012553;HOB=0.175497;AC=37;AN=136;DP4=368,308,152,124;MQ=48;ANN=T|synonymous_variant|LOW|evm.model.Contig106.52|evm.model.Contig106.52|transcript|evm.model.Contig106.52|protein_coding|2/13|c.1179C>T|p.Asn393Asn|1179/3948|1179/3948|393/1315||,T|downstream_gene_variant|MODIFIER|evm.model.Contig106.51|evm.model…	GT:PL
Chr01	7773060	ATTTTTTTTTTTTTTT	ATTTTTTTTTTTTT	INDEL;IDV=14;IMF=0.875;DP=833;VDB=0.268412;SGB=7.93128;MQSB=0.974771;MQ0F=0;ICB=0.146692;HOB=0.108888;AC=25;AN=136;DP4=310,342,86,95;MQ=44;ANN=ATTTTTTTTTTTTT|intergenic_region|MODIFIER|evm.model.Contig106.52-evm.model.Contig106.57|evm.model.Contig106.52-evm.model.Contig106.57|intergenic_region|evm.model.Contig106.52-evm.model.Contig106.57|||n.7773074_7773075delTT||||||	GT:PL
Chr01	7795856	T	C	DP=588;VDB=0.202019;SGB=113.228;RPB=0.00412586;MQB=0.968028;MQSB=0.920635;BQB=0.577105;MQ0F=0;ICB=0.540744;HOB=0.0604455;AC=23;AN=136;DP4=226,195,75,47;MQ=40;ANN=C|upstream_gene_variant|MODIFIER|evm.model.Contig106.58|evm.model.Contig106.58|transcript|evm.model.Contig106.58|protein_coding||c.-533A>G|||||533|,C|intergenic_region|MODIFIER|evm.model.Contig106.58-evm.model.Contig106.59|evm.model.Cont…	GT:PL
Chr01	7796620	T	C	DP=1193;VDB=0.247255;SGB=206.024;RPB=0.228611;MQB=1.74924e-06;MQSB=0.194133;BQB=0.953532;MQ0F=0;ICB=0.00454916;HOB=0.190203;AC=31;AN=136;DP4=504,352,126,100;MQ=43;ANN=C|upstream_gene_variant|MODIFIER|evm.model.Contig106.58|evm.model.Contig106.58|transcript|evm.model.Contig106.58|protein_coding||c.-1297A>G|||||1297|,C|intergenic_region|MODIFIER|evm.model.Contig106.58-evm.model.Contig106.59|evm.mod…	GT:PL
Chr01	7797771	A	G	DP=822;VDB=0.61266;SGB=58.2498;RPB=0.99531;MQB=3.67232e-14;MQSB=0.999003;BQB=0.26291;MQ0F=0;ICB=0.000776731;HOB=0.221319;AC=31;AN=134;DP4=306,343,54,61;MQ=39;ANN=G|upstream_gene_variant|MODIFIER|evm.model.Contig106.58|evm.model.Contig106.58|transcript|evm.model.Contig106.58|protein_coding||c.-2448T>C|||||2448|,G|intergenic_region|MODIFIER|evm.model.Contig106.58-evm.model.Contig106.59|evm.model.Co…	GT:PL
Chr01	7803613	C	T	DP=855;VDB=5.33147e-08;SGB=91.3011;RPB=0.999926;MQB=4.75866e-09;MQSB=0.551334;BQB=0.644937;MQ0F=0;ICB=0.850389;HOB=0.0310337;AC=23;AN=136;DP4=353,330,69,59;MQ=43;ANN=T|intergenic_region|MODIFIER|evm.model.Contig106.58-evm.model.Contig106.59|evm.model.Contig106.58-evm.model.Contig106.59|intergenic_region|evm.model.Contig106.58-evm.model.Contig106.59|||n.7803613C>T||||||	GT:PL
Chr01	7808674	T	A	DP=701;VDB=0.00821603;SGB=72.4597;RPB=0.00622371;MQB=0;MQSB=0.792907;BQB=0.132744;MQ0F=0;ICB=5.94787e-05;HOB=0.27135;AC=54;AN=132;DP4=197,208,97,114;MQ=42;ANN=A|upstream_gene_variant|MODIFIER|evm.model.Contig106.59|evm.model.Contig106.59|transcript|evm.model.Contig106.59|protein_coding||c.-1131T>A|||||1131|,A|intergenic_region|MODIFIER|evm.model.Contig106.58-evm.model.Contig106.59|evm.model.Conti…	GT:PL
Chr01	7810172	TTTTT	TAATTTT	INDEL;IDV=19;IMF=0.863636;DP=624;VDB=0.73362;SGB=117.06;MQSB=0.571712;MQ0F=0;ICB=0.359676;HOB=0.0794766;AC=25;AN=136;DP4=221,262,78,63;MQ=45;ANN=TAATTTT|downstream_gene_variant|MODIFIER|evm.model.Contig106.59|evm.model.Contig106.59|transcript|evm.model.Contig106.59|protein_coding||c.*134_*135insAA|||||135|,TAATTTT|intergenic_region|MODIFIER|evm.model.Contig106.59-evm.model.Contig106.60|evm.model.…	GT:PL
Chr01	7877327	T	A	DP=896;VDB=0.114556;SGB=137.949;RPB=0.800465;MQB=2.70025e-18;MQSB=0.998382;BQB=0.96054;MQ0F=0;ICB=0.0157799;HOB=0.169118;AC=34;AN=136;DP4=340,297,106,91;MQ=42;ANN=A|downstream_gene_variant|MODIFIER|evm.model.Contig106.66|evm.model.Contig106.66|transcript|evm.model.Contig106.66|protein_coding||c.*630T>A|||||630|,A|intergenic_region|MODIFIER|evm.model.Contig106.66-evm.model.Contig106.68|evm.model.C…	GT:PL
Chr01	7926041	TG	TTGCTCAGGCG	INDEL;IDV=14;IMF=0.736842;DP=566;VDB=0.00875487;SGB=92.1117;MQSB=0.952927;MQ0F=0;ICB=0.279389;HOB=0.0917799;AC=28;AN=134;DP4=230,208,70,58;MQ=39;ANN=TTGCTCAGGCG|upstream_gene_variant|MODIFIER|evm.model.Contig106.73|evm.model.Contig106.73|transcript|evm.model.Contig106.73|protein_coding||c.-1482_-1481insTGCTCAGGC|||||1481|,TTGCTCAGGCG|intergenic_region|MODIFIER|evm.model.Contig106.72-evm.model.Con…	GT:PL
Chr01	7942944	G	A	DP=696;VDB=0.0398215;SGB=88.2078;RPB=0.914365;MQB=1.68261e-28;MQSB=0.956747;BQB=0.725524;MQ0F=0;ICB=0.305696;HOB=0.0847751;AC=24;AN=136;DP4=295,245,60,59;MQ=45;ANN=A|upstream_gene_variant|MODIFIER|evm.model.Contig106.75|evm.model.Contig106.75|transcript|evm.model.Contig106.75|protein_coding||c.-878C>T|||||878|,A|upstream_gene_variant|MODIFIER|evm.model.Contig106.76|evm.model.Contig106.76|transcri…	GT:PL
Chr01	7950070	A	T	DP=774;VDB=0.00287605;SGB=14.2173;RPB=5.82907e-07;MQB=1.23348e-18;MQSB=0.877963;BQB=0.0126951;MQ0F=0;ICB=0.814163;HOB=0.0353535;AC=22;AN=132;DP4=352,298,42,39;MQ=46;ANN=T|upstream_gene_variant|MODIFIER|evm.model.Contig106.77|evm.model.Contig106.77|transcript|evm.model.Contig106.77|protein_coding||c.-476A>T|||||476|,T|downstream_gene_variant|MODIFIER|evm.model.Contig106.76|evm.model.Contig106.76|t…	GT:PL
Chr01	7950519	T	A	DP=801;VDB=0.993849;SGB=96.7153;RPB=0.185784;MQB=1.04444e-11;MQSB=0.615563;BQB=0.298384;MQ0F=0;ICB=0.554789;HOB=0.0604913;AC=23;AN=132;DP4=307,298,64,58;MQ=47;ANN=A|upstream_gene_variant|MODIFIER|evm.model.Contig106.77|evm.model.Contig106.77|transcript|evm.model.Contig106.77|protein_coding||c.-27T>A|||||27|,A|downstream_gene_variant|MODIFIER|evm.model.Contig106.76|evm.model.Contig106.76|transcrip…	GT:PL
Chr01	7950695	GTGTGTGTATATATATATAT	GT	INDEL;IDV=14;IMF=1;DP=637;VDB=0.0236136;SGB=82.3063;MQSB=0.84836;MQ0F=0;ICB=0.185919;HOB=0.108876;AC=30;AN=130;DP4=246,258,61,72;MQ=48;ANN=GT|downstream_gene_variant|MODIFIER|evm.model.Contig106.76|evm.model.Contig106.76|transcript|evm.model.Contig106.76|protein_coding||c.*2608_*2625delGTGTGTATATATATATAT|||||2608|,GT|intron_variant|MODIFIER|evm.model.Contig106.77|evm.model.Contig106.77|transcript…	GT:PL
Chr01	7950865	A	G	DP=654;VDB=7.41939e-13;SGB=30.5606;RPB=4.59824e-10;MQB=7.92444e-06;MQSB=0.910927;BQB=0.725259;MQ0F=0;ICB=0.372675;HOB=0.079775;AC=25;AN=132;DP4=291,219,41,45;MQ=42;ANN=G|downstream_gene_variant|MODIFIER|evm.model.Contig106.76|evm.model.Contig106.76|transcript|evm.model.Contig106.76|protein_coding||c.*2776A>G|||||2776|,G|intron_variant|MODIFIER|evm.model.Contig106.77|evm.model.Contig106.77|transcr…	GT:PL
Chr01	7951106	T	C	DP=749;VDB=0.898352;SGB=111.384;RPB=0.927603;MQB=4.57839e-17;MQSB=0.52654;BQB=0.0673172;MQ0F=0;ICB=0.0850732;HOB=0.132426;AC=31;AN=130;DP4=273,236,79,80;MQ=44;ANN=C|downstream_gene_variant|MODIFIER|evm.model.Contig106.76|evm.model.Contig106.76|transcript|evm.model.Contig106.76|protein_coding||c.*3017T>C|||||3017|,C|intron_variant|MODIFIER|evm.model.Contig106.77|evm.model.Contig106.77|transcript|e…	GT:PL
Chr01	7951437	C	G	DP=774;VDB=0.723454;SGB=144.182;RPB=0.000752505;MQB=8.04967e-40;MQSB=0.946184;BQB=0.998764;MQ0F=0;ICB=0.0819294;HOB=0.132117;AC=31;AN=132;DP4=177,365,90,91;MQ=47;ANN=G|downstream_gene_variant|MODIFIER|evm.model.Contig106.76|evm.model.Contig106.76|transcript|evm.model.Contig106.76|protein_coding||c.*3348C>G|||||3348|,G|intron_variant|MODIFIER|evm.model.Contig106.77|evm.model.Contig106.77|transcrip…	GT:PL
Chr01	7952775	C	T	DP=910;VDB=0.0482039;SGB=75.6576;RPB=0.115579;MQB=1.56879e-36;MQSB=0.975817;BQB=6.10283e-06;MQ0F=0;ICB=0.554789;HOB=0.0604913;AC=23;AN=132;DP4=394,325,78,41;MQ=48;ANN=T|downstream_gene_variant|MODIFIER|evm.model.Contig106.76|evm.model.Contig106.76|transcript|evm.model.Contig106.76|protein_coding||c.*4686C>T|||||4686|,T|intron_variant|MODIFIER|evm.model.Contig106.77|evm.model.Contig106.77|transcri…	GT:PL
Chr01	7953212	A	C	DP=839;VDB=0.191458;SGB=98.1564;RPB=0.604268;MQB=6.26975e-29;MQSB=0.892901;BQB=0.653344;MQ0F=0;ICB=0.619215;HOB=0.0550964;AC=24;AN=132;DP4=306,336,58,81;MQ=46;ANN=C|synonymous_variant|LOW|evm.model.Contig106.77|evm.model.Contig106.77|transcript|evm.model.Contig106.77|protein_coding|7/12|c.733A>C|p.Arg245Arg|733/1425|733/1425|245/474||	GT:PL
Chr01	7953281	T	C	DP=820;VDB=0.897936;SGB=105.907;RPB=0.896724;MQB=4.85682e-40;MQSB=0.838714;BQB=0.768969;MQ0F=0;ICB=0.554789;HOB=0.0604913;AC=23;AN=132;DP4=329,310,62,68;MQ=44;ANN=C|intron_variant|MODIFIER|evm.model.Contig106.77|evm.model.Contig106.77|transcript|evm.model.Contig106.77|protein_coding|7/11|c.770+32T>C||||||	GT:PL
Chr01	7953452	G	C	DP=856;VDB=0.0172272;SGB=63.4564;RPB=0.559101;MQB=3.27652e-37;MQSB=0.823252;BQB=0.796346;MQ0F=0;ICB=0.814163;HOB=0.0353535;AC=22;AN=132;DP4=415,282,65,42;MQ=44;ANN=C|missense_variant|MODERATE|evm.model.Contig106.77|evm.model.Contig106.77|transcript|evm.model.Contig106.77|protein_coding|8/12|c.805G>C|p.Val269Leu|805/1425|805/1425|269/474||	GT:PL
Chr01	7953643	GA	G	INDEL;IDV=12;IMF=0.631579;DP=935;VDB=0.782101;SGB=65.6403;MQSB=0.95694;MQ0F=0;ICB=0.554789;HOB=0.0604913;AC=23;AN=132;DP4=405,407,60,63;MQ=43;ANN=G|intron_variant|MODIFIER|evm.model.Contig106.77|evm.model.Contig106.77|transcript|evm.model.Contig106.77|protein_coding|8/11|c.883-32delA||||||	GT:PL
Chr01	7953746	CT	C	INDEL;IDV=9;IMF=0.9;DP=952;VDB=0.790767;SGB=42.5235;MQSB=0.859844;MQ0F=0;ICB=0.814163;HOB=0.0353535;AC=22;AN=132;DP4=434,400,57,61;MQ=46;ANN=C|frameshift_variant|HIGH|evm.model.Contig106.77|evm.model.Contig106.77|transcript|evm.model.Contig106.77|protein_coding|9/12|c.954delT|p.Gln319fs|954/1425|954/1425|318/474||;LOF=(evm.model.Contig106.77|evm.model.Contig106.77|1|1.00)	GT:PL
Chr01	7953956	G	A	DP=612;VDB=4.5642e-17;SGB=44.486;RPB=0.0172481;MQB=1.66008e-08;MQSB=0.997535;BQB=0.000344292;MQ0F=0;ICB=0.185919;HOB=0.108876;AC=30;AN=130;DP4=233,243,58,48;MQ=42;ANN=A|synonymous_variant|LOW|evm.model.Contig106.77|evm.model.Contig106.77|transcript|evm.model.Contig106.77|protein_coding|10/12|c.1080G>A|p.Glu360Glu|1080/1425|1080/1425|360/474||	GT:PL
Chr01	7954138	T	C	DP=863;VDB=9.50505e-11;SGB=45.5956;RPB=0.120262;MQB=1.92533e-15;MQSB=0.995006;BQB=0.837404;MQ0F=0;ICB=0.554789;HOB=0.0604913;AC=23;AN=132;DP4=406,292,55,46;MQ=45;ANN=C|synonymous_variant|LOW|evm.model.Contig106.77|evm.model.Contig106.77|transcript|evm.model.Contig106.77|protein_coding|11/12|c.1137T>C|p.Pro379Pro|1137/1425|1137/1425|379/474||	GT:PL
Chr01	7956317	A	G	DP=524;VDB=0.927334;SGB=73.0266;RPB=0.136889;MQB=2.39228e-14;MQSB=0.193935;BQB=0.00129673;MQ0F=0;ICB=0.234068;HOB=0.101657;AC=31;AN=130;DP4=202,142,71,46;MQ=41;ANN=G|downstream_gene_variant|MODIFIER|evm.model.Contig106.77|evm.model.Contig106.77|transcript|evm.model.Contig106.77|protein_coding||c.*1637A>G|||||1637|,G|intergenic_region|MODIFIER|evm.model.Contig106.77-evm.model.Contig106.78|evm.mode…	GT:PL
Chr01	8028498	C	T	DP=791;VDB=0.0951127;SGB=148.68;RPB=0.985903;MQB=1.08987e-27;MQSB=0.487894;BQB=0.978827;MQ0F=0;ICB=0.18253;HOB=0.103374;AC=26;AN=136;DP4=305,276,87,73;MQ=39;ANN=T|upstream_gene_variant|MODIFIER|evm.model.Contig106.87|evm.model.Contig106.87|transcript|evm.model.Contig106.87|protein_coding||c.-1155C>T|||||1155|,T|downstream_gene_variant|MODIFIER|evm.model.Contig106.85|evm.model.Contig106.85|transcr…	GT:PL
Chr01	8038141	A	C	DP=878;VDB=0.0283144;SGB=134.117;RPB=3.53129e-08;MQB=0;MQSB=0.830279;BQB=7.29256e-05;MQ0F=0;ICB=0.018513;HOB=0.170848;AC=50;AN=136;DP4=250,252,149,157;MQ=45;ANN=C|upstream_gene_variant|MODIFIER|evm.model.Contig106.88|evm.model.Contig106.88|transcript|evm.model.Contig106.88|protein_coding||c.-24T>G|||||24|,C|intergenic_region|MODIFIER|evm.model.Contig106.88-evm.model.Contig106.89|evm.model.Contig1…	GT:PL
Chr01	8043731	A	G	DP=434;VDB=5.35055e-08;SGB=13.9428;RPB=2.36916e-10;MQB=2.11042e-20;MQSB=0.760415;BQB=4.65326e-30;MQ0F=0;ICB=0.372675;HOB=0.079775;AC=25;AN=132;DP4=170,171,24,40;MQ=43;ANN=G|intergenic_region|MODIFIER|evm.model.Contig106.88-evm.model.Contig106.89|evm.model.Contig106.88-evm.model.Contig106.89|intergenic_region|evm.model.Contig106.88-evm.model.Contig106.89|||n.8043731A>G||||||	GT:PL
Chr01	8044075	A	G	DP=629;VDB=0.377102;SGB=126.848;RPB=0.738763;MQB=6.32749e-12;MQSB=0.377057;BQB=0.521959;MQ0F=0;ICB=0.105068;HOB=0.124749;AC=32;AN=134;DP4=200,182,86,89;MQ=43;ANN=G|intergenic_region|MODIFIER|evm.model.Contig106.88-evm.model.Contig106.89|evm.model.Contig106.88-evm.model.Contig106.89|intergenic_region|evm.model.Contig106.88-evm.model.Contig106.89|||n.8044075A>G||||||	GT:PL
Chr01	8070078	G	C	DP=564;VDB=2.62589e-09;SGB=85.4529;RPB=2.68666e-05;MQB=2.59078e-11;MQSB=0.884923;BQB=0.333676;MQ0F=0;ICB=0.00360717;HOB=0.200643;AC=34;AN=132;DP4=200,211,59,66;MQ=42;ANN=C|upstream_gene_variant|MODIFIER|evm.model.Contig106.92|evm.model.Contig106.92|transcript|evm.model.Contig106.92|protein_coding||c.-306C>G|||||306|,C|downstream_gene_variant|MODIFIER|evm.model.Contig106.93|evm.model.Contig106.93|…	GT:PL
Chr01	8152415	CATAAATTGAATTGATTCAAATAAATATAAATTGAAT	CATAAATTGAAT	INDEL;IDV=7;IMF=0.777778;DP=610;VDB=0.579113;SGB=0.452003;MQSB=0.698207;MQ0F=0;ICB=0.978378;HOB=0.0111375;AC=21;AN=136;DP4=266,281,34,29;MQ=44;ANN=CATAAATTGAAT|downstream_gene_variant|MODIFIER|evm.model.Contig106.102|evm.model.Contig106.102|transcript|evm.model.Contig106.102|protein_coding||c.*4897_*4921delATTCAATTTATATTTATTTGAATCA|||||4921|,CATAAATTGAAT|intergenic_region|MODIFIER|evm.model.Conti…	GT:PL
Chr01	8153044	C	A	DP=696;VDB=0.695623;SGB=115.129;RPB=0.629721;MQB=1.49193e-13;MQSB=0.825982;BQB=0.0520627;MQ0F=0;ICB=0.316154;HOB=0.0853994;AC=24;AN=132;DP4=283,250,70,59;MQ=44;ANN=A|downstream_gene_variant|MODIFIER|evm.model.Contig106.102|evm.model.Contig106.102|transcript|evm.model.Contig106.102|protein_coding||c.*4304G>T|||||4304|,A|intergenic_region|MODIFIER|evm.model.Contig106.101-evm.model.Contig106.102|evm…	GT:PL
Chr01	8285991	C	T	DP=469;VDB=1;SGB=76.7164;RPB=4.27421e-07;MQB=3.47214e-21;MQSB=0.999924;BQB=0.444894;MQ0F=0;ICB=0.101243;HOB=0.124567;AC=32;AN=136;DP4=166,155,62,58;MQ=40;ANN=T|intron_variant|MODIFIER|evm.model.Contig106.115|evm.model.Contig106.115|transcript|evm.model.Contig106.115|protein_coding|1/1|c.297+2917G>A||||||	GT:PL
Chr01	8318305	T	C	DP=882;VDB=0.357198;SGB=135.856;RPB=0.676341;MQB=2.14252e-28;MQSB=0.549974;BQB=0.113658;MQ0F=0;ICB=0.103724;HOB=0.121107;AC=28;AN=136;DP4=371,281,85,83;MQ=40;ANN=C|upstream_gene_variant|MODIFIER|evm.model.Contig106.119|evm.model.Contig106.119|transcript|evm.model.Contig106.119|protein_coding||c.-3072A>G|||||3072|,C|downstream_gene_variant|MODIFIER|evm.model.Contig106.120|evm.model.Contig106.120|t…	GT:PL
Chr01	8318330	G	A	DP=886;VDB=0.550633;SGB=151.638;RPB=0.999988;MQB=3.52058e-16;MQSB=0.193943;BQB=0.0545237;MQ0F=0;ICB=0.418665;HOB=0.0739619;AC=26;AN=136;DP4=358,281,90,87;MQ=40;ANN=A|upstream_gene_variant|MODIFIER|evm.model.Contig106.119|evm.model.Contig106.119|transcript|evm.model.Contig106.119|protein_coding||c.-3097C>T|||||3097|,A|downstream_gene_variant|MODIFIER|evm.model.Contig106.120|evm.model.Contig106.120…	GT:PL
Chr01	8354673	T	A	DP=996;VDB=0.0463559;SGB=107.546;RPB=0.561885;MQB=0;MQSB=0.035357;BQB=0.364578;MQ0F=0;ICB=0.132561;HOB=0.117539;AC=33;AN=136;DP4=379,322,100,111;MQ=43;ANN=A|downstream_gene_variant|MODIFIER|evm.model.Contig106.124|evm.model.Contig106.124|transcript|evm.model.Contig106.124|protein_coding||c.*3050T>A|||||3050|,A|downstream_gene_variant|MODIFIER|evm.model.Contig106.125|evm.model.Contig106.125|transc…	GT:PL
Chr01	8388505	C	T	DP=741;VDB=0.0968907;SGB=103.445;RPB=0.770321;MQB=2.23016e-09;MQSB=0.755677;BQB=0.692319;MQ0F=0;ICB=0.186457;HOB=0.103809;AC=26;AN=134;DP4=311,242,74,64;MQ=46;ANN=T|intergenic_region|MODIFIER|evm.model.Contig106.130-evm.model.Contig106.131|evm.model.Contig106.130-evm.model.Contig106.131|intergenic_region|evm.model.Contig106.130-evm.model.Contig106.131|||n.8388505C>T||||||	GT:PL
Chr01	8398112	G	A	DP=964;VDB=0.87395;SGB=137.557;RPB=0.211484;MQB=0;MQSB=0.172825;BQB=0.901918;MQ0F=0;ICB=6.42222e-05;HOB=0.266328;AC=57;AN=136;DP4=284,279,170,165;MQ=43;ANN=A|synonymous_variant|LOW|evm.model.Contig106.131|evm.model.Contig106.131|transcript|evm.model.Contig106.131|protein_coding|1/1|c.234G>A|p.Lys78Lys|234/510|234/510|78/169||	GT:PL
Chr01	8534022	C	T	DP=683;VDB=1.37765e-10;SGB=-7.513;RPB=4.39399e-11;MQB=1.60305e-17;MQSB=0.622098;BQB=0.032493;MQ0F=0;ICB=0.105068;HOB=0.124749;AC=32;AN=134;DP4=292,263,47,44;MQ=44;ANN=T|downstream_gene_variant|MODIFIER|evm.model.Contig106.148|evm.model.Contig106.148|transcript|evm.model.Contig106.148|protein_coding||c.*2922C>T|||||2922|,T|downstream_gene_variant|MODIFIER|evm.model.Contig106.150|evm.model.Contig10…	GT:PL
Chr01	8540576	G	A	DP=445;VDB=3.74453e-05;SGB=49.2101;RPB=0.120959;MQB=3.66939e-07;MQSB=0.419098;BQB=0.000634161;MQ0F=0;ICB=0.000776731;HOB=0.221319;AC=31;AN=134;DP4=184,154,42,39;MQ=38;ANN=A|upstream_gene_variant|MODIFIER|evm.model.Contig106.150|evm.model.Contig106.150|transcript|evm.model.Contig106.150|protein_coding||c.-2809C>T|||||2809|,A|upstream_gene_variant|MODIFIER|evm.model.Contig106.152|evm.model.Contig10…	GT:PL
Chr01	8541041	G	A	DP=897;VDB=2.04572e-11;SGB=36.4196;RPB=1.73287e-12;MQB=1.91534e-25;MQSB=0.997438;BQB=0.901536;MQ0F=0;ICB=0.0100041;HOB=0.173767;AC=29;AN=136;DP4=401,324,57,49;MQ=40;ANN=A|upstream_gene_variant|MODIFIER|evm.model.Contig106.150|evm.model.Contig106.150|transcript|evm.model.Contig106.150|protein_coding||c.-3274C>T|||||3274|,A|upstream_gene_variant|MODIFIER|evm.model.Contig106.152|evm.model.Contig106.…	GT:PL
Chr01	8541052	A	G	DP=888;VDB=0.0469633;SGB=40.0093;RPB=6.81709e-06;MQB=1.654e-32;MQSB=0.977911;BQB=0.168579;MQ0F=0;ICB=0.0318791;HOB=0.152433;AC=28;AN=132;DP4=365,316,59,50;MQ=39;ANN=G|upstream_gene_variant|MODIFIER|evm.model.Contig106.150|evm.model.Contig106.150|transcript|evm.model.Contig106.150|protein_coding||c.-3285T>C|||||3285|,G|upstream_gene_variant|MODIFIER|evm.model.Contig106.152|evm.model.Contig106.152|…	GT:PL
Chr01	8541138	G	A	DP=747;VDB=1.93605e-05;SGB=-34.6697;RPB=0.00381352;MQB=6.38944e-08;MQSB=0.855711;BQB=0.681281;MQ0F=0;ICB=0.0416738;HOB=0.144356;AC=29;AN=136;DP4=305,315,31,39;MQ=41;ANN=A|upstream_gene_variant|MODIFIER|evm.model.Contig106.150|evm.model.Contig106.150|transcript|evm.model.Contig106.150|protein_coding||c.-3371C>T|||||3371|,A|upstream_gene_variant|MODIFIER|evm.model.Contig106.152|evm.model.Contig106.…	GT:PL
Chr01	8541564	G	A	DP=752;VDB=0.0141631;SGB=82.7587;RPB=0.270665;MQB=3.42534e-08;MQSB=0.737529;BQB=0.00302795;MQ0F=0;ICB=0.00291918;HOB=0.196799;AC=30;AN=136;DP4=281,285,58,62;MQ=40;ANN=A|upstream_gene_variant|MODIFIER|evm.model.Contig106.150|evm.model.Contig106.150|transcript|evm.model.Contig106.150|protein_coding||c.-3797C>T|||||3797|,A|upstream_gene_variant|MODIFIER|evm.model.Contig106.152|evm.model.Contig106.15…	GT:PL
Chr01	8541612	C	T	DP=737;VDB=0.892721;SGB=68.1689;RPB=0.0326994;MQB=2.18646e-09;MQSB=0.234504;BQB=0.996291;MQ0F=0;ICB=0.0301881;HOB=0.150519;AC=28;AN=136;DP4=277,289,57,60;MQ=39;ANN=T|upstream_gene_variant|MODIFIER|evm.model.Contig106.150|evm.model.Contig106.150|transcript|evm.model.Contig106.150|protein_coding||c.-3845G>A|||||3845|,T|upstream_gene_variant|MODIFIER|evm.model.Contig106.152|evm.model.Contig106.152|t…	GT:PL
Chr01	8542062	C	T	DP=995;VDB=0.903307;SGB=173.822;RPB=0.995558;MQB=0;MQSB=0.940164;BQB=0.72865;MQ0F=0;ICB=0.001251;HOB=0.212803;AC=32;AN=136;DP4=436,300,119,78;MQ=44;ANN=T|upstream_gene_variant|MODIFIER|evm.model.Contig106.150|evm.model.Contig106.150|transcript|evm.model.Contig106.150|protein_coding||c.-4295G>A|||||4295|,T|upstream_gene_variant|MODIFIER|evm.model.Contig106.152|evm.model.Contig106.152|transcript|ev…	GT:PL
Chr01	8542212	TGG	TG	INDEL;IDV=18;IMF=0.9;DP=869;VDB=0.0822235;SGB=188.069;MQSB=0.999873;MQ0F=0;ICB=0.014665;HOB=0.167388;AC=30;AN=136;DP4=337,330,105,97;MQ=48;ANN=TG|upstream_gene_variant|MODIFIER|evm.model.Contig106.150|evm.model.Contig106.150|transcript|evm.model.Contig106.150|protein_coding||c.-4447delC|||||4447|,TG|upstream_gene_variant|MODIFIER|evm.model.Contig106.152|evm.model.Contig106.152|transcript|evm.mode…	GT:PL
Chr01	8542287	C	T	DP=554;VDB=0.323828;SGB=184.166;RPB=0.00224542;MQB=1.52469e-34;MQSB=0.401328;BQB=0.610543;MQ0F=0;ICB=1.12257e-06;HOB=0.311317;AC=35;AN=134;DP4=146,193,88,100;MQ=47;ANN=T|upstream_gene_variant|MODIFIER|evm.model.Contig106.150|evm.model.Contig106.150|transcript|evm.model.Contig106.150|protein_coding||c.-4520G>A|||||4520|,T|upstream_gene_variant|MODIFIER|evm.model.Contig106.152|evm.model.Contig106.1…	GT:PL
Chr01	8543327	GCA	G	INDEL;IDV=11;IMF=1;DP=620;VDB=0.173275;SGB=33.5098;MQSB=0.865319;MQ0F=0;ICB=0.0796782;HOB=0.127054;AC=27;AN=136;DP4=268,264,41,47;MQ=40;ANN=G|upstream_gene_variant|MODIFIER|evm.model.Contig106.152|evm.model.Contig106.152|transcript|evm.model.Contig106.152|protein_coding||c.-638_-637delCA|||||638|,G|intergenic_region|MODIFIER|evm.model.Contig106.150-evm.model.Contig106.152|evm.model.Contig106.150-…	GT:PL
Chr01	8554041	G	A	DP=660;VDB=4.16155e-05;SGB=73.7312;RPB=0.00191517;MQB=7.22488e-19;MQSB=0.9907;BQB=0.810846;MQ0F=0;ICB=5.64575e-05;HOB=0.267103;AC=37;AN=132;DP4=244,244,74,55;MQ=42;ANN=A|upstream_gene_variant|MODIFIER|evm.model.Contig106.153|evm.model.Contig106.153|transcript|evm.model.Contig106.153|protein_coding||c.-410C>T|||||410|,A|downstream_gene_variant|MODIFIER|evm.model.Contig106.152|evm.model.Contig106.1…	GT:PL
Chr01	8584711	A	T	DP=506;VDB=5.26642e-06;SGB=-9.4814;RPB=0.149607;MQB=6.24924e-17;MQSB=0.0516609;BQB=0.0211179;MQ0F=0;ICB=0.169293;HOB=0.108564;AC=30;AN=136;DP4=146,261,19,51;MQ=43;ANN=T|upstream_gene_variant|MODIFIER|evm.model.Contig106.157|evm.model.Contig106.157|transcript|evm.model.Contig106.157|protein_coding||c.-4906T>A|||||4906|,T|downstream_gene_variant|MODIFIER|evm.model.Contig106.158|evm.model.Contig106.…	GT:PL
Chr01	8596337	C	T	DP=496;VDB=9.00798e-09;SGB=92.0253;RPB=0.0662436;MQB=6.13762e-20;MQSB=0.737919;BQB=0.986357;MQ0F=0;ICB=0.00365638;HOB=0.200584;AC=41;AN=136;DP4=162,149,83,73;MQ=41;ANN=T|intergenic_region|MODIFIER|evm.model.Contig106.158-evm.model.Contig106.159|evm.model.Contig106.158-evm.model.Contig106.159|intergenic_region|evm.model.Contig106.158-evm.model.Contig106.159|||n.8596337C>T||||||	GT:PL
Chr01	8632526	C	T	DP=369;VDB=3.14464e-15;SGB=9.09943;RPB=0.000474415;MQB=1.45381e-08;MQSB=0.60995;BQB=0.790241;MQ0F=0;ICB=0.372675;HOB=0.079775;AC=25;AN=132;DP4=168,135,36,19;MQ=39;ANN=T|upstream_gene_variant|MODIFIER|evm.model.Contig106.160|evm.model.Contig106.160|transcript|evm.model.Contig106.160|protein_coding||c.-4177G>A|||||4177|,T|upstream_gene_variant|MODIFIER|evm.model.Contig106.161|evm.model.Contig106.16…	GT:PL
Chr01	8716530	C	T	DP=827;VDB=0.811716;SGB=114.41;RPB=0.318955;MQB=3.26433e-11;MQSB=0.786048;BQB=0.0361224;MQ0F=0;ICB=2.22146e-05;HOB=0.249387;AC=21;AN=134;DP4=341,334,43,47;MQ=47;ANN=T|intergenic_region|MODIFIER|evm.model.Contig106.170-evm.model.Contig106.172|evm.model.Contig106.170-evm.model.Contig106.172|intergenic_region|evm.model.Contig106.170-evm.model.Contig106.172|||n.8716530C>T||||||	GT:PL
Chr01	8773557	A	T	DP=1044;VDB=0.929572;SGB=155.123;RPB=0.553425;MQB=0;MQSB=0.726081;BQB=0.0347223;MQ0F=0;ICB=0.00419159;HOB=0.196799;AC=38;AN=136;DP4=399,327,137,111;MQ=46;ANN=T|intron_variant|MODIFIER|evm.model.Contig106.176|evm.model.Contig106.176|transcript|evm.model.Contig106.176|protein_coding|6/6|c.1360-281A>T||||||	GT:PL
Chr01	8787850	AA	ATAAAAAATA	INDEL;IDV=12;IMF=1;DP=563;VDB=0.116649;SGB=109.315;MQSB=0.521059;MQ0F=0;ICB=0.00309855;HOB=0.199725;AC=30;AN=132;DP4=219,217,65,62;MQ=46;ANN=ATAAAAAATA|upstream_gene_variant|MODIFIER|evm.model.Contig106.178|evm.model.Contig106.178|transcript|evm.model.Contig106.178|protein_coding||c.-1255_-1254insATTTTTTA|||||1255|,ATAAAAAATA|intergenic_region|MODIFIER|evm.model.Contig106.178-evm.model.Contig106.…	GT:PL
Chr01	8788870	T	C	DP=766;VDB=0.00168571;SGB=108.884;RPB=0.126939;MQB=6.06228e-25;MQSB=0.0540411;BQB=0.0754554;MQ0F=0;ICB=0.103724;HOB=0.121107;AC=28;AN=136;DP4=279,292,67,76;MQ=43;ANN=C|upstream_gene_variant|MODIFIER|evm.model.Contig106.178|evm.model.Contig106.178|transcript|evm.model.Contig106.178|protein_coding||c.-2274A>G|||||2274|,C|downstream_gene_variant|MODIFIER|evm.model.Contig106.179|evm.model.Contig106.1…	GT:PL
Chr01	8788949	A	T	DP=765;VDB=0.829934;SGB=104.523;RPB=0.990554;MQB=1.66286e-37;MQSB=0.960159;BQB=0.726737;MQ0F=0;ICB=0.0416738;HOB=0.144356;AC=29;AN=136;DP4=281,264,71,68;MQ=45;ANN=T|upstream_gene_variant|MODIFIER|evm.model.Contig106.178|evm.model.Contig106.178|transcript|evm.model.Contig106.178|protein_coding||c.-2353T>A|||||2353|,T|downstream_gene_variant|MODIFIER|evm.model.Contig106.179|evm.model.Contig106.179|…	GT:PL
Chr01	8796337	G	A	DP=971;VDB=0.731221;SGB=204.484;RPB=0.902588;MQB=0;MQSB=0.660008;BQB=0.768655;MQ0F=0;ICB=0.00216245;HOB=0.209343;AC=40;AN=136;DP4=324,293,153,129;MQ=42;ANN=A|intron_variant|MODIFIER|evm.model.Contig106.179|evm.model.Contig106.179|transcript|evm.model.Contig106.179|protein_coding|1/7|c.252-306C>T||||||	GT:PL
Chr01	8796847	C	T	DP=1055;VDB=0.71886;SGB=167.895;RPB=0.829232;MQB=0;MQSB=0.985851;BQB=0.910761;MQ0F=0;ICB=0.012553;HOB=0.175497;AC=37;AN=136;DP4=402,318,140,106;MQ=48;ANN=T|intron_variant|MODIFIER|evm.model.Contig106.179|evm.model.Contig106.179|transcript|evm.model.Contig106.179|protein_coding|1/7|c.252-816G>A||||||	GT:PL
Chr01	8799880	C	T	DP=780;VDB=0.0177238;SGB=101.226;RPB=0.0370963;MQB=1.2273e-31;MQSB=0.627382;BQB=0.930143;MQ0F=0;ICB=0.0107448;HOB=0.179931;AC=40;AN=136;DP4=231,293,88,103;MQ=45;ANN=T|upstream_gene_variant|MODIFIER|evm.model.Contig106.179|evm.model.Contig106.179|transcript|evm.model.Contig106.179|protein_coding||c.-1465G>A|||||1465|,T|downstream_gene_variant|MODIFIER|evm.model.Contig106.181|evm.model.Contig106.18…	GT:PL
Chr01	8800083	CACTATATATATATATATATATACACACACATAC	CAC	INDEL;IDV=10;IMF=1;DP=455;VDB=0.117936;SGB=51.3742;MQSB=0.898007;MQ0F=0;ICB=0.0845088;HOB=0.132212;AC=35;AN=134;DP4=172,172,56,55;MQ=42;ANN=CAC|upstream_gene_variant|MODIFIER|evm.model.Contig106.179|evm.model.Contig106.179|transcript|evm.model.Contig106.179|protein_coding||c.-1701_-1671delGTATGTGTGTGTATATATATATATATATATA|||||1671|,CAC|downstream_gene_variant|MODIFIER|evm.model.Contig106.181|evm.mo…	GT:PL
Chr01	8800462	T	A	DP=593;VDB=0.16768;SGB=14.1146;RPB=1.48315e-05;MQB=3.61891e-32;MQSB=0.0444298;BQB=0.930114;MQ0F=0;ICB=0.0252559;HOB=0.163387;AC=45;AN=136;DP4=233,161,74,59;MQ=41;ANN=A|upstream_gene_variant|MODIFIER|evm.model.Contig106.179|evm.model.Contig106.179|transcript|evm.model.Contig106.179|protein_coding||c.-2047A>T|||||2047|,A|downstream_gene_variant|MODIFIER|evm.model.Contig106.181|evm.model.Contig106.1…	GT:PL
Chr01	8802996	A	G	DP=1062;VDB=0.956786;SGB=149.904;RPB=0.606103;MQB=0;MQSB=0.823804;BQB=0.864032;MQ0F=0;ICB=0.028479;HOB=0.159061;AC=39;AN=136;DP4=351,361,137,134;MQ=44;ANN=G|upstream_gene_variant|MODIFIER|evm.model.Contig106.179|evm.model.Contig106.179|transcript|evm.model.Contig106.179|protein_coding||c.-4581T>C|||||4581|,G|intron_variant|MODIFIER|evm.model.Contig106.181|evm.model.Contig106.181|transcript|evm.mo…	GT:PL
Chr01	8804564	C	T	DP=1153;VDB=0.924726;SGB=182.066;RPB=0.0304056;MQB=1.00984e-25;MQSB=0.67403;BQB=0.0693803;MQ0F=0;ICB=0.028479;HOB=0.159061;AC=39;AN=136;DP4=386,373,157,146;MQ=47;ANN=T|intron_variant|MODIFIER|evm.model.Contig106.181|evm.model.Contig106.181|transcript|evm.model.Contig106.181|protein_coding|5/8|c.872-398G>A||||||	GT:PL
Chr01	8804928	C	T	DP=962;VDB=0.235047;SGB=121.511;RPB=0.257636;MQB=0;MQSB=0.781903;BQB=0.415229;MQ0F=0;ICB=0.028479;HOB=0.159061;AC=39;AN=136;DP4=331,304,115,134;MQ=48;ANN=T|intron_variant|MODIFIER|evm.model.Contig106.181|evm.model.Contig106.181|transcript|evm.model.Contig106.181|protein_coding|5/8|c.871+79G>A||||||	GT:PL
Chr01	8806196	C	G	DP=961;VDB=0.406432;SGB=129.285;RPB=0.732904;MQB=0;MQSB=0.847891;BQB=0.710636;MQ0F=0;ICB=0.028479;HOB=0.159061;AC=39;AN=136;DP4=320,331,110,125;MQ=48;ANN=G|intron_variant|MODIFIER|evm.model.Contig106.181|evm.model.Contig106.181|transcript|evm.model.Contig106.181|protein_coding|3/8|c.506-352G>C||||||	GT:PL
Chr01	8810715	C	T	DP=671;VDB=3.56939e-09;SGB=87.6802;RPB=0.905574;MQB=1.19751e-14;MQSB=0.0643905;BQB=0.0892534;MQ0F=0;ICB=0.00608364;HOB=0.191609;AC=42;AN=136;DP4=277,179,98,83;MQ=45;ANN=T|upstream_gene_variant|MODIFIER|evm.model.Contig106.181|evm.model.Contig106.181|transcript|evm.model.Contig106.181|protein_coding||c.-1083G>A|||||1083|,T|downstream_gene_variant|MODIFIER|evm.model.Contig106.182|evm.model.Contig10…	GT:PL
Chr01	8811549	C	A	DP=766;VDB=2.73138e-08;SGB=99.4129;RPB=0.00111191;MQB=2.11611e-10;MQSB=0.576382;BQB=0.781515;MQ0F=0;ICB=0.0168004;HOB=0.171172;AC=41;AN=136;DP4=267,267,97,99;MQ=42;ANN=A|upstream_gene_variant|MODIFIER|evm.model.Contig106.181|evm.model.Contig106.181|transcript|evm.model.Contig106.181|protein_coding||c.-1917G>T|||||1917|,A|downstream_gene_variant|MODIFIER|evm.model.Contig106.182|evm.model.Contig106…	GT:PL
Chr01	8812745	G	T	DP=791;VDB=0.0176263;SGB=177.582;RPB=8.16862e-07;MQB=1.17509e-19;MQSB=0.961644;BQB=0.672899;MQ0F=0;ICB=0.000722104;HOB=0.226211;AC=38;AN=136;DP4=267,209,126,98;MQ=44;ANN=T|upstream_gene_variant|MODIFIER|evm.model.Contig106.181|evm.model.Contig106.181|transcript|evm.model.Contig106.181|protein_coding||c.-3113C>A|||||3113|,T|downstream_gene_variant|MODIFIER|evm.model.Contig106.182|evm.model.Contig1…	GT:PL
Chr01	8817464	C	T	DP=908;VDB=0.724241;SGB=179.445;RPB=0.634718;MQB=0;MQSB=0.0545633;BQB=0.319631;MQ0F=0;ICB=0.0419024;HOB=0.150519;AC=40;AN=136;DP4=257,299,148,132;MQ=45;ANN=T|upstream_gene_variant|MODIFIER|evm.model.Contig106.183|evm.model.Contig106.183|transcript|evm.model.Contig106.183|protein_coding||c.-3680C>T|||||3680|,T|intron_variant|MODIFIER|evm.model.Contig106.182|evm.model.Contig106.182|transcript|evm.m…	GT:PL
Chr01	8821014	C	T	DP=618;VDB=1.47414e-08;SGB=105.916;RPB=0.0158491;MQB=0.531898;MQSB=0.910032;BQB=0.00553837;MQ0F=0;ICB=0.00676303;HOB=0.188473;AC=39;AN=136;DP4=225,198,89,83;MQ=43;ANN=T|upstream_gene_variant|MODIFIER|evm.model.Contig106.182|evm.model.Contig106.182|transcript|evm.model.Contig106.182|protein_coding||c.-2811G>A|||||2811|,T|upstream_gene_variant|MODIFIER|evm.model.Contig106.183|evm.model.Contig106.18…	GT:PL
Chr01	8833245	A	G	DP=532;VDB=1.0283e-21;SGB=0.971489;RPB=5.16497e-09;MQB=2.07454e-37;MQSB=0.637655;BQB=0.15181;MQ0F=0;ICB=4.90591e-05;HOB=0.27211;AC=61;AN=134;DP4=205,142,83,69;MQ=40;ANN=G|downstream_gene_variant|MODIFIER|evm.model.Contig106.185|evm.model.Contig106.185|transcript|evm.model.Contig106.185|protein_coding||c.*2298A>G|||||2298|,G|intergenic_region|MODIFIER|evm.model.Contig106.185-evm.model.Contig106.18…	GT:PL
Chr01	8882018	C	T	DP=879;VDB=0.98948;SGB=104.354;RPB=0.389306;MQB=4.93383e-15;MQSB=0.953145;BQB=0.960234;MQ0F=0;ICB=0.978378;HOB=0.0111375;AC=21;AN=136;DP4=356,333,72,64;MQ=44;ANN=T|upstream_gene_variant|MODIFIER|evm.model.Contig106.194|evm.model.Contig106.194|transcript|evm.model.Contig106.194|protein_coding||c.-4722G>A|||||4722|,T|intron_variant|MODIFIER|evm.model.Contig106.195|evm.model.Contig106.195|transcript…	GT:PL
Chr01	8887085	T	A	DP=832;VDB=0.0362575;SGB=68.5407;RPB=0.999606;MQB=2.51487e-27;MQSB=0.973046;BQB=0.966275;MQ0F=0;ICB=0.480091;HOB=0.0653114;AC=22;AN=136;DP4=339,324,62,50;MQ=39;ANN=A|upstream_gene_variant|MODIFIER|evm.model.Contig106.195|evm.model.Contig106.195|transcript|evm.model.Contig106.195|protein_coding||c.-1402A>T|||||1402|,A|intergenic_region|MODIFIER|evm.model.Contig106.195-evm.model.Contig106.196|evm.m…	GT:PL
Chr01	8939031	A	AG	INDEL;IDV=16;IMF=1;DP=761;VDB=0.00700417;SGB=106.995;MQSB=0.139977;MQ0F=0;ICB=0.169293;HOB=0.108564;AC=30;AN=136;DP4=329,248,103,81;MQ=44;ANN=AG|intergenic_region|MODIFIER|evm.model.Contig106.202-evm.model.Contig106.204|evm.model.Contig106.202-evm.model.Contig106.204|intergenic_region|evm.model.Contig106.202-evm.model.Contig106.204|||n.8939031_8939032insG||||||	GT:PL
Chr01	8946365	A	T	DP=874;VDB=0.693836;SGB=72.4372;RPB=0.492123;MQB=2.17219e-36;MQSB=0.310777;BQB=0.998387;MQ0F=0;ICB=0.272796;HOB=0.0916955;AC=28;AN=136;DP4=323,285,73,52;MQ=43;ANN=T|upstream_gene_variant|MODIFIER|evm.model.Contig106.204|evm.model.Contig106.204|transcript|evm.model.Contig106.204|protein_coding||c.-1024A>T|||||1024|,T|intergenic_region|MODIFIER|evm.model.Contig106.202-evm.model.Contig106.204|evm.mo…	GT:PL
Chr01	8988833	T	C	DP=627;VDB=0.000228631;SGB=27.0896;RPB=2.10571e-05;MQB=3.1391e-17;MQSB=0.343439;BQB=0.561544;MQ0F=0;ICB=0.492091;HOB=0.0656566;AC=22;AN=132;DP4=287,209,47,23;MQ=39;ANN=C|intergenic_region|MODIFIER|evm.model.Contig106.207-evm.model.Contig106.209|evm.model.Contig106.207-evm.model.Contig106.209|intergenic_region|evm.model.Contig106.207-evm.model.Contig106.209|||n.8988833T>C||||||	GT:PL
Chr01	8991741	T	A	DP=692;VDB=0.881489;SGB=60.59;RPB=0.714152;MQB=5.04095e-28;MQSB=0.992231;BQB=0.780944;MQ0F=0;ICB=0.978378;HOB=0.0111375;AC=21;AN=136;DP4=219,328,52,44;MQ=47;ANN=A|upstream_gene_variant|MODIFIER|evm.model.Contig106.209|evm.model.Contig106.209|transcript|evm.model.Contig106.209|protein_coding||c.-2914T>A|||||2914|,A|intergenic_region|MODIFIER|evm.model.Contig106.207-evm.model.Contig106.209|evm.mode…	GT:PL
Chr01	9002968	G	A	DP=604;VDB=1.50832e-08;SGB=36.0325;RPB=0.341502;MQB=6.93598e-06;MQSB=0.999023;BQB=0.995075;MQ0F=0;ICB=0.978378;HOB=0.0111375;AC=21;AN=136;DP4=261,234,39,41;MQ=41;ANN=A|intron_variant|MODIFIER|evm.model.Contig106.210|evm.model.Contig106.210|transcript|evm.model.Contig106.210|protein_coding|1/2|c.169-1339C>T||||||	GT:PL
Chr01	9015686	C	T	DP=998;VDB=0.0349588;SGB=57.1628;RPB=0.294526;MQB=1.33031e-15;MQSB=0.831563;BQB=0.185623;MQ0F=0;ICB=0.978378;HOB=0.0111375;AC=21;AN=136;DP4=380,402,61,69;MQ=44;ANN=T|intergenic_region|MODIFIER|evm.model.Contig106.210-evm.model.Contig106.212|evm.model.Contig106.210-evm.model.Contig106.212|intergenic_region|evm.model.Contig106.210-evm.model.Contig106.212|||n.9015686C>T||||||	GT:PL
Chr01	9023941	A	G	DP=512;VDB=5.73385e-20;SGB=15.7282;RPB=0.00150316;MQB=0.0330844;MQSB=0.99541;BQB=0.310328;MQ0F=0;ICB=0.754549;HOB=0.0404322;AC=21;AN=134;DP4=171,192,32,28;MQ=40;ANN=G|upstream_gene_variant|MODIFIER|evm.model.Contig106.212|evm.model.Contig106.212|transcript|evm.model.Contig106.212|protein_coding||c.-3007A>G|||||3007|,G|intergenic_region|MODIFIER|evm.model.Contig106.210-evm.model.Contig106.212|evm.…	GT:PL
Chr01	9036945	A	T	DP=857;VDB=0.0201257;SGB=110.513;RPB=0.981057;MQB=1.42057e-37;MQSB=0.852294;BQB=0.836486;MQ0F=0;ICB=0.978378;HOB=0.0111375;AC=21;AN=136;DP4=376,291,73,61;MQ=43;ANN=T|downstream_gene_variant|MODIFIER|evm.model.Contig106.215|evm.model.Contig106.215|transcript|evm.model.Contig106.215|protein_coding||c.*2496T>A|||||2496|,T|intron_variant|MODIFIER|evm.model.Contig106.214|evm.model.Contig106.214|transc…	GT:PL
Chr01	9037109	C	T	DP=565;VDB=0.273814;SGB=131.986;RPB=0.189199;MQB=0.00303674;MQSB=0.999991;BQB=0.945382;MQ0F=0;ICB=0.00184462;HOB=0.203179;AC=29;AN=136;DP4=211,193,64,72;MQ=38;ANN=T|downstream_gene_variant|MODIFIER|evm.model.Contig106.215|evm.model.Contig106.215|transcript|evm.model.Contig106.215|protein_coding||c.*2332G>A|||||2332|,T|intron_variant|MODIFIER|evm.model.Contig106.214|evm.model.Contig106.214|transcr…	GT:PL
Chr01	9037235	C	A	DP=691;VDB=0.96733;SGB=82.8963;RPB=0.48257;MQB=7.11022e-13;MQSB=0.681512;BQB=0.686195;MQ0F=0;ICB=0.00184462;HOB=0.203179;AC=29;AN=136;DP4=283,254,60,50;MQ=39;ANN=A|downstream_gene_variant|MODIFIER|evm.model.Contig106.215|evm.model.Contig106.215|transcript|evm.model.Contig106.215|protein_coding||c.*2206G>T|||||2206|,A|intron_variant|MODIFIER|evm.model.Contig106.214|evm.model.Contig106.214|transcri…	GT:PL
Chr01	9039536	C	A	DP=931;VDB=5.63536e-12;SGB=-2.95763;RPB=1.62219e-20;MQB=6.42596e-18;MQSB=0.917981;BQB=0.889192;MQ0F=0;ICB=0.0151878;HOB=0.162197;AC=26;AN=136;DP4=382,413,42,41;MQ=42;ANN=A|upstream_gene_variant|MODIFIER|evm.model.Contig106.214|evm.model.Contig106.214|transcript|evm.model.Contig106.214|protein_coding||c.-1784G>T|||||1784|,A|intron_variant|MODIFIER|evm.model.Contig106.215|evm.model.Contig106.215|tr…	GT:PL
Chr01	9039843	C	A	DP=1054;VDB=0.164437;SGB=140.858;RPB=0.873752;MQB=0;MQSB=0.922428;BQB=1.87427e-06;MQ0F=0;ICB=0.00454916;HOB=0.190203;AC=31;AN=136;DP4=397,401,103,77;MQ=45;ANN=A|upstream_gene_variant|MODIFIER|evm.model.Contig106.214|evm.model.Contig106.214|transcript|evm.model.Contig106.214|protein_coding||c.-2091G>T|||||2091|,A|intron_variant|MODIFIER|evm.model.Contig106.215|evm.model.Contig106.215|transcript|ev…	GT:PL
Chr01	9039870	A	G	DP=1066;VDB=0.23666;SGB=124.959;RPB=0.861402;MQB=0;MQSB=0.998156;BQB=0.543056;MQ0F=0;ICB=0.0842915;HOB=0.133975;AC=45;AN=136;DP4=351,314,165,133;MQ=45;ANN=G|upstream_gene_variant|MODIFIER|evm.model.Contig106.214|evm.model.Contig106.214|transcript|evm.model.Contig106.214|protein_coding||c.-2118T>C|||||2118|,G|intron_variant|MODIFIER|evm.model.Contig106.215|evm.model.Contig106.215|transcript|evm.mo…	GT:PL
Chr01	9044954	T	A	DP=705;VDB=1.18529e-10;SGB=61.8652;RPB=0.000114962;MQB=9.99554e-15;MQSB=0.624613;BQB=0.635587;MQ0F=0;ICB=0.995218;HOB=0.00550964;AC=24;AN=132;DP4=257,277,50,64;MQ=39;ANN=A|upstream_gene_variant|MODIFIER|evm.model.Contig106.215|evm.model.Contig106.215|transcript|evm.model.Contig106.215|protein_coding||c.-4105A>T|||||4105|,A|upstream_gene_variant|MODIFIER|evm.model.Contig106.216|evm.model.Contig106…	GT:PL
Chr01	9045775	T	C	DP=591;VDB=0.00151289;SGB=56.4339;RPB=0.823842;MQB=0.0018272;MQSB=0.836639;BQB=0.859673;MQ0F=0;ICB=0.0220823;HOB=0.157607;AC=27;AN=134;DP4=210,244,45,42;MQ=44;ANN=C|upstream_gene_variant|MODIFIER|evm.model.Contig106.215|evm.model.Contig106.215|transcript|evm.model.Contig106.215|protein_coding||c.-4926A>G|||||4926|,C|upstream_gene_variant|MODIFIER|evm.model.Contig106.216|evm.model.Contig106.216|tr…	GT:PL
Chr01	9046307	G	C	DP=781;VDB=6.99419e-13;SGB=6.42325;RPB=4.43095e-15;MQB=7.39136e-18;MQSB=0.5531;BQB=0.217974;MQ0F=0;ICB=0.0719284;HOB=0.13767;AC=38;AN=134;DP4=307,286,79,48;MQ=44;ANN=C|upstream_gene_variant|MODIFIER|evm.model.Contig106.216|evm.model.Contig106.216|transcript|evm.model.Contig106.216|protein_coding||c.-3196G>C|||||3196|,C|intergenic_region|MODIFIER|evm.model.Contig106.215-evm.model.Contig106.216|evm…	GT:PL
Chr01	9048279	C	T	DP=1092;VDB=0.000332841;SGB=196.611;RPB=0.279737;MQB=1.55666e-30;MQSB=0.904245;BQB=0.71745;MQ0F=0;ICB=0.00291918;HOB=0.196799;AC=30;AN=136;DP4=444,367,111,93;MQ=45;ANN=T|upstream_gene_variant|MODIFIER|evm.model.Contig106.216|evm.model.Contig106.216|transcript|evm.model.Contig106.216|protein_coding||c.-1224C>T|||||1224|,T|intergenic_region|MODIFIER|evm.model.Contig106.215-evm.model.Contig106.216|e…	GT:PL
Chr01	9066352	T	G	DP=1057;VDB=0.666562;SGB=246.334;RPB=0.99883;MQB=0;MQSB=0.849987;BQB=0.528283;MQ0F=0;ICB=0.00291918;HOB=0.196799;AC=30;AN=136;DP4=415,346,124,113;MQ=46;ANN=G|downstream_gene_variant|MODIFIER|evm.model.Contig106.216|evm.model.Contig106.216|transcript|evm.model.Contig106.216|protein_coding||c.*4541T>G|||||4541|,G|downstream_gene_variant|MODIFIER|evm.model.Contig106.217|evm.model.Contig106.217|trans…	GT:PL
Chr01	9069054	C	T	DP=1053;VDB=0.131735;SGB=138.392;RPB=0.889955;MQB=0;MQSB=0.456127;BQB=0.42531;MQ0F=0;ICB=0.018513;HOB=0.170848;AC=50;AN=136;DP4=342,295,179,153;MQ=46;ANN=T|upstream_gene_variant|MODIFIER|evm.model.Contig106.219|evm.model.Contig106.219|transcript|evm.model.Contig106.219|protein_coding||c.-3160C>T|||||3160|,T|downstream_gene_variant|MODIFIER|evm.model.Contig106.217|evm.model.Contig106.217|transcrip…	GT:PL
Chr01	9086044	G	A	DP=618;VDB=0.997948;SGB=53.9438;RPB=0.999726;MQB=9.76116e-24;MQSB=0.67858;BQB=0.402557;MQ0F=0;ICB=0.540744;HOB=0.0604455;AC=23;AN=136;DP4=286,206,50,43;MQ=43;ANN=A|upstream_gene_variant|MODIFIER|evm.model.Contig106.222|evm.model.Contig106.222|transcript|evm.model.Contig106.222|protein_coding||c.-1025G>A|||||1025|,A|intergenic_region|MODIFIER|evm.model.Contig106.219-evm.model.Contig106.222|evm.mod…	GT:PL
Chr01	9251909	C	G	DP=604;VDB=0.000365426;SGB=41.3669;RPB=0.0020514;MQB=2.81408e-18;MQSB=0.600806;BQB=9.81274e-09;MQ0F=0;ICB=2.44597e-06;HOB=0.315266;AC=66;AN=130;DP4=101,101,85,86;MQ=41;ANN=G|intron_variant|MODIFIER|evm.model.Contig167.174|evm.model.Contig167.174|transcript|evm.model.Contig167.174|protein_coding|4/10|c.317+187C>G||||||	GT:PL
Chr01	9265283	G	A	DP=482;VDB=1;SGB=9.18175;RPB=0.0672167;MQB=0.219842;MQSB=0.203625;BQB=0.632342;MQ0F=0;ICB=0.00663511;HOB=0.191579;AC=42;AN=134;DP4=146,193,51,53;MQ=40;ANN=A|upstream_gene_variant|MODIFIER|evm.model.Contig167.173|evm.model.Contig167.173|transcript|evm.model.Contig167.173|protein_coding||c.-1221G>A|||||1221|,A|downstream_gene_variant|MODIFIER|evm.model.Contig167.174|evm.model.Contig167.174|transcri…	GT:PL
Chr01	9357791	A	G	DP=720;VDB=0.0625943;SGB=79.4363;RPB=0.955783;MQB=1.59479e-11;MQSB=0.963889;BQB=0.23788;MQ0F=0;ICB=0.960239;HOB=0.0151481;AC=20;AN=134;DP4=252,270,59,48;MQ=46;ANN=G|upstream_gene_variant|MODIFIER|evm.model.Contig167.159|evm.model.Contig167.159|transcript|evm.model.Contig167.159|protein_coding||c.-1489A>G|||||1489|,G|intron_variant|MODIFIER|evm.model.Contig167.160|evm.model.Contig167.160|transcrip…	GT:PL
Chr01	9359540	C	T	DP=924;VDB=0.377534;SGB=148.482;RPB=0.976829;MQB=5.54136e-28;MQSB=0.987978;BQB=0.983;MQ0F=0;ICB=0.00204303;HOB=0.205774;AC=33;AN=136;DP4=360,290,98,103;MQ=39;ANN=T|synonymous_variant|LOW|evm.model.Contig167.159|evm.model.Contig167.159|transcript|evm.model.Contig167.159|protein_coding|2/2|c.120C>T|p.Ala40Ala|120/165|120/165|40/54||,T|downstream_gene_variant|MODIFIER|evm.model.Contig167.160|evm.mod…	GT:PL
Chr01	9359889	A	G	DP=1078;VDB=0.191307;SGB=49.2197;RPB=0.605796;MQB=6.48536e-32;MQSB=0.327776;BQB=0.583776;MQ0F=0;ICB=0.0301881;HOB=0.150519;AC=28;AN=136;DP4=437,337,60,62;MQ=42;ANN=G|downstream_gene_variant|MODIFIER|evm.model.Contig167.160|evm.model.Contig167.160|transcript|evm.model.Contig167.160|protein_coding||c.*1718A>G|||||1718|,G|downstream_gene_variant|MODIFIER|evm.model.Contig167.159|evm.model.Contig167.1…	GT:PL
Chr01	9449139	C	T	DP=912;VDB=0.192825;SGB=108.062;RPB=0.907716;MQB=4.12058e-36;MQSB=0.616922;BQB=0.606921;MQ0F=0;ICB=0.0390882;HOB=0.153547;AC=46;AN=136;DP4=278,307,136,124;MQ=42;ANN=T|intergenic_region|MODIFIER|evm.model.Contig167.150-evm.model.Contig167.149|evm.model.Contig167.150-evm.model.Contig167.149|intergenic_region|evm.model.Contig167.150-evm.model.Contig167.149|||n.9449139C>T||||||	GT:PL
Chr01	9451957	A	G	DP=1080;VDB=0.0410251;SGB=157.188;RPB=0.246261;MQB=0;MQSB=0.277669;BQB=0.217583;MQ0F=0;ICB=0.0252559;HOB=0.163387;AC=45;AN=136;DP4=373,320,170,144;MQ=45;ANN=G|intergenic_region|MODIFIER|evm.model.Contig167.150-evm.model.Contig167.149|evm.model.Contig167.150-evm.model.Contig167.149|intergenic_region|evm.model.Contig167.150-evm.model.Contig167.149|||n.9451957A>G||||||	GT:PL
Chr01	9453268	A	T	DP=757;VDB=4.72399e-14;SGB=97.5502;RPB=7.00611e-05;MQB=0;MQSB=0.796823;BQB=3.24686e-14;MQ0F=0;ICB=0.00638701;HOB=0.192042;AC=48;AN=136;DP4=251,224,114,120;MQ=43;ANN=T|downstream_gene_variant|MODIFIER|evm.model.Contig167.149|evm.model.Contig167.149|transcript|evm.model.Contig167.149|protein_coding||c.*4539T>A|||||4539|,T|intergenic_region|MODIFIER|evm.model.Contig167.150-evm.model.Contig167.149|ev…	GT:PL
Chr01	9453679	A	C	DP=705;VDB=0.243081;SGB=124.533;RPB=0.00711704;MQB=8.71729e-36;MQSB=0.632377;BQB=0.766494;MQ0F=0;ICB=0.00226555;HOB=0.210965;AC=49;AN=136;DP4=171,228,94,155;MQ=39;ANN=C|downstream_gene_variant|MODIFIER|evm.model.Contig167.149|evm.model.Contig167.149|transcript|evm.model.Contig167.149|protein_coding||c.*4128T>G|||||4128|,C|intergenic_region|MODIFIER|evm.model.Contig167.150-evm.model.Contig167.149|…	GT:PL
Chr01	9551344	A	G	DP=532;VDB=0.117516;SGB=22.8049;RPB=0.105813;MQB=0.589065;MQSB=0.00087482;BQB=0.621022;MQ0F=0;ICB=0.801155;HOB=0.0358997;AC=22;AN=136;DP4=208,221,31,36;MQ=42;ANN=G|upstream_gene_variant|MODIFIER|evm.model.Contig167.140|evm.model.Contig167.140|transcript|evm.model.Contig167.140|protein_coding||c.-1385T>C|||||1385|,G|downstream_gene_variant|MODIFIER|evm.model.Contig167.141|evm.model.Contig167.141|t…	GT:PL
Chr01	9563439	AGC	AC	INDEL;IDV=17;IMF=1;DP=801;VDB=0.920229;SGB=242.028;MQSB=0.655954;MQ0F=0;ICB=3.13323e-07;HOB=0.330017;AC=46;AN=136;DP4=256,232,160,153;MQ=43;ANN=AC|upstream_gene_variant|MODIFIER|evm.model.Contig167.137|evm.model.Contig167.137|transcript|evm.model.Contig167.137|protein_coding||c.-257delC|||||257|,AC|intergenic_region|MODIFIER|evm.model.Contig167.137-evm.model.Contig167.135|evm.model.Contig167.137-…	GT:PL
Chr01	9640508	T	C	DP=664;VDB=0.00536071;SGB=59.2781;RPB=0.00963375;MQB=5.61065e-29;MQSB=0.991936;BQB=0.993276;MQ0F=0;ICB=0.000776731;HOB=0.221319;AC=31;AN=134;DP4=228,276,47,51;MQ=41;ANN=C|downstream_gene_variant|MODIFIER|evm.model.Contig167.130|evm.model.Contig167.130|transcript|evm.model.Contig167.130|protein_coding||c.*783A>G|||||783|,C|intergenic_region|MODIFIER|evm.model.Contig167.131-evm.model.Contig167.130|…	GT:PL
Chr01	9640542	G	A	DP=613;VDB=0.999082;SGB=47.4948;RPB=0.783144;MQB=7.87801e-29;MQSB=0.558567;BQB=0.997711;MQ0F=0;ICB=1.41998e-05;HOB=0.283632;AC=35;AN=132;DP4=202,261,41,55;MQ=41;ANN=A|downstream_gene_variant|MODIFIER|evm.model.Contig167.130|evm.model.Contig167.130|transcript|evm.model.Contig167.130|protein_coding||c.*749C>T|||||749|,A|intergenic_region|MODIFIER|evm.model.Contig167.131-evm.model.Contig167.130|evm.…	GT:PL
Chr01	9661782	A	T	DP=962;VDB=0.626365;SGB=143.72;RPB=0.766456;MQB=1.49693e-17;MQSB=0.756666;BQB=0.042949;MQ0F=0;ICB=6.22676e-05;HOB=0.266436;AC=52;AN=136;DP4=283,298,168,150;MQ=41;ANN=T|upstream_gene_variant|MODIFIER|evm.model.Contig167.127|evm.model.Contig167.127|transcript|evm.model.Contig167.127|protein_coding||c.-561A>T|||||561|,T|intergenic_region|MODIFIER|evm.model.Contig167.128-evm.model.Contig167.127|evm.m…	GT:PL
Chr01	9682441	A	G	DP=729;VDB=0.0670057;SGB=99.9588;RPB=0.964656;MQB=3.15102e-13;MQSB=0.708706;BQB=7.57365e-05;MQ0F=0;ICB=0.109188;HOB=0.124885;AC=32;AN=132;DP4=264,251,79,73;MQ=38;ANN=G|downstream_gene_variant|MODIFIER|evm.model.Contig167.125|evm.model.Contig167.125|transcript|evm.model.Contig167.125|protein_coding||c.*627A>G|||||627|,G|intergenic_region|MODIFIER|evm.model.Contig167.125-evm.model.Contig167.124|evm…	GT:PL
Chr01	9684141	A	C	DP=737;VDB=0.169084;SGB=101.033;RPB=0.253617;MQB=4.8219e-27;MQSB=0.827735;BQB=0.419001;MQ0F=0;ICB=0.0165299;HOB=0.169748;AC=34;AN=134;DP4=279,244,85,68;MQ=41;ANN=C|downstream_gene_variant|MODIFIER|evm.model.Contig167.125|evm.model.Contig167.125|transcript|evm.model.Contig167.125|protein_coding||c.*2327A>C|||||2327|,C|intergenic_region|MODIFIER|evm.model.Contig167.125-evm.model.Contig167.124|evm.m…	GT:PL
Chr01	9687506	T	C	DP=721;VDB=1.88778e-07;SGB=119.924;RPB=0.0557656;MQB=4.16002e-12;MQSB=0.626435;BQB=0.907469;MQ0F=0;ICB=0.18253;HOB=0.103374;AC=26;AN=136;DP4=272,266,58,78;MQ=46;ANN=C|upstream_gene_variant|MODIFIER|evm.model.Contig167.124|evm.model.Contig167.124|transcript|evm.model.Contig167.124|protein_coding||c.-1757T>C|||||1757|,C|intergenic_region|MODIFIER|evm.model.Contig167.125-evm.model.Contig167.124|evm.…	GT:PL
Chr01	9688270	T	G	DP=990;VDB=0.206908;SGB=116.925;RPB=0.0528467;MQB=0.00150961;MQSB=0.995593;BQB=0.989277;MQ0F=0;ICB=0.850389;HOB=0.0310337;AC=23;AN=136;DP4=456,311,86,66;MQ=45;ANN=G|upstream_gene_variant|MODIFIER|evm.model.Contig167.124|evm.model.Contig167.124|transcript|evm.model.Contig167.124|protein_coding||c.-993T>G|||||993|,G|intergenic_region|MODIFIER|evm.model.Contig167.125-evm.model.Contig167.124|evm.mode…	GT:PL
Chr01	9736030	A	G	DP=506;VDB=2.40198e-10;SGB=29.1053;RPB=0.0119394;MQB=1.09956e-11;MQSB=0.83289;BQB=0.146585;MQ0F=0;ICB=0.0100041;HOB=0.173767;AC=29;AN=136;DP4=226,183,42,33;MQ=45;ANN=G|downstream_gene_variant|MODIFIER|evm.model.Contig167.117|evm.model.Contig167.117|transcript|evm.model.Contig167.117|protein_coding||c.*3670A>G|||||3670|,G|downstream_gene_variant|MODIFIER|evm.model.Contig167.116|evm.model.Contig167…	GT:PL
Chr01	9744119	T	A	DP=876;VDB=2.4502e-21;SGB=-48.029;RPB=3.71439e-13;MQB=1.95707e-30;MQSB=0.563983;BQB=0.972892;MQ0F=0;ICB=0.978378;HOB=0.0111375;AC=21;AN=136;DP4=374,376,31,30;MQ=43;ANN=A|upstream_gene_variant|MODIFIER|evm.model.Contig167.116|evm.model.Contig167.116|transcript|evm.model.Contig167.116|protein_coding||c.-4688A>T|||||4688|,A|upstream_gene_variant|MODIFIER|evm.model.Contig167.115|evm.model.Contig167.1…	GT:PL
Chr01	9750786	A	G	DP=692;VDB=0.883346;SGB=126.849;RPB=0.997226;MQB=1.14684e-05;MQSB=0.913562;BQB=0.975996;MQ0F=0;ICB=0.850389;HOB=0.0310337;AC=23;AN=136;DP4=250,235,72,70;MQ=38;ANN=G|upstream_gene_variant|MODIFIER|evm.model.Contig167.113|evm.model.Contig167.113|transcript|evm.model.Contig167.113|protein_coding||c.-4786A>G|||||4786|,G|intergenic_region|MODIFIER|evm.model.Contig167.115-evm.model.Contig167.113|evm.mo…	GT:PL
Chr01	9753772	A	G	DP=521;VDB=0.00012387;SGB=102.466;RPB=0.173265;MQB=4.03884e-09;MQSB=0.704437;BQB=0.996225;MQ0F=0;ICB=0.603229;HOB=0.0553633;AC=24;AN=136;DP4=198,182,60,60;MQ=44;ANN=G|upstream_gene_variant|MODIFIER|evm.model.Contig167.113|evm.model.Contig167.113|transcript|evm.model.Contig167.113|protein_coding||c.-1800A>G|||||1800|,G|intergenic_region|MODIFIER|evm.model.Contig167.115-evm.model.Contig167.113|evm.…	GT:PL
Chr01	9768064	A	G	DP=896;VDB=0.711008;SGB=122.723;RPB=0.999733;MQB=0;MQSB=0.713724;BQB=0.895953;MQ0F=0;ICB=0.603229;HOB=0.0553633;AC=24;AN=136;DP4=364,317,76,74;MQ=41;ANN=G|intergenic_region|MODIFIER|evm.model.Contig167.113-evm.model.Contig167.112|evm.model.Contig167.113-evm.model.Contig167.112|intergenic_region|evm.model.Contig167.113-evm.model.Contig167.112|||n.9768064A>G||||||	GT:PL
Chr01	9784544	G	A	DP=772;VDB=0.0543817;SGB=151.068;RPB=0.00454751;MQB=0.405071;MQSB=0.239147;BQB=0.330395;MQ0F=0;ICB=0.603229;HOB=0.0553633;AC=24;AN=136;DP4=273,291,60,102;MQ=40;ANN=A|upstream_gene_variant|MODIFIER|evm.model.Contig167.110|evm.model.Contig167.110|transcript|evm.model.Contig167.110|protein_coding||c.-1295C>T|||||1295|,A|downstream_gene_variant|MODIFIER|evm.model.Contig167.109|evm.model.Contig167.109…	GT:PL
Chr01	9784649	G	T	DP=570;VDB=0.214552;SGB=128.761;RPB=0.86944;MQB=6.99973e-17;MQSB=0.03007;BQB=0.000737769;MQ0F=0;ICB=0.000754406;HOB=0.219615;AC=31;AN=136;DP4=191,187,86,52;MQ=40;ANN=T|upstream_gene_variant|MODIFIER|evm.model.Contig167.110|evm.model.Contig167.110|transcript|evm.model.Contig167.110|protein_coding||c.-1400C>A|||||1400|,T|downstream_gene_variant|MODIFIER|evm.model.Contig167.109|evm.model.Contig167.1…	GT:PL
Chr01	9784868	T	C	DP=538;VDB=1.17508e-12;SGB=108.116;RPB=0.997032;MQB=3.03556e-08;MQSB=0.917183;BQB=0.697903;MQ0F=0;ICB=0.00676303;HOB=0.188473;AC=39;AN=136;DP4=129,186,94,77;MQ=41;ANN=C|upstream_gene_variant|MODIFIER|evm.model.Contig167.110|evm.model.Contig167.110|transcript|evm.model.Contig167.110|protein_coding||c.-1619A>G|||||1619|,C|downstream_gene_variant|MODIFIER|evm.model.Contig167.109|evm.model.Contig167.…	GT:PL
Chr01	9788302	G	A	DP=484;VDB=1.72019e-05;SGB=54.2757;RPB=0.671952;MQB=3.7797e-07;MQSB=0.803143;BQB=0.000982145;MQ0F=0;ICB=0.00610655;HOB=0.193491;AC=35;AN=130;DP4=167,164,40,74;MQ=36;ANN=A|upstream_gene_variant|MODIFIER|evm.model.Contig167.109|evm.model.Contig167.109|transcript|evm.model.Contig167.109|protein_coding||c.-1677C>T|||||1677|,A|upstream_gene_variant|MODIFIER|evm.model.Contig167.108|evm.model.Contig167.…	GT:PL
Chr01	9788860	G	A	DP=998;VDB=0.856722;SGB=196.735;RPB=0.371255;MQB=1.20745e-05;MQSB=0.756678;BQB=9.03805e-06;MQ0F=0;ICB=0.00365638;HOB=0.200584;AC=41;AN=136;DP4=354,253,160,128;MQ=42;ANN=A|upstream_gene_variant|MODIFIER|evm.model.Contig167.109|evm.model.Contig167.109|transcript|evm.model.Contig167.109|protein_coding||c.-2235C>T|||||2235|,A|upstream_gene_variant|MODIFIER|evm.model.Contig167.108|evm.model.Contig167.…	GT:PL
Chr01	9910788	G	A	DP=534;VDB=7.78825e-20;SGB=53.4299;RPB=0.102917;MQB=2.62826e-25;MQSB=0.0576427;BQB=0.219634;MQ0F=0;ICB=0.028479;HOB=0.159061;AC=39;AN=136;DP4=205,164,67,64;MQ=44;ANN=A|upstream_gene_variant|MODIFIER|evm.model.Contig167.95|evm.model.Contig167.95|transcript|evm.model.Contig167.95|protein_coding||c.-2173C>T|||||2173|,A|downstream_gene_variant|MODIFIER|evm.model.Contig167.94|evm.model.Contig167.94|tr…	GT:PL
Chr01	10011121	T	G	DP=412;VDB=9.16042e-11;SGB=58.1479;RPB=0.737997;MQB=3.09699e-12;MQSB=0.97878;BQB=0.938488;MQ0F=0;ICB=1.98917e-05;HOB=0.278817;AC=32;AN=130;DP4=152,163,31,48;MQ=45;ANN=G|downstream_gene_variant|MODIFIER|evm.model.Contig167.87|evm.model.Contig167.87|transcript|evm.model.Contig167.87|protein_coding||c.*1306A>C|||||1306|,G|intergenic_region|MODIFIER|evm.model.Contig167.88-evm.model.Contig167.87|evm.m…	GT:PL
Chr01	10016854	G	A	DP=926;VDB=0.0642198;SGB=112.706;RPB=0.00320898;MQB=1.65049e-29;MQSB=0.833124;BQB=0.832739;MQ0F=0;ICB=0.603229;HOB=0.0553633;AC=24;AN=136;DP4=423,299,88,60;MQ=41;ANN=A|downstream_gene_variant|MODIFIER|evm.model.Contig167.86|evm.model.Contig167.86|transcript|evm.model.Contig167.86|protein_coding||c.*3318C>T|||||3318|,A|intron_variant|MODIFIER|evm.model.Contig167.87|evm.model.Contig167.87|transcrip…	GT:PL
Chr01	10018395	T	TTGTGGTTGTGGG	INDEL;IDV=1;IMF=0.25;DP=438;VDB=2.39257e-13;SGB=68.3725;MQSB=0.885247;MQ0F=0;ICB=0.0616336;HOB=0.139898;AC=34;AN=134;DP4=162,157,56,63;MQ=44;ANN=TTGTGGTTGTGGG|conservative_inframe_insertion|MODERATE|evm.model.Contig167.87|evm.model.Contig167.87|transcript|evm.model.Contig167.87|protein_coding|1/10|c.16_17insCCCACAACCACA|p.Tyr6delinsSerHisAsnHisAsn|16/2523|16/2523|6/840||,TTGTGGTTGTGGG|downstream_…	GT:PL
Chr01	10018396	AG	AGTGGTTGTGGTGG	INDEL;IDV=1;IMF=0.111111;DP=428;VDB=6.68605e-14;SGB=76.212;MQSB=0.914643;MQ0F=0;ICB=0.000196492;HOB=0.248496;AC=39;AN=134;DP4=156,147,59,66;MQ=44;ANN=AGTGGTTGTGGTGG|conservative_inframe_insertion|MODERATE|evm.model.Contig167.87|evm.model.Contig167.87|transcript|evm.model.Contig167.87|protein_coding|1/10|c.14_15insCCACCACAACCA|p.Val5_Tyr6insHisHisAsnHis|14/2523|14/2523|5/840||,AGTGGTTGTGGTGG|downs…	GT:PL
Chr01	10020843	T	C	DP=928;VDB=0.511414;SGB=148.372;RPB=0.672897;MQB=1.39149e-08;MQSB=0.54282;BQB=0.013869;MQ0F=0;ICB=0.603229;HOB=0.0553633;AC=24;AN=136;DP4=370,323,90,77;MQ=40;ANN=C|missense_variant|MODERATE|evm.model.Contig167.86|evm.model.Contig167.86|transcript|evm.model.Contig167.86|protein_coding|22/23|c.2728A>G|p.Ser910Gly|2728/2931|2728/2931|910/976||,C|upstream_gene_variant|MODIFIER|evm.model.Contig167.87|…	GT:PL
Chr01	10021508	C	A	DP=963;VDB=0.490384;SGB=121.194;RPB=0.992193;MQB=3.98579e-13;MQSB=0.312386;BQB=0.652372;MQ0F=0;ICB=0.603229;HOB=0.0553633;AC=24;AN=136;DP4=405,352,70,86;MQ=42;ANN=A|upstream_gene_variant|MODIFIER|evm.model.Contig167.87|evm.model.Contig167.87|transcript|evm.model.Contig167.87|protein_coding||c.-3097G>T|||||3097|,A|intron_variant|MODIFIER|evm.model.Contig167.86|evm.model.Contig167.86|transcript|evm…	GT:PL
Chr01	10022966	T	G	DP=1010;VDB=8.92404e-17;SGB=8.86503;RPB=9.52953e-07;MQB=1.30788e-27;MQSB=0.930594;BQB=0.0503453;MQ0F=0;ICB=0.603229;HOB=0.0553633;AC=24;AN=136;DP4=415,421,60,58;MQ=46;ANN=G|upstream_gene_variant|MODIFIER|evm.model.Contig167.87|evm.model.Contig167.87|transcript|evm.model.Contig167.87|protein_coding||c.-4555A>C|||||4555|,G|intron_variant|MODIFIER|evm.model.Contig167.86|evm.model.Contig167.86|transc…	GT:PL
Chr01	10023707	ACC	AC	INDEL;IDV=24;IMF=0.96;DP=1024;VDB=0.342963;SGB=152.322;MQSB=0.907784;MQ0F=0;ICB=0.850389;HOB=0.0310337;AC=23;AN=136;DP4=417,422,93,92;MQ=43;ANN=AC|intron_variant|MODIFIER|evm.model.Contig167.86|evm.model.Contig167.86|transcript|evm.model.Contig167.86|protein_coding|16/22|c.2015-54delG||||||	GT:PL
Chr01	10023803	A	T	DP=929;VDB=1.72313e-07;SGB=12.8942;RPB=2.85868e-11;MQB=1.06276e-40;MQSB=0.875185;BQB=0.637382;MQ0F=0;ICB=0.850389;HOB=0.0310337;AC=23;AN=136;DP4=440,334,50,48;MQ=44;ANN=T|missense_variant|MODERATE|evm.model.Contig167.86|evm.model.Contig167.86|transcript|evm.model.Contig167.86|protein_coding|16/23|c.1999T>A|p.Phe667Ile|1999/2931|1999/2931|667/976||	GT:PL
Chr01	10023823	C	T	DP=919;VDB=0.964707;SGB=10.3334;RPB=0.00322069;MQB=0;MQSB=0.972067;BQB=0.917006;MQ0F=0;ICB=0.603229;HOB=0.0553633;AC=24;AN=136;DP4=433,332,49,45;MQ=43;ANN=T|missense_variant|MODERATE|evm.model.Contig167.86|evm.model.Contig167.86|transcript|evm.model.Contig167.86|protein_coding|16/23|c.1979G>A|p.Arg660Lys|1979/2931|1979/2931|660/976||	GT:PL
Chr01	10024010	A	G	DP=845;VDB=1.21081e-20;SGB=-47.4625;RPB=0.633605;MQB=1.32598e-18;MQSB=0.579704;BQB=0.131317;MQ0F=0;ICB=0.850389;HOB=0.0310337;AC=23;AN=136;DP4=354,359,34,33;MQ=41;ANN=G|intron_variant|MODIFIER|evm.model.Contig167.86|evm.model.Contig167.86|transcript|evm.model.Contig167.86|protein_coding|15/22|c.1867-75T>C||||||	GT:PL
Chr01	10024826	A	G	DP=1073;VDB=0.791526;SGB=160.043;RPB=0.635304;MQB=3.77996e-22;MQSB=0.812578;BQB=0.000949318;MQ0F=0;ICB=0.603229;HOB=0.0553633;AC=24;AN=136;DP4=391,414,95,88;MQ=42;ANN=G|intron_variant|MODIFIER|evm.model.Contig167.86|evm.model.Contig167.86|transcript|evm.model.Contig167.86|protein_coding|15/22|c.1866+362T>C||||||	GT:PL
Chr01	10026890	C	T	DP=1041;VDB=0.666877;SGB=131.884;RPB=0.964548;MQB=3.35891e-42;MQSB=0.787712;BQB=0.941797;MQ0F=0;ICB=0.603229;HOB=0.0553633;AC=24;AN=136;DP4=423,391,83,83;MQ=47;ANN=T|intron_variant|MODIFIER|evm.model.Contig167.86|evm.model.Contig167.86|transcript|evm.model.Contig167.86|protein_coding|9/22|c.1202-29G>A||||||	GT:PL
Chr01	10027630	A	T	DP=1018;VDB=0.00429367;SGB=127.604;RPB=0.910197;MQB=0;MQSB=0.997156;BQB=0.967207;MQ0F=0;ICB=0.603229;HOB=0.0553633;AC=24;AN=136;DP4=358,427,76,86;MQ=44;ANN=T|intron_variant|MODIFIER|evm.model.Contig167.86|evm.model.Contig167.86|transcript|evm.model.Contig167.86|protein_coding|7/22|c.891-40T>A||||||	GT:PL
Chr01	10027789	ATTTT	ATTT	INDEL;IDV=18;IMF=1;DP=953;VDB=0.702059;SGB=83.0128;MQSB=0.779965;MQ0F=0;ICB=0.850389;HOB=0.0310337;AC=23;AN=136;DP4=410,401,77,65;MQ=45;ANN=ATTT|intron_variant|MODIFIER|evm.model.Contig167.86|evm.model.Contig167.86|transcript|evm.model.Contig167.86|protein_coding|7/22|c.890+197delA||||||	GT:PL
Chr01	10028987	AGGG	AGGGG	INDEL;IDV=19;IMF=1;DP=1158;VDB=0.491831;SGB=51.5419;MQSB=0.458117;MQ0F=0;ICB=0.603229;HOB=0.0553633;AC=24;AN=136;DP4=538,451,88,81;MQ=47;ANN=AGGGG|intron_variant|MODIFIER|evm.model.Contig167.86|evm.model.Contig167.86|transcript|evm.model.Contig167.86|protein_coding|3/22|c.270+13_270+14insC||||||	GT:PL
Chr01	10029455	A	G	DP=1042;VDB=0.419608;SGB=131.886;RPB=0.629454;MQB=1.26648e-15;MQSB=0.00297458;BQB=0.416182;MQ0F=0;ICB=0.850389;HOB=0.0310337;AC=23;AN=136;DP4=390,430,81,85;MQ=45;ANN=G|intron_variant|MODIFIER|evm.model.Contig167.86|evm.model.Contig167.86|transcript|evm.model.Contig167.86|protein_coding|1/22|c.44-41T>C||||||	GT:PL
Chr01	10030533	C	T	DP=525;VDB=6.09139e-38;SGB=-28.8967;RPB=1.37209e-10;MQB=6.1633e-30;MQSB=0.574494;BQB=0.0556814;MQ0F=0;ICB=0.00524329;HOB=0.196259;AC=53;AN=136;DP4=195,178,69,56;MQ=41;ANN=T|upstream_gene_variant|MODIFIER|evm.model.Contig167.86|evm.model.Contig167.86|transcript|evm.model.Contig167.86|protein_coding||c.-358G>A|||||358|,T|intergenic_region|MODIFIER|evm.model.Contig167.86-evm.model.Contig167.84|evm.m…	GT:PL
Chr01	10032905	T	A	DP=1049;VDB=0.255628;SGB=124.325;RPB=0.98403;MQB=6.93195e-36;MQSB=0.897831;BQB=0.483852;MQ0F=0;ICB=0.00379506;HOB=0.202314;AC=55;AN=136;DP4=304,292,195,168;MQ=43;ANN=A|upstream_gene_variant|MODIFIER|evm.model.Contig167.86|evm.model.Contig167.86|transcript|evm.model.Contig167.86|protein_coding||c.-2730A>T|||||2730|,A|intergenic_region|MODIFIER|evm.model.Contig167.86-evm.model.Contig167.84|evm.mode…	GT:PL
Chr01	10036078	A	G	DP=443;VDB=6.56237e-11;SGB=-6.24138;RPB=0.889947;MQB=5.72244e-15;MQSB=0.0350117;BQB=0.836192;MQ0F=0;ICB=0.0480628;HOB=0.14142;AC=25;AN=130;DP4=165,196,24,20;MQ=41;ANN=G|intergenic_region|MODIFIER|evm.model.Contig167.86-evm.model.Contig167.84|evm.model.Contig167.86-evm.model.Contig167.84|intergenic_region|evm.model.Contig167.86-evm.model.Contig167.84|||n.10036078A>G||||||	GT:PL
Chr01	10043727	GT	G	INDEL;IDV=19;IMF=1;DP=959;VDB=0.884794;SGB=82.1042;MQSB=0.936946;MQ0F=0;ICB=0.850389;HOB=0.0310337;AC=23;AN=136;DP4=352,466,49,92;MQ=47;ANN=G|upstream_gene_variant|MODIFIER|evm.model.Contig167.84|evm.model.Contig167.84|transcript|evm.model.Contig167.84|protein_coding||c.-3656delT|||||3656|,G|intergenic_region|MODIFIER|evm.model.Contig167.86-evm.model.Contig167.84|evm.model.Contig167.86-evm.model.…	GT:PL
Chr01	10043968	A	C	DP=523;VDB=0.0124027;SGB=4.79169;RPB=0.00106402;MQB=1.5962e-12;MQSB=0.031537;BQB=0.994267;MQ0F=0;ICB=0.603229;HOB=0.0553633;AC=24;AN=136;DP4=189,238,50,16;MQ=43;ANN=C|upstream_gene_variant|MODIFIER|evm.model.Contig167.84|evm.model.Contig167.84|transcript|evm.model.Contig167.84|protein_coding||c.-3416A>C|||||3416|,C|intergenic_region|MODIFIER|evm.model.Contig167.86-evm.model.Contig167.84|evm.model…	GT:PL
Chr01	10047417	G	C	DP=1044;VDB=0.0839675;SGB=79.3492;RPB=0.546339;MQB=0;MQSB=0.998121;BQB=0.0931837;MQ0F=0;ICB=0.850389;HOB=0.0310337;AC=23;AN=136;DP4=427,405,71,67;MQ=46;ANN=C|missense_variant|MODERATE|evm.model.Contig167.84|evm.model.Contig167.84|transcript|evm.model.Contig167.84|protein_coding|1/6|c.34G>C|p.Val12Leu|34/681|34/681|12/226||	GT:PL
Chr01	10076386	T	A	DP=839;VDB=0.997466;SGB=58.4652;RPB=0.114592;MQB=0;MQSB=0.332382;BQB=0.726276;MQ0F=0;ICB=0.000315253;HOB=0.241241;AC=43;AN=136;DP4=320,256,80,81;MQ=47;ANN=A|downstream_gene_variant|MODIFIER|evm.model.Contig167.81|evm.model.Contig167.81|transcript|evm.model.Contig167.81|protein_coding||c.*2048T>A|||||2048|,A|downstream_gene_variant|MODIFIER|evm.model.Contig167.80|evm.model.Contig167.80|transcript|…	GT:PL
Chr01	10076999	T	C	DP=947;VDB=1;SGB=102.127;RPB=0.878353;MQB=0;MQSB=0.994842;BQB=0.954198;MQ0F=0;ICB=4.05464e-05;HOB=0.271194;AC=46;AN=136;DP4=338,318,117,100;MQ=44;ANN=C|upstream_gene_variant|MODIFIER|evm.model.Contig167.80|evm.model.Contig167.80|transcript|evm.model.Contig167.80|protein_coding||c.-97A>G|||||97|,C|downstream_gene_variant|MODIFIER|evm.model.Contig167.81|evm.model.Contig167.81|transcript|evm.model.C…	GT:PL
Chr01	10077025	G	C	DP=884;VDB=0.0244823;SGB=65.9404;RPB=0.0272978;MQB=0;MQSB=0.965036;BQB=0.0831591;MQ0F=0;ICB=0.000596281;HOB=0.231834;AC=44;AN=136;DP4=326,305,91,100;MQ=45;ANN=C|upstream_gene_variant|MODIFIER|evm.model.Contig167.80|evm.model.Contig167.80|transcript|evm.model.Contig167.80|protein_coding||c.-123C>G|||||123|,C|downstream_gene_variant|MODIFIER|evm.model.Contig167.81|evm.model.Contig167.81|transcript|…	GT:PL
Chr01	10077044	CATTCTTAT	CATTCTTATTCTTAT	INDEL;IDV=10;IMF=1;DP=868;VDB=0.435279;SGB=-4.01136;MQSB=0.863347;MQ0F=0;ICB=0.850389;HOB=0.0310337;AC=23;AN=136;DP4=368,407,46,47;MQ=45;ANN=CATTCTTATTCTTAT|upstream_gene_variant|MODIFIER|evm.model.Contig167.80|evm.model.Contig167.80|transcript|evm.model.Contig167.80|protein_coding||c.-151_-150insATAAGA|||||151|,CATTCTTATTCTTAT|downstream_gene_variant|MODIFIER|evm.model.Contig167.81|evm.model.Con…	GT:PL
Chr01	10077141	A	T	DP=908;VDB=0.000199186;SGB=31.8408;RPB=0.865593;MQB=0;MQSB=0.402412;BQB=0.108499;MQ0F=0;ICB=0.18253;HOB=0.103374;AC=26;AN=136;DP4=346,272,56,43;MQ=47;ANN=T|upstream_gene_variant|MODIFIER|evm.model.Contig167.80|evm.model.Contig167.80|transcript|evm.model.Contig167.80|protein_coding||c.-239T>A|||||239|,T|downstream_gene_variant|MODIFIER|evm.model.Contig167.81|evm.model.Contig167.81|transcript|evm.m…	GT:PL
Chr01	10077149	G	A	DP=911;VDB=0.1179;SGB=85.9217;RPB=0.00452754;MQB=0;MQSB=0.882982;BQB=0.0388239;MQ0F=0;ICB=0.00226555;HOB=0.210965;AC=49;AN=136;DP4=325,255,141,116;MQ=46;ANN=A|upstream_gene_variant|MODIFIER|evm.model.Contig167.80|evm.model.Contig167.80|transcript|evm.model.Contig167.80|protein_coding||c.-247C>T|||||247|,A|downstream_gene_variant|MODIFIER|evm.model.Contig167.81|evm.model.Contig167.81|transcript|ev…	GT:PL
Chr01	10077769	A	G	DP=802;VDB=1.45423e-15;SGB=14.94;RPB=7.97192e-13;MQB=0;MQSB=0.999993;BQB=0.948979;MQ0F=0;ICB=0.00202599;HOB=0.21237;AC=46;AN=136;DP4=303,285,83,83;MQ=46;ANN=G|upstream_gene_variant|MODIFIER|evm.model.Contig167.80|evm.model.Contig167.80|transcript|evm.model.Contig167.80|protein_coding||c.-867T>C|||||867|,G|downstream_gene_variant|MODIFIER|evm.model.Contig167.81|evm.model.Contig167.81|transcript|ev…	GT:PL
Chr01	10082328	C	T	DP=949;VDB=0.721698;SGB=158.544;RPB=0.388143;MQB=2.08471e-15;MQSB=0.912776;BQB=0.937927;MQ0F=0;ICB=0.856887;HOB=0.0306304;AC=23;AN=134;DP4=343,349,95,88;MQ=46;ANN=T|upstream_gene_variant|MODIFIER|evm.model.Contig167.79|evm.model.Contig167.79|transcript|evm.model.Contig167.79|protein_coding||c.-2439G>A|||||2439|,T|downstream_gene_variant|MODIFIER|evm.model.Contig167.78|evm.model.Contig167.78|trans…	GT:PL
Chr01	10082760	C	T	DP=805;VDB=0.0373907;SGB=205.686;RPB=0.226604;MQB=1.4013e-45;MQSB=0.0308397;BQB=1;MQ0F=0;ICB=9.87659e-05;HOB=0.261593;AC=41;AN=132;DP4=234,238,127,134;MQ=42;ANN=T|upstream_gene_variant|MODIFIER|evm.model.Contig167.79|evm.model.Contig167.79|transcript|evm.model.Contig167.79|protein_coding||c.-2871G>A|||||2871|,T|downstream_gene_variant|MODIFIER|evm.model.Contig167.78|evm.model.Contig167.78|transcr…	GT:PL
Chr01	10085761	T	C	DP=536;VDB=0.586086;SGB=126.299;RPB=0.000691205;MQB=3.22636e-24;MQSB=0.81264;BQB=0.862371;MQ0F=0;ICB=3.89801e-05;HOB=0.271124;AC=33;AN=130;DP4=207,146,90,47;MQ=40;ANN=C|downstream_gene_variant|MODIFIER|evm.model.Contig167.78|evm.model.Contig167.78|transcript|evm.model.Contig167.78|protein_coding||c.*1221A>G|||||1221|,C|intergenic_region|MODIFIER|evm.model.Contig167.79-evm.model.Contig167.78|evm.m…	GT:PL
Chr01	10085829	G	A	DP=685;VDB=0.285384;SGB=105.33;RPB=0.794744;MQB=1.7121e-23;MQSB=0.146651;BQB=0.00107234;MQ0F=0;ICB=0.000163988;HOB=0.250433;AC=42;AN=136;DP4=233,214,102,75;MQ=39;ANN=A|downstream_gene_variant|MODIFIER|evm.model.Contig167.78|evm.model.Contig167.78|transcript|evm.model.Contig167.78|protein_coding||c.*1153C>T|||||1153|,A|intergenic_region|MODIFIER|evm.model.Contig167.79-evm.model.Contig167.78|evm.mo…	GT:PL
Chr01	10085917	C	T	DP=590;VDB=0.182221;SGB=136.098;RPB=0.000773439;MQB=3.61619e-15;MQSB=0.861033;BQB=0.554527;MQ0F=0;ICB=0.0424881;HOB=0.146951;AC=33;AN=136;DP4=152,214,95,73;MQ=40;ANN=T|downstream_gene_variant|MODIFIER|evm.model.Contig167.78|evm.model.Contig167.78|transcript|evm.model.Contig167.78|protein_coding||c.*1065G>A|||||1065|,T|intergenic_region|MODIFIER|evm.model.Contig167.79-evm.model.Contig167.78|evm.mo…	GT:PL
Chr01	10152264	C	A	DP=587;VDB=0.34572;SGB=84.5674;RPB=0.174588;MQB=0.00975347;MQSB=0.232794;BQB=0.0109588;MQ0F=0;ICB=0.978378;HOB=0.0111375;AC=21;AN=136;DP4=242,198,55,52;MQ=43;ANN=A|upstream_gene_variant|MODIFIER|evm.model.Contig167.71|evm.model.Contig167.71|transcript|evm.model.Contig167.71|protein_coding||c.-314G>T|||||314|,A|downstream_gene_variant|MODIFIER|evm.model.Contig167.70|evm.model.Contig167.70|transcri…	GT:PL
Chr01	10261400	T	C	DP=527;VDB=0.000343277;SGB=129.172;RPB=0.175978;MQB=2.51678e-05;MQSB=0.51982;BQB=0.841282;MQ0F=0;ICB=3.91615e-05;HOB=0.270653;AC=43;AN=136;DP4=136,181,84,104;MQ=40;ANN=C|upstream_gene_variant|MODIFIER|evm.model.Contig167.56|evm.model.Contig167.56|transcript|evm.model.Contig167.56|protein_coding||c.-1404T>C|||||1404|,C|downstream_gene_variant|MODIFIER|evm.model.Contig167.58|evm.model.Contig167.58|…	GT:PL
Chr01	10297169	G	A	DP=801;VDB=6.77579e-07;SGB=87.8328;RPB=8.87709e-06;MQB=1.43259e-31;MQSB=0.0626118;BQB=0.947846;MQ0F=0;ICB=0.062802;HOB=0.139645;AC=30;AN=130;DP4=303,308,72,69;MQ=46;ANN=A|downstream_gene_variant|MODIFIER|evm.model.Contig167.52|evm.model.Contig167.52|transcript|evm.model.Contig167.52|protein_coding||c.*326G>A|||||326|,A|intergenic_region|MODIFIER|evm.model.Contig167.52-evm.model.Contig167.51|evm.m…	GT:PL
Chr01	10298464	T	C	DP=856;VDB=0.568329;SGB=121.815;RPB=0.636555;MQB=0;MQSB=0.822062;BQB=0.0269103;MQ0F=0;ICB=0.418665;HOB=0.0739619;AC=26;AN=136;DP4=300,310,67,88;MQ=46;ANN=C|downstream_gene_variant|MODIFIER|evm.model.Contig167.52|evm.model.Contig167.52|transcript|evm.model.Contig167.52|protein_coding||c.*1621T>C|||||1621|,C|intergenic_region|MODIFIER|evm.model.Contig167.52-evm.model.Contig167.51|evm.model.Contig16…	GT:PL
Chr01	10298514	A	T	DP=813;VDB=0.248279;SGB=98.1544;RPB=0.648902;MQB=0;MQSB=0.999793;BQB=0.820057;MQ0F=0;ICB=0.0429263;HOB=0.145133;AC=29;AN=134;DP4=285,328,64,75;MQ=46;ANN=T|downstream_gene_variant|MODIFIER|evm.model.Contig167.52|evm.model.Contig167.52|transcript|evm.model.Contig167.52|protein_coding||c.*1671A>T|||||1671|,T|intergenic_region|MODIFIER|evm.model.Contig167.52-evm.model.Contig167.51|evm.model.Contig167…	GT:PL
Chr01	10298595	C	A	DP=738;VDB=0.0111136;SGB=34.291;RPB=0.057761;MQB=0;MQSB=0.996144;BQB=0.878727;MQ0F=0;ICB=0.015657;HOB=0.169421;AC=30;AN=132;DP4=284,302,49,53;MQ=47;ANN=A|downstream_gene_variant|MODIFIER|evm.model.Contig167.52|evm.model.Contig167.52|transcript|evm.model.Contig167.52|protein_coding||c.*1752C>A|||||1752|,A|intergenic_region|MODIFIER|evm.model.Contig167.52-evm.model.Contig167.51|evm.model.Contig167.…	GT:PL
Chr01	10299218	C	A	DP=750;VDB=0.0529112;SGB=111.25;RPB=0.739936;MQB=0;MQSB=0.068763;BQB=0.871142;MQ0F=0;ICB=0.0162147;HOB=0.170414;AC=30;AN=130;DP4=299,241,88,63;MQ=44;ANN=A|downstream_gene_variant|MODIFIER|evm.model.Contig167.52|evm.model.Contig167.52|transcript|evm.model.Contig167.52|protein_coding||c.*2375C>A|||||2375|,A|intergenic_region|MODIFIER|evm.model.Contig167.52-evm.model.Contig167.51|evm.model.Contig167…	GT:PL
Chr01	10299356	T	A	DP=762;VDB=0.872922;SGB=124.898;RPB=0.97593;MQB=0;MQSB=0.711859;BQB=0.0390832;MQ0F=0;ICB=0.014665;HOB=0.167388;AC=30;AN=136;DP4=300,245,77,76;MQ=47;ANN=A|downstream_gene_variant|MODIFIER|evm.model.Contig167.52|evm.model.Contig167.52|transcript|evm.model.Contig167.52|protein_coding||c.*2513T>A|||||2513|,A|intergenic_region|MODIFIER|evm.model.Contig167.52-evm.model.Contig167.51|evm.model.Contig167.…	GT:PL
Chr01	10343592	C	T	DP=573;VDB=0.16133;SGB=46.1912;RPB=0.48521;MQB=4.8424e-31;MQSB=0.488395;BQB=0.887193;MQ0F=0;ICB=0.480091;HOB=0.0653114;AC=22;AN=136;DP4=226,239,39,36;MQ=45;ANN=T|downstream_gene_variant|MODIFIER|evm.model.Contig167.43|evm.model.Contig167.43|transcript|evm.model.Contig167.43|protein_coding||c.*2837C>T|||||2837|,T|downstream_gene_variant|MODIFIER|evm.model.Contig167.42|evm.model.Contig167.42|transc…	GT:PL
Chr01	10369472	G	A	DP=757;VDB=0.14652;SGB=64.1715;RPB=0.0191602;MQB=1.93363e-33;MQSB=0.999375;BQB=0.966749;MQ0F=0;ICB=0.0796782;HOB=0.127054;AC=27;AN=136;DP4=292,295,56,54;MQ=45;ANN=A|upstream_gene_variant|MODIFIER|evm.model.Contig167.37|evm.model.Contig167.37|transcript|evm.model.Contig167.37|protein_coding||c.-2225G>A|||||2225|,A|downstream_gene_variant|MODIFIER|evm.model.Contig167.39|evm.model.Contig167.39|trans…	GT:PL
Chr01	10369783	ATTT	ATT	INDEL;IDV=11;IMF=0.647059;DP=749;VDB=0.998225;SGB=91.2225;MQSB=0.897601;MQ0F=0;ICB=0.801155;HOB=0.0358997;AC=22;AN=136;DP4=287,338,55,69;MQ=41;ANN=ATT|upstream_gene_variant|MODIFIER|evm.model.Contig167.37|evm.model.Contig167.37|transcript|evm.model.Contig167.37|protein_coding||c.-1911delT|||||1911|,ATT|downstream_gene_variant|MODIFIER|evm.model.Contig167.39|evm.model.Contig167.39|transcript|evm.m…	GT:PL
Chr01	10370706	TTGGGAGATTGTGG	T	INDEL;IDV=20;IMF=0.952381;DP=959;VDB=0.517332;SGB=52.7804;MQSB=0.998233;MQ0F=0;ICB=0.243357;HOB=0.100238;AC=39;AN=136;DP4=380,363,111,105;MQ=46;ANN=T|upstream_gene_variant|MODIFIER|evm.model.Contig167.37|evm.model.Contig167.37|transcript|evm.model.Contig167.37|protein_coding||c.-990_-978delTGGGAGATTGTGG|||||990|,T|downstream_gene_variant|MODIFIER|evm.model.Contig167.39|evm.model.Contig167.39|tran…	GT:PL
Chr01	10371361	C	G	DP=354;VDB=0.000966965;SGB=51.4019;RPB=3.37812e-06;MQB=6.75887e-14;MQSB=0.980579;BQB=0.176756;MQ0F=0;ICB=0.0165299;HOB=0.169748;AC=34;AN=134;DP4=114,134,41,56;MQ=42;ANN=G|upstream_gene_variant|MODIFIER|evm.model.Contig167.37|evm.model.Contig167.37|transcript|evm.model.Contig167.37|protein_coding||c.-336C>G|||||336|,G|downstream_gene_variant|MODIFIER|evm.model.Contig167.38|evm.model.Contig167.38|t…	GT:PL
Chr01	10371365	A	C	DP=350;VDB=0.000934543;SGB=51.9751;RPB=1.00933e-05;MQB=4.40249e-16;MQSB=0.998513;BQB=0.998373;MQ0F=0;ICB=0.0165299;HOB=0.169748;AC=34;AN=134;DP4=107,130,40,53;MQ=42;ANN=C|upstream_gene_variant|MODIFIER|evm.model.Contig167.37|evm.model.Contig167.37|transcript|evm.model.Contig167.37|protein_coding||c.-332A>C|||||332|,C|downstream_gene_variant|MODIFIER|evm.model.Contig167.38|evm.model.Contig167.38|t…	GT:PL
Chr01	10371483	ATT	AAAATTT	INDEL;IDV=11;IMF=0.733333;DP=427;VDB=0.0239651;SGB=46.7125;MQSB=0.94863;MQ0F=0;ICB=0.619215;HOB=0.0550964;AC=24;AN=132;DP4=201,137,49,40;MQ=42;ANN=AAAATTT|upstream_gene_variant|MODIFIER|evm.model.Contig167.37|evm.model.Contig167.37|transcript|evm.model.Contig167.37|protein_coding||c.-214_-213insAAAT|||||213|,AAAATTT|downstream_gene_variant|MODIFIER|evm.model.Contig167.38|evm.model.Contig167.38|tr…	GT:PL
Chr01	10371537	A	G	DP=639;VDB=0.999161;SGB=89.8101;RPB=0.00227154;MQB=5.68828e-26;MQSB=0.877009;BQB=0.49251;MQ0F=0;ICB=0.0481517;HOB=0.146086;AC=37;AN=136;DP4=264,174,94,66;MQ=45;ANN=G|upstream_gene_variant|MODIFIER|evm.model.Contig167.37|evm.model.Contig167.37|transcript|evm.model.Contig167.37|protein_coding||c.-160A>G|||||160|,G|downstream_gene_variant|MODIFIER|evm.model.Contig167.38|evm.model.Contig167.38|transc…	GT:PL
Chr01	10372318	A	T	DP=1185;VDB=0.339497;SGB=180.834;RPB=0.754337;MQB=0;MQSB=0.00518613;BQB=0.234697;MQ0F=0;ICB=0.0481517;HOB=0.146086;AC=37;AN=136;DP4=417,388,171,106;MQ=45;ANN=T|downstream_gene_variant|MODIFIER|evm.model.Contig167.38|evm.model.Contig167.38|transcript|evm.model.Contig167.38|protein_coding||c.*3721A>T|||||3721|,T|intron_variant|MODIFIER|evm.model.Contig167.37|evm.model.Contig167.37|transcript|evm.mo…	GT:PL
Chr01	10372634	C	T	DP=1071;VDB=0.403545;SGB=132.707;RPB=0.969995;MQB=0;MQSB=0.940833;BQB=0.785623;MQ0F=0;ICB=0.17198;HOB=0.112349;AC=41;AN=136;DP4=366,351,149,129;MQ=45;ANN=T|downstream_gene_variant|MODIFIER|evm.model.Contig167.38|evm.model.Contig167.38|transcript|evm.model.Contig167.38|protein_coding||c.*4037C>T|||||4037|,T|intron_variant|MODIFIER|evm.model.Contig167.37|evm.model.Contig167.37|transcript|evm.model.…	GT:PL
Chr01	10372635	C	T	DP=1064;VDB=0.438325;SGB=135.399;RPB=0.97743;MQB=0;MQSB=0.922501;BQB=0.385641;MQ0F=0;ICB=0.17198;HOB=0.112349;AC=41;AN=136;DP4=364,351,151,131;MQ=45;ANN=T|downstream_gene_variant|MODIFIER|evm.model.Contig167.38|evm.model.Contig167.38|transcript|evm.model.Contig167.38|protein_coding||c.*4038C>T|||||4038|,T|intron_variant|MODIFIER|evm.model.Contig167.37|evm.model.Contig167.37|transcript|evm.model.C…	GT:PL
Chr01	10372680	A	G	DP=1078;VDB=0.972069;SGB=138.796;RPB=0.916937;MQB=0;MQSB=0.116911;BQB=0.3938;MQ0F=0;ICB=0.0481517;HOB=0.146086;AC=37;AN=136;DP4=342,428,121,118;MQ=46;ANN=G|downstream_gene_variant|MODIFIER|evm.model.Contig167.38|evm.model.Contig167.38|transcript|evm.model.Contig167.38|protein_coding||c.*4083A>G|||||4083|,G|intron_variant|MODIFIER|evm.model.Contig167.37|evm.model.Contig167.37|transcript|evm.model.…	GT:PL
Chr01	10372833	A	G	DP=603;VDB=5.53527e-11;SGB=69.7002;RPB=0.0590768;MQB=0;MQSB=0.118251;BQB=0.999175;MQ0F=0;ICB=0.0424881;HOB=0.146951;AC=33;AN=136;DP4=150,298,28,97;MQ=48;ANN=G|downstream_gene_variant|MODIFIER|evm.model.Contig167.38|evm.model.Contig167.38|transcript|evm.model.Contig167.38|protein_coding||c.*4236A>G|||||4236|,G|intron_variant|MODIFIER|evm.model.Contig167.37|evm.model.Contig167.37|transcript|evm.mod…	GT:PL
Chr01	10378184	A	C	DP=1137;VDB=0.0258297;SGB=209.544;RPB=0.750805;MQB=5.27509e-34;MQSB=0.946246;BQB=0.0597461;MQ0F=0;ICB=0.0336818;HOB=0.153979;AC=36;AN=136;DP4=346,363,154,126;MQ=45;ANN=C|downstream_gene_variant|MODIFIER|evm.model.Contig167.36|evm.model.Contig167.36|transcript|evm.model.Contig167.36|protein_coding||c.*3909T>G|||||3909|,C|intron_variant|MODIFIER|evm.model.Contig167.37|evm.model.Contig167.37|transcr…	GT:PL
Chr01	10379213	C	G	DP=1114;VDB=0.861277;SGB=209.858;RPB=0.576998;MQB=0;MQSB=0.455376;BQB=0.367607;MQ0F=0;ICB=0.0336818;HOB=0.153979;AC=36;AN=136;DP4=405,344,162,124;MQ=46;ANN=G|downstream_gene_variant|MODIFIER|evm.model.Contig167.36|evm.model.Contig167.36|transcript|evm.model.Contig167.36|protein_coding||c.*2880G>C|||||2880|,G|intron_variant|MODIFIER|evm.model.Contig167.37|evm.model.Contig167.37|transcript|evm.mode…	GT:PL
Chr01	10380295	G	A	DP=1101;VDB=0.491199;SGB=109.6;RPB=0.999263;MQB=0;MQSB=0.793301;BQB=0.999964;MQ0F=0;ICB=0.17198;HOB=0.112349;AC=41;AN=136;DP4=363,398,132,141;MQ=47;ANN=A|downstream_gene_variant|MODIFIER|evm.model.Contig167.36|evm.model.Contig167.36|transcript|evm.model.Contig167.36|protein_coding||c.*1798C>T|||||1798|,A|downstream_gene_variant|MODIFIER|evm.model.Contig167.35|evm.model.Contig167.35|transcript|evm…	GT:PL
Chr01	10381025	C	T	DP=1172;VDB=0.0499781;SGB=166.085;RPB=0.766479;MQB=0.550225;MQSB=0.425997;BQB=0.00143765;MQ0F=0;ICB=0.17198;HOB=0.112349;AC=41;AN=136;DP4=388,363,158,156;MQ=40;ANN=T|downstream_gene_variant|MODIFIER|evm.model.Contig167.36|evm.model.Contig167.36|transcript|evm.model.Contig167.36|protein_coding||c.*1068G>A|||||1068|,T|downstream_gene_variant|MODIFIER|evm.model.Contig167.35|evm.model.Contig167.35|tr…	GT:PL
Chr01	10382202	A	C	DP=994;VDB=0.805776;SGB=134.741;RPB=0.997758;MQB=0;MQSB=0.928694;BQB=0.883003;MQ0F=0;ICB=0.17198;HOB=0.112349;AC=41;AN=136;DP4=330,308,134,136;MQ=43;ANN=C|splice_region_variant&intron_variant|LOW|evm.model.Contig167.36|evm.model.Contig167.36|transcript|evm.model.Contig167.36|protein_coding|1/1|c.160-5T>G||||||,C|downstream_gene_variant|MODIFIER|evm.model.Contig167.37|evm.model.Contig167.37|transc…	GT:PL
Chr01	10382287	A	G	DP=1046;VDB=0.169885;SGB=180.719;RPB=0.956338;MQB=0;MQSB=0.119554;BQB=0.668799;MQ0F=0;ICB=0.0105736;HOB=0.176362;AC=33;AN=136;DP4=441,317,128,98;MQ=46;ANN=G|synonymous_variant|LOW|evm.model.Contig167.36|evm.model.Contig167.36|transcript|evm.model.Contig167.36|protein_coding|1/2|c.153T>C|p.Leu51Leu|153/264|153/264|51/87||,G|downstream_gene_variant|MODIFIER|evm.model.Contig167.37|evm.model.Contig16…	GT:PL
Chr01	10382504	G	T	DP=781;VDB=0.778877;SGB=151.639;RPB=0.568073;MQB=0;MQSB=0.576627;BQB=3.25688e-05;MQ0F=0;ICB=0.0390417;HOB=0.153006;AC=43;AN=136;DP4=166,283,137,123;MQ=45;ANN=T|upstream_gene_variant|MODIFIER|evm.model.Contig167.36|evm.model.Contig167.36|transcript|evm.model.Contig167.36|protein_coding||c.-65C>A|||||65|,T|downstream_gene_variant|MODIFIER|evm.model.Contig167.37|evm.model.Contig167.37|transcript|evm…	GT:PL
Chr01	10383482	C	G	DP=860;VDB=6.76239e-16;SGB=66.0269;RPB=0.906984;MQB=2.85193e-34;MQSB=0.677559;BQB=0;MQ0F=0;ICB=0.17198;HOB=0.112349;AC=41;AN=136;DP4=352,251,111,90;MQ=40;ANN=G|upstream_gene_variant|MODIFIER|evm.model.Contig167.36|evm.model.Contig167.36|transcript|evm.model.Contig167.36|protein_coding||c.-1043G>C|||||1043|,G|downstream_gene_variant|MODIFIER|evm.model.Contig167.37|evm.model.Contig167.37|transcript…	GT:PL
Chr01	10400708	A	G	DP=816;VDB=0.0276936;SGB=51.1005;RPB=0.00216658;MQB=0;MQSB=0.865203;BQB=0.02169;MQ0F=0;ICB=0.012553;HOB=0.175497;AC=37;AN=136;DP4=273,318,74,73;MQ=45;ANN=G|upstream_gene_variant|MODIFIER|evm.model.Contig167.33|evm.model.Contig167.33|transcript|evm.model.Contig167.33|protein_coding||c.-3095T>C|||||3095|,G|intergenic_region|MODIFIER|evm.model.Contig167.33-evm.model.Contig167.32|evm.model.Contig167.…	GT:PL
Chr01	10410780	T	G	DP=330;VDB=0.00438516;SGB=53.0726;RPB=0.0116078;MQB=1.20782e-27;MQSB=0.829452;BQB=0.763164;MQ0F=0;ICB=1.47649e-05;HOB=0.285799;AC=35;AN=130;DP4=105,113,48,33;MQ=42;ANN=G|upstream_gene_variant|MODIFIER|evm.model.Contig167.32|evm.model.Contig167.32|transcript|evm.model.Contig167.32|protein_coding||c.-1566T>G|||||1566|,G|upstream_gene_variant|MODIFIER|evm.model.Contig167.31|evm.model.Contig167.31|tr…	GT:PL
Chr01	10421715	TAAA	TAAAAA	INDEL;IDV=10;IMF=0.625;DP=657;VDB=0.691551;SGB=116.365;MQSB=0.778208;MQ0F=0;ICB=0.00505863;HOB=0.193964;AC=31;AN=130;DP4=246,269,66,76;MQ=47;ANN=TAAAAA|downstream_gene_variant|MODIFIER|evm.model.Contig167.28|evm.model.Contig167.28|transcript|evm.model.Contig167.28|protein_coding||c.*4549_*4550insTT|||||4549|,TAAAAA|intron_variant|MODIFIER|evm.model.Contig167.29|evm.model.Contig167.29|transcript|e…	GT:PL
Chr01	10422063	T	G	DP=622;VDB=0.0320824;SGB=105.989;RPB=0.866346;MQB=2.0967e-17;MQSB=0.236821;BQB=0.0223374;MQ0F=0;ICB=0.000470004;HOB=0.230028;AC=30;AN=132;DP4=185,281,41,78;MQ=46;ANN=G|downstream_gene_variant|MODIFIER|evm.model.Contig167.28|evm.model.Contig167.28|transcript|evm.model.Contig167.28|protein_coding||c.*4205A>C|||||4205|,G|intron_variant|MODIFIER|evm.model.Contig167.29|evm.model.Contig167.29|transcrip…	GT:PL
Chr01	10422806	G	A	DP=677;VDB=0.0099375;SGB=68.2611;RPB=0.997216;MQB=2.16978e-10;MQSB=0.999503;BQB=0.864184;MQ0F=0;ICB=0.547621;HOB=0.0604812;AC=23;AN=134;DP4=307,233,60,43;MQ=41;ANN=A|upstream_gene_variant|MODIFIER|evm.model.Contig167.29|evm.model.Contig167.29|transcript|evm.model.Contig167.29|protein_coding||c.-469C>T|||||469|,A|downstream_gene_variant|MODIFIER|evm.model.Contig167.28|evm.model.Contig167.28|transc…	GT:PL
Chr01	10482686	G	A	DP=531;VDB=0.949058;SGB=130.838;RPB=1.03109e-08;MQB=3.25532e-13;MQSB=0.99993;BQB=0.00410536;MQ0F=0;ICB=0.000367985;HOB=0.239697;AC=40;AN=134;DP4=172,139,83,96;MQ=41;ANN=A|intron_variant|MODIFIER|evm.model.Contig167.21|evm.model.Contig167.21|transcript|evm.model.Contig167.21|protein_coding|4/5|c.583+645C>T||||||	GT:PL
Chr01	10482690	A	T	DP=530;VDB=0.885485;SGB=126.434;RPB=1.32152e-09;MQB=1.54224e-12;MQSB=0.999627;BQB=0.602693;MQ0F=0;ICB=0.000367985;HOB=0.239697;AC=40;AN=134;DP4=174,154,81,94;MQ=41;ANN=T|intron_variant|MODIFIER|evm.model.Contig167.21|evm.model.Contig167.21|transcript|evm.model.Contig167.21|protein_coding|4/5|c.583+641T>A||||||	GT:PL
Chr01	10508013	G	T	DP=845;VDB=0.999938;SGB=-45.4048;RPB=0.368581;MQB=0;MQSB=0.848982;BQB=1.96067e-07;MQ0F=0;ICB=0.0162147;HOB=0.170414;AC=30;AN=130;DP4=357,318,47,44;MQ=46;ANN=T|downstream_gene_variant|MODIFIER|evm.model.Contig167.18|evm.model.Contig167.18|transcript|evm.model.Contig167.18|protein_coding||c.*272G>T|||||272|,T|downstream_gene_variant|MODIFIER|evm.model.Contig167.17|evm.model.Contig167.17|transcript|…	GT:PL
Chr01	10735618	C	T	DP=634;VDB=0.54119;SGB=112.648;RPB=4.53181e-07;MQB=5.2606e-17;MQSB=0.894971;BQB=0.463396;MQ0F=0;ICB=0.00464159;HOB=0.18905;AC=27;AN=132;DP4=244,240,62,55;MQ=43;ANN=T|upstream_gene_variant|MODIFIER|evm.model.Contig60.8|evm.model.Contig60.8|transcript|evm.model.Contig60.8|protein_coding||c.-4050C>T|||||4050|,T|downstream_gene_variant|MODIFIER|evm.model.Contig60.7|evm.model.Contig60.7|transcript|evm…	GT:PL
Chr01	11045707	C	T	DP=585;VDB=3.1025e-23;SGB=33.2075;RPB=0.968893;MQB=1.91361e-18;MQSB=0.788952;BQB=0.797691;MQ0F=0;ICB=9.27424e-07;HOB=0.3191;AC=38;AN=132;DP4=256,213,52,52;MQ=40;ANN=T|upstream_gene_variant|MODIFIER|evm.model.Contig60.48|evm.model.Contig60.48|transcript|evm.model.Contig60.48|protein_coding||c.-3353C>T|||||3353|,T|downstream_gene_variant|MODIFIER|evm.model.Contig60.47|evm.model.Contig60.47|transcri…	GT:PL
Chr01	11076788	T	G	DP=886;VDB=0.664061;SGB=123.545;RPB=0.650658;MQB=0;MQSB=0.832116;BQB=0.411124;MQ0F=0;ICB=0.018513;HOB=0.170848;AC=50;AN=136;DP4=285,230,164,125;MQ=42;ANN=G|upstream_gene_variant|MODIFIER|evm.model.Contig60.49|evm.model.Contig60.49|transcript|evm.model.Contig60.49|protein_coding||c.-2194A>C|||||2194|,G|downstream_gene_variant|MODIFIER|evm.model.Contig60.51|evm.model.Contig60.51|transcript|evm.mode…	GT:PL
Chr01	11156028	C	A	DP=676;VDB=5.59121e-20;SGB=19.9092;RPB=0.0106467;MQB=4.97406e-29;MQSB=0.210726;BQB=0.00190529;MQ0F=0;ICB=0.0133206;HOB=0.175874;AC=37;AN=134;DP4=270,244,53,60;MQ=41;ANN=A|downstream_gene_variant|MODIFIER|evm.model.Contig60.59|evm.model.Contig60.59|transcript|evm.model.Contig60.59|protein_coding||c.*136G>T|||||136|,A|intergenic_region|MODIFIER|evm.model.Contig60.58-evm.model.Contig60.59|evm.model.…	GT:PL
Chr01	11156083	C	T	DP=718;VDB=0.772252;SGB=-10.8371;RPB=6.64801e-07;MQB=9.09335e-33;MQSB=0.852477;BQB=0.284953;MQ0F=0;ICB=0.132561;HOB=0.117539;AC=33;AN=136;DP4=290,281,45,55;MQ=40;ANN=T|downstream_gene_variant|MODIFIER|evm.model.Contig60.59|evm.model.Contig60.59|transcript|evm.model.Contig60.59|protein_coding||c.*81G>A|||||81|,T|intergenic_region|MODIFIER|evm.model.Contig60.58-evm.model.Contig60.59|evm.model.Conti…	GT:PL
Chr01	11210305	C	A	DP=787;VDB=0.108106;SGB=112.423;RPB=0.635478;MQB=3.84181e-15;MQSB=0.128954;BQB=0.144701;MQ0F=0;ICB=0.000711031;HOB=0.217309;AC=27;AN=134;DP4=316,297,51,65;MQ=46;ANN=A|synonymous_variant|LOW|evm.model.Contig60.70|evm.model.Contig60.70|transcript|evm.model.Contig60.70|protein_coding|1/3|c.846C>A|p.Leu282Leu|846/1872|846/1872|282/623||,A|upstream_gene_variant|MODIFIER|evm.model.Contig60.71|evm.model…	GT:PL
Chr01	11228417	A	G	DP=807;VDB=0.0428881;SGB=78.2861;RPB=0.882043;MQB=5.2364e-32;MQSB=0.0366372;BQB=0.0946003;MQ0F=0;ICB=0.00698543;HOB=0.183391;AC=32;AN=136;DP4=299,267,69,62;MQ=41;ANN=G|synonymous_variant|LOW|evm.model.Contig60.73|evm.model.Contig60.73|transcript|evm.model.Contig60.73|protein_coding|3/3|c.453A>G|p.Ser151Ser|453/759|453/759|151/252||,G|upstream_gene_variant|MODIFIER|evm.model.Contig60.74|evm.model.…	GT:PL
Chr01	11260903	T	G	DP=568;VDB=9.69741e-05;SGB=92.9291;RPB=0.533605;MQB=0.00150237;MQSB=0.832353;BQB=0.000948203;MQ0F=0;ICB=0.120787;HOB=0.115702;AC=24;AN=132;DP4=202,225,49,53;MQ=41;ANN=G|intergenic_region|MODIFIER|evm.model.Contig60.77-evm.model.Contig60.78|evm.model.Contig60.77-evm.model.Contig60.78|intergenic_region|evm.model.Contig60.77-evm.model.Contig60.78|||n.11260903T>G||||||	GT:PL
Chr01	11293492	G	A	DP=462;VDB=5.54238e-15;SGB=50.403;RPB=0.0271487;MQB=3.5218e-07;MQSB=0.701077;BQB=0.998974;MQ0F=0;ICB=2.72798e-05;HOB=0.273558;AC=36;AN=134;DP4=184,145,60,41;MQ=41;ANN=A|intergenic_region|MODIFIER|evm.model.Contig60.78-evm.model.Contig60.79|evm.model.Contig60.78-evm.model.Contig60.79|intergenic_region|evm.model.Contig60.78-evm.model.Contig60.79|||n.11293492G>A||||||	GT:PL
Chr01	11294323	A	G	DP=600;VDB=0.0288249;SGB=92.0863;RPB=0.324187;MQB=2.49355e-33;MQSB=0.929225;BQB=0.0437506;MQ0F=0;ICB=0.000625162;HOB=0.229996;AC=41;AN=136;DP4=156,206,63,94;MQ=42;ANN=G|upstream_gene_variant|MODIFIER|evm.model.Contig60.79|evm.model.Contig60.79|transcript|evm.model.Contig60.79|protein_coding||c.-4683A>G|||||4683|,G|intergenic_region|MODIFIER|evm.model.Contig60.78-evm.model.Contig60.79|evm.model.Co…	GT:PL
Chr01	11296827	A	T	DP=467;VDB=0.0934118;SGB=32.0074;RPB=0.0241131;MQB=3.78757e-06;MQSB=0.223737;BQB=0.0017066;MQ0F=0;ICB=0.00487429;HOB=0.192723;AC=31;AN=132;DP4=165,184,33,42;MQ=43;ANN=T|upstream_gene_variant|MODIFIER|evm.model.Contig60.79|evm.model.Contig60.79|transcript|evm.model.Contig60.79|protein_coding||c.-2179A>T|||||2179|,T|intergenic_region|MODIFIER|evm.model.Contig60.78-evm.model.Contig60.79|evm.model.Co…	GT:PL
Chr01	11297065	A	G	DP=653;VDB=0.000290475;SGB=48.5656;RPB=0.0135572;MQB=5.87599e-32;MQSB=0.932921;BQB=0.983721;MQ0F=0;ICB=0.00689096;HOB=0.181332;AC=28;AN=134;DP4=288,213,39,46;MQ=42;ANN=G|upstream_gene_variant|MODIFIER|evm.model.Contig60.79|evm.model.Contig60.79|transcript|evm.model.Contig60.79|protein_coding||c.-1941A>G|||||1941|,G|intergenic_region|MODIFIER|evm.model.Contig60.78-evm.model.Contig60.79|evm.model.C…	GT:PL
Chr01	11297068	C	A	DP=651;VDB=4.67928e-06;SGB=79.442;RPB=0.0103079;MQB=3.19466e-36;MQSB=0.889091;BQB=0.806824;MQ0F=0;ICB=0.000956929;HOB=0.221764;AC=35;AN=134;DP4=269,207,58,67;MQ=42;ANN=A|upstream_gene_variant|MODIFIER|evm.model.Contig60.79|evm.model.Contig60.79|transcript|evm.model.Contig60.79|protein_coding||c.-1938C>A|||||1938|,A|intergenic_region|MODIFIER|evm.model.Contig60.78-evm.model.Contig60.79|evm.model.C…	GT:PL
Chr01	11297315	C	T	DP=539;VDB=0.854196;SGB=105.432;RPB=0.964021;MQB=1.44449e-05;MQSB=0.483505;BQB=0.629414;MQ0F=0;ICB=1.08337e-05;HOB=0.286924;AC=38;AN=134;DP4=150,197,74,66;MQ=42;ANN=T|upstream_gene_variant|MODIFIER|evm.model.Contig60.79|evm.model.Contig60.79|transcript|evm.model.Contig60.79|protein_coding||c.-1691C>T|||||1691|,T|intergenic_region|MODIFIER|evm.model.Contig60.78-evm.model.Contig60.79|evm.model.Cont…	GT:PL
Chr01	11528240	C	T	DP=790;VDB=0.0124914;SGB=72.7098;RPB=1.59658e-05;MQB=0;MQSB=0.768254;BQB=0.0200703;MQ0F=0;ICB=0.00328744;HOB=0.198529;AC=34;AN=136;DP4=277,304,71,75;MQ=44;ANN=T|upstream_gene_variant|MODIFIER|evm.model.Contig60.108|evm.model.Contig60.108|transcript|evm.model.Contig60.108|protein_coding||c.-3086C>T|||||3086|,T|intergenic_region|MODIFIER|evm.model.Contig60.107-evm.model.Contig60.108|evm.model.Conti…	GT:PL
Chr01	12177399	T	A	DP=819;VDB=0.0123371;SGB=128.533;RPB=0.0210711;MQB=0.0368299;MQSB=0.0611772;BQB=0.472443;MQ0F=0;ICB=0.0105736;HOB=0.176362;AC=33;AN=136;DP4=232,344,74,100;MQ=44;ANN=A|downstream_gene_variant|MODIFIER|evm.model.Contig60.199|evm.model.Contig60.199|transcript|evm.model.Contig60.199|protein_coding||c.*4471T>A|||||4471|,A|intron_variant|MODIFIER|evm.model.Contig60.200|evm.model.Contig60.200|transcript…	GT:PL
Chr01	12179182	A	T	DP=1039;VDB=0.568779;SGB=68.0374;RPB=0.950986;MQB=0;MQSB=0.173043;BQB=0.880606;MQ0F=0;ICB=0.0105736;HOB=0.176362;AC=103;AN=136;DP4=122,93,418,320;MQ=42;ANN=T|splice_region_variant&synonymous_variant|LOW|evm.model.Contig60.200|evm.model.Contig60.200|transcript|evm.model.Contig60.200|protein_coding|5/12|c.960T>A|p.Ala320Ala|960/2046|960/2046|320/681||	GT:PL
Chr01	12180230	A	T	DP=1060;VDB=0.238114;SGB=59.0121;RPB=0.990521;MQB=0;MQSB=0.138392;BQB=0.983266;MQ0F=0;ICB=0.0105736;HOB=0.176362;AC=103;AN=136;DP4=135,117,400,321;MQ=43;ANN=T|intron_variant|MODIFIER|evm.model.Contig60.200|evm.model.Contig60.200|transcript|evm.model.Contig60.200|protein_coding|3/11|c.878-345T>A||||||	GT:PL
Chr01	12185177	A	G	DP=745;VDB=1.28544e-06;SGB=101.855;RPB=0.0855557;MQB=3.94708e-37;MQSB=0.910202;BQB=0.00238329;MQ0F=0;ICB=0.0105736;HOB=0.176362;AC=33;AN=136;DP4=319,230,102,51;MQ=48;ANN=G|upstream_gene_variant|MODIFIER|evm.model.Contig60.200|evm.model.Contig60.200|transcript|evm.model.Contig60.200|protein_coding||c.-2232T>C|||||2232|,G|downstream_gene_variant|MODIFIER|evm.model.Contig60.201|evm.model.Contig60.20…	GT:PL
Chr01	12459691	C	G	DP=920;VDB=0.913135;SGB=58.6797;RPB=0.468558;MQB=0;MQSB=0.585852;BQB=0.513971;MQ0F=0;ICB=0.0424881;HOB=0.146951;AC=33;AN=136;DP4=336,352,72,80;MQ=46;ANN=G|downstream_gene_variant|MODIFIER|evm.model.Contig60.236|evm.model.Contig60.236|transcript|evm.model.Contig60.236|protein_coding||c.*1693C>G|||||1693|,G|intergenic_region|MODIFIER|evm.model.Contig60.236-evm.model.Contig60.237|evm.model.Contig60.…	GT:PL
Chr01	12459875	G	A	DP=880;VDB=0.0545529;SGB=102.956;RPB=0.921385;MQB=2.62743e-42;MQSB=0.841206;BQB=0.782079;MQ0F=0;ICB=0.0616336;HOB=0.139898;AC=34;AN=134;DP4=351,289,101,72;MQ=43;ANN=A|downstream_gene_variant|MODIFIER|evm.model.Contig60.236|evm.model.Contig60.236|transcript|evm.model.Contig60.236|protein_coding||c.*1877G>A|||||1877|,A|intergenic_region|MODIFIER|evm.model.Contig60.236-evm.model.Contig60.237|evm.mod…	GT:PL
Chr01	12471753	C	A	DP=730;VDB=0.995103;SGB=96.4214;RPB=0.649266;MQB=0.240926;MQSB=0.763374;BQB=0.398085;MQ0F=0;ICB=0.00184462;HOB=0.203179;AC=29;AN=136;DP4=292,247,67,50;MQ=43;ANN=A|downstream_gene_variant|MODIFIER|evm.model.Contig60.237|evm.model.Contig60.237|transcript|evm.model.Contig60.237|protein_coding||c.*3162C>A|||||3162|,A|intron_variant|MODIFIER|evm.model.Contig60.238|evm.model.Contig60.238|transcript|evm…	GT:PL
Chr01	12474535	G	A	DP=806;VDB=0.011923;SGB=64.473;RPB=0.046313;MQB=2.61219e-24;MQSB=0.999252;BQB=0.814906;MQ0F=0;ICB=0.0220823;HOB=0.157607;AC=27;AN=134;DP4=332,314,66,42;MQ=41;ANN=A|upstream_gene_variant|MODIFIER|evm.model.Contig60.238|evm.model.Contig60.238|transcript|evm.model.Contig60.238|protein_coding||c.-1265C>T|||||1265|,A|intergenic_region|MODIFIER|evm.model.Contig60.238-evm.model.Contig60.239|evm.model.Co…	GT:PL
Chr01	12474703	A	G	DP=696;VDB=6.14647e-12;SGB=93.7209;RPB=0.133107;MQB=2.74347e-21;MQSB=0.171898;BQB=0.384278;MQ0F=0;ICB=0.00464159;HOB=0.18905;AC=27;AN=132;DP4=281,258,65,45;MQ=43;ANN=G|upstream_gene_variant|MODIFIER|evm.model.Contig60.238|evm.model.Contig60.238|transcript|evm.model.Contig60.238|protein_coding||c.-1433T>C|||||1433|,G|intergenic_region|MODIFIER|evm.model.Contig60.238-evm.model.Contig60.239|evm.mode…	GT:PL
Chr01	12544112	T	TC	INDEL;IDV=11;IMF=0.916667;DP=678;VDB=0.758706;SGB=96.4198;MQSB=0.0819081;MQ0F=0;ICB=0.00454328;HOB=0.187458;AC=27;AN=134;DP4=289,272,60,57;MQ=47;ANN=TC|downstream_gene_variant|MODIFIER|evm.model.Contig60.246|evm.model.Contig60.246|transcript|evm.model.Contig60.246|protein_coding||c.*2772_*2773insG|||||2772|,TC|intergenic_region|MODIFIER|evm.model.Contig60.243-evm.model.Contig60.246|evm.model.Cont…	GT:PL
Chr01	12547730	G	A	DP=784;VDB=9.29322e-10;SGB=80.0349;RPB=0.000112747;MQB=6.33288e-19;MQSB=0.00373624;BQB=0.753285;MQ0F=0;ICB=0.213637;HOB=0.0947232;AC=22;AN=136;DP4=350,296,50,50;MQ=44;ANN=A|intron_variant|MODIFIER|evm.model.Contig60.246|evm.model.Contig60.246|transcript|evm.model.Contig60.246|protein_coding|13/13|c.3844-537C>T||||||	GT:PL
Chr01	12551517	C	T	DP=947;VDB=0.71761;SGB=126.186;RPB=0.242846;MQB=7.89618e-30;MQSB=0.76231;BQB=0.993627;MQ0F=0;ICB=0.00289859;HOB=0.191609;AC=26;AN=136;DP4=380,361,74,57;MQ=45;ANN=T|intron_variant|MODIFIER|evm.model.Contig60.246|evm.model.Contig60.246|transcript|evm.model.Contig60.246|protein_coding|10/13|c.3384+180G>A||||||	GT:PL
Chr01	12589035	C	T	DP=752;VDB=4.17472e-16;SGB=-76.8226;RPB=1.13427e-09;MQB=1.71668e-08;MQSB=0.835988;BQB=0.703463;MQ0F=0;ICB=0.00300527;HOB=0.198262;AC=30;AN=134;DP4=303,344,30,22;MQ=45;ANN=T|missense_variant|MODERATE|evm.model.Contig60.249|evm.model.Contig60.249|transcript|evm.model.Contig60.249|protein_coding|3/4|c.326G>A|p.Arg109His|326/798|326/798|109/265||	GT:PL
Chr01	12589155	G	C	DP=865;VDB=8.77732e-12;SGB=-4.4374;RPB=2.5514e-11;MQB=4.84659e-14;MQSB=0.833041;BQB=0.879146;MQ0F=0;ICB=0.00289859;HOB=0.191609;AC=26;AN=136;DP4=352,388,29,42;MQ=44;ANN=C|downstream_gene_variant|MODIFIER|evm.model.Contig60.250|evm.model.Contig60.250|transcript|evm.model.Contig60.250|protein_coding||c.*4959C>G|||||4959|,C|intron_variant|MODIFIER|evm.model.Contig60.249|evm.model.Contig60.249|transc…	GT:PL
Chr01	12589685	C	G	DP=864;VDB=0.0385695;SGB=48.7828;RPB=0.0485498;MQB=1.87914e-42;MQSB=0.959059;BQB=0.96884;MQ0F=0;ICB=0.000149689;HOB=0.238754;AC=28;AN=136;DP4=408,313,51,40;MQ=42;ANN=G|downstream_gene_variant|MODIFIER|evm.model.Contig60.250|evm.model.Contig60.250|transcript|evm.model.Contig60.250|protein_coding||c.*4429G>C|||||4429|,G|intron_variant|MODIFIER|evm.model.Contig60.249|evm.model.Contig60.249|transcrip…	GT:PL
Chr01	12591077	G	A	DP=830;VDB=0.187485;SGB=71.1849;RPB=0.668721;MQB=1.97811e-24;MQSB=0.582968;BQB=0.0110162;MQ0F=0;ICB=0.000306498;HOB=0.235186;AC=33;AN=136;DP4=335,319,77,56;MQ=41;ANN=A|upstream_gene_variant|MODIFIER|evm.model.Contig60.249|evm.model.Contig60.249|transcript|evm.model.Contig60.249|protein_coding||c.-996C>T|||||996|,A|downstream_gene_variant|MODIFIER|evm.model.Contig60.250|evm.model.Contig60.250|tran…	GT:PL
Chr01	12609790	C	G	DP=278;VDB=0.0026134;SGB=42.1455;RPB=0.415269;MQB=3.07486e-06;MQSB=0.752974;BQB=0.228204;MQ0F=0;ICB=0.0111123;HOB=0.172189;AC=25;AN=130;DP4=86,120,33,25;MQ=41;ANN=G|upstream_gene_variant|MODIFIER|evm.model.Contig60.251|evm.model.Contig60.251|transcript|evm.model.Contig60.251|protein_coding||c.-3274G>C|||||3274|,G|downstream_gene_variant|MODIFIER|evm.model.Contig60.252|evm.model.Contig60.252|trans…	GT:PL
Chr01	12624068	C	T	DP=599;VDB=1.48733e-06;SGB=21.2258;RPB=0.00602416;MQB=5.78331e-18;MQSB=0.00149927;BQB=0.519927;MQ0F=0;ICB=0.028479;HOB=0.159061;AC=39;AN=136;DP4=201,237,35,83;MQ=43;ANN=T|upstream_gene_variant|MODIFIER|evm.model.Contig60.255|evm.model.Contig60.255|transcript|evm.model.Contig60.255|protein_coding||c.-1378C>T|||||1378|,T|downstream_gene_variant|MODIFIER|evm.model.Contig60.254|evm.model.Contig60.254…	GT:PL
Chr01	12705903	A	G	DP=529;VDB=0.196168;SGB=76.5459;RPB=0.147963;MQB=4.30111e-08;MQSB=0.931866;BQB=0.786845;MQ0F=0;ICB=0.123142;HOB=0.11645;AC=24;AN=130;DP4=201,205,46,47;MQ=43;ANN=G|downstream_gene_variant|MODIFIER|evm.model.Contig60.268|evm.model.Contig60.268|transcript|evm.model.Contig60.268|protein_coding||c.*2864T>C|||||2864|,G|intergenic_region|MODIFIER|evm.model.Contig60.266-evm.model.Contig60.268|evm.model.C…	GT:PL
Chr01	13051881	C	G	DP=870;VDB=6.02531e-07;SGB=-17.798;RPB=3.24841e-09;MQB=7.68337e-19;MQSB=0.752738;BQB=0.116118;MQ0F=0;ICB=0.256999;HOB=0.0898573;AC=23;AN=136;DP4=359,386,33,40;MQ=45;ANN=G|splice_acceptor_variant&intron_variant|HIGH|evm.model.Contig387.4|evm.model.Contig387.4|transcript|evm.model.Contig387.4|protein_coding|1/3|c.12-1G>C||||||,G|upstream_gene_variant|MODIFIER|evm.model.Contig387.2|evm.model.Contig3…	GT:PL
Chr01	13053814	T	C	DP=685;VDB=0.0674499;SGB=86.2979;RPB=0.831885;MQB=2.29283e-31;MQSB=0.845962;BQB=0.578475;MQ0F=0;ICB=0.00445173;HOB=0.185878;AC=27;AN=136;DP4=296,235,55,49;MQ=45;ANN=C|upstream_gene_variant|MODIFIER|evm.model.Contig387.4|evm.model.Contig387.4|transcript|evm.model.Contig387.4|protein_coding||c.-1848A>G|||||1848|,C|upstream_gene_variant|MODIFIER|evm.model.Contig387.5|evm.model.Contig387.5|transcript…	GT:PL
Chr01	13054056	G	A	DP=660;VDB=0.596152;SGB=112.718;RPB=0.995766;MQB=2.50569e-15;MQSB=0.0169683;BQB=0.194323;MQ0F=0;ICB=0.00116944;HOB=0.211183;AC=28;AN=134;DP4=235,255,62,55;MQ=47;ANN=A|upstream_gene_variant|MODIFIER|evm.model.Contig387.4|evm.model.Contig387.4|transcript|evm.model.Contig387.4|protein_coding||c.-2090C>T|||||2090|,A|upstream_gene_variant|MODIFIER|evm.model.Contig387.5|evm.model.Contig387.5|transcript…	GT:PL
Chr01	13054568	A	G	DP=867;VDB=0.090489;SGB=124.562;RPB=0.578331;MQB=4.81675e-26;MQSB=0.643652;BQB=0.946815;MQ0F=0;ICB=0.00114681;HOB=0.209343;AC=28;AN=136;DP4=320,351,63,72;MQ=47;ANN=G|splice_region_variant&intron_variant|LOW|evm.model.Contig387.7|evm.model.Contig387.7|transcript|evm.model.Contig387.7|protein_coding|4/5|c.475-7T>C||||||,G|upstream_gene_variant|MODIFIER|evm.model.Contig387.4|evm.model.Contig387.4|tr…	GT:PL
Chr01	13064198	C	A	DP=841;VDB=0.11154;SGB=73.7636;RPB=0.768481;MQB=3.36386e-22;MQSB=0.980785;BQB=1.4494e-05;MQ0F=0;ICB=0.00070065;HOB=0.21529;AC=27;AN=136;DP4=308,379,52,53;MQ=47;ANN=A|splice_acceptor_variant&intron_variant|HIGH|evm.model.Contig387.8|evm.model.Contig387.8|transcript|evm.model.Contig387.8|protein_coding|10/10|c.1832-1G>T||||||;LOF=(evm.model.Contig387.8|evm.model.Contig387.8|1|1.00)	GT:PL
Chr01	13067709	T	A	DP=741;VDB=0.140693;SGB=73.4249;RPB=0.999842;MQB=0.0785762;MQSB=0.996303;BQB=0.00591568;MQ0F=0;ICB=0.00114681;HOB=0.209343;AC=28;AN=136;DP4=287,247,52,46;MQ=45;ANN=A|intron_variant|MODIFIER|evm.model.Contig387.8|evm.model.Contig387.8|transcript|evm.model.Contig387.8|protein_coding|1/10|c.154-291A>T||||||	GT:PL
Chr01	13068841	G	T	DP=873;VDB=0.0257789;SGB=9.01372;RPB=0.99992;MQB=4.83144e-35;MQSB=0.533209;BQB=0.993228;MQ0F=0;ICB=0.0333568;HOB=0.143599;AC=24;AN=136;DP4=302,426,40,40;MQ=46;ANN=T|downstream_gene_variant|MODIFIER|evm.model.Contig387.9|evm.model.Contig387.9|transcript|evm.model.Contig387.9|protein_coding||c.*3995C>A|||||3995|,T|intron_variant|MODIFIER|evm.model.Contig387.8|evm.model.Contig387.8|transcript|evm.mo…	GT:PL
Chr01	13068843	C	T	DP=872;VDB=0.0253871;SGB=9.01372;RPB=0.93179;MQB=6.11907e-35;MQSB=0.433457;BQB=0.00219512;MQ0F=0;ICB=0.0333568;HOB=0.143599;AC=24;AN=136;DP4=299,423,40,40;MQ=46;ANN=T|downstream_gene_variant|MODIFIER|evm.model.Contig387.9|evm.model.Contig387.9|transcript|evm.model.Contig387.9|protein_coding||c.*3993G>A|||||3993|,T|intron_variant|MODIFIER|evm.model.Contig387.8|evm.model.Contig387.8|transcript|evm.…	GT:PL
Chr01	13069219	A	G	DP=809;VDB=0.00285783;SGB=91.2935;RPB=0.604195;MQB=0;MQSB=0.74208;BQB=0.754515;MQ0F=0;ICB=0.00017355;HOB=0.242215;AC=32;AN=136;DP4=331,302,73,55;MQ=46;ANN=G|downstream_gene_variant|MODIFIER|evm.model.Contig387.9|evm.model.Contig387.9|transcript|evm.model.Contig387.9|protein_coding||c.*3617T>C|||||3617|,G|intron_variant|MODIFIER|evm.model.Contig387.8|evm.model.Contig387.8|transcript|evm.model.Cont…	GT:PL
Chr01	13070426	T	A	DP=849;VDB=0.990403;SGB=74.8805;RPB=0.995035;MQB=5.60834e-29;MQSB=0.326394;BQB=0.314815;MQ0F=0;ICB=0.0151878;HOB=0.162197;AC=26;AN=136;DP4=355,337,50,56;MQ=47;ANN=A|downstream_gene_variant|MODIFIER|evm.model.Contig387.9|evm.model.Contig387.9|transcript|evm.model.Contig387.9|protein_coding||c.*2410A>T|||||2410|,A|intron_variant|MODIFIER|evm.model.Contig387.8|evm.model.Contig387.8|transcript|evm.mo…	GT:PL
Chr01	13070552	T	C	DP=865;VDB=0.0545189;SGB=61.8385;RPB=0.832119;MQB=1.32958e-40;MQSB=0.99389;BQB=0.803104;MQ0F=0;ICB=0.116464;HOB=0.114187;AC=24;AN=136;DP4=418,281,61,43;MQ=45;ANN=C|downstream_gene_variant|MODIFIER|evm.model.Contig387.9|evm.model.Contig387.9|transcript|evm.model.Contig387.9|protein_coding||c.*2284A>G|||||2284|,C|intron_variant|MODIFIER|evm.model.Contig387.8|evm.model.Contig387.8|transcript|evm.mod…	GT:PL
Chr01	13070840	A	T	DP=793;VDB=0.909518;SGB=104.814;RPB=0.334768;MQB=1.14614e-39;MQSB=0.980598;BQB=0.999978;MQ0F=0;ICB=0.00114681;HOB=0.209343;AC=28;AN=136;DP4=327,284,64,55;MQ=40;ANN=T|downstream_gene_variant|MODIFIER|evm.model.Contig387.9|evm.model.Contig387.9|transcript|evm.model.Contig387.9|protein_coding||c.*1996T>A|||||1996|,T|intron_variant|MODIFIER|evm.model.Contig387.8|evm.model.Contig387.8|transcript|evm.m…	GT:PL
Chr01	13070841	G	A	DP=789;VDB=0.923338;SGB=106.056;RPB=0.361028;MQB=5.04702e-38;MQSB=0.981164;BQB=0.0681401;MQ0F=0;ICB=0.00114681;HOB=0.209343;AC=28;AN=136;DP4=333,284,63,57;MQ=40;ANN=A|downstream_gene_variant|MODIFIER|evm.model.Contig387.9|evm.model.Contig387.9|transcript|evm.model.Contig387.9|protein_coding||c.*1995C>T|||||1995|,A|intron_variant|MODIFIER|evm.model.Contig387.8|evm.model.Contig387.8|transcript|evm.…	GT:PL
Chr01	13072193	T	G	DP=592;VDB=0.0937746;SGB=97.8464;RPB=0.292493;MQB=5.39088e-21;MQSB=0.958369;BQB=0.602002;MQ0F=0;ICB=3.01971e-06;HOB=0.311953;AC=48;AN=130;DP4=196,166,104,69;MQ=46;ANN=G|upstream_gene_variant|MODIFIER|evm.model.Contig387.8|evm.model.Contig387.8|transcript|evm.model.Contig387.8|protein_coding||c.-777A>C|||||777|,G|downstream_gene_variant|MODIFIER|evm.model.Contig387.9|evm.model.Contig387.9|transcri…	GT:PL
Chr01	13076704	A	C	DP=668;VDB=0.248938;SGB=128.197;RPB=0.640762;MQB=1.97619e-22;MQSB=0.53421;BQB=0.113952;MQ0F=0;ICB=0.00689096;HOB=0.181332;AC=28;AN=134;DP4=244,251,73,64;MQ=46;ANN=C|downstream_gene_variant|MODIFIER|evm.model.Contig387.10|evm.model.Contig387.10|transcript|evm.model.Contig387.10|protein_coding||c.*4676T>G|||||4676|,C|intron_variant|MODIFIER|evm.model.Contig387.9|evm.model.Contig387.9|transcript|evm…	GT:PL
Chr01	13077580	A	T	DP=880;VDB=0.00177764;SGB=111.7;RPB=0.988858;MQB=3.01506e-09;MQSB=0.122505;BQB=0.584816;MQ0F=0;ICB=0.00184462;HOB=0.203179;AC=29;AN=136;DP4=346,331,71,64;MQ=41;ANN=T|downstream_gene_variant|MODIFIER|evm.model.Contig387.10|evm.model.Contig387.10|transcript|evm.model.Contig387.10|protein_coding||c.*3800T>A|||||3800|,T|intron_variant|MODIFIER|evm.model.Contig387.9|evm.model.Contig387.9|transcript|ev…	GT:PL
Chr01	13079311	A	T	DP=642;VDB=1.91079e-05;SGB=58.0609;RPB=0.0197535;MQB=4.60322e-06;MQSB=0.975488;BQB=0.0309613;MQ0F=0;ICB=0.0109058;HOB=0.170684;AC=25;AN=132;DP4=269,233,41,44;MQ=46;ANN=T|upstream_gene_variant|MODIFIER|evm.model.Contig387.9|evm.model.Contig387.9|transcript|evm.model.Contig387.9|protein_coding||c.-1351T>A|||||1351|,T|downstream_gene_variant|MODIFIER|evm.model.Contig387.10|evm.model.Contig387.10|tra…	GT:PL
Chr01	13079503	T	A	DP=688;VDB=0.00304094;SGB=69.8732;RPB=0.127628;MQB=9.79608e-09;MQSB=0.000790767;BQB=0.590703;MQ0F=0;ICB=0.116464;HOB=0.114187;AC=24;AN=136;DP4=333,221,51,44;MQ=45;ANN=A|upstream_gene_variant|MODIFIER|evm.model.Contig387.9|evm.model.Contig387.9|transcript|evm.model.Contig387.9|protein_coding||c.-1543A>T|||||1543|,A|downstream_gene_variant|MODIFIER|evm.model.Contig387.10|evm.model.Contig387.10|tran…	GT:PL
Chr01	13079722	G	A	DP=842;VDB=0.018687;SGB=103.05;RPB=0.732754;MQB=3.63466e-15;MQSB=0.991009;BQB=0.385865;MQ0F=0;ICB=0.0151878;HOB=0.162197;AC=26;AN=136;DP4=331,325,64,59;MQ=43;ANN=A|upstream_gene_variant|MODIFIER|evm.model.Contig387.9|evm.model.Contig387.9|transcript|evm.model.Contig387.9|protein_coding||c.-1762C>T|||||1762|,A|downstream_gene_variant|MODIFIER|evm.model.Contig387.10|evm.model.Contig387.10|transcrip…	GT:PL
Chr01	13079842	G	T	DP=892;VDB=0.597456;SGB=113.713;RPB=0.90189;MQB=1.81104e-19;MQSB=0.370243;BQB=0.86264;MQ0F=0;ICB=0.00445173;HOB=0.185878;AC=27;AN=136;DP4=360,344,73,59;MQ=46;ANN=T|upstream_gene_variant|MODIFIER|evm.model.Contig387.9|evm.model.Contig387.9|transcript|evm.model.Contig387.9|protein_coding||c.-1882C>A|||||1882|,T|downstream_gene_variant|MODIFIER|evm.model.Contig387.10|evm.model.Contig387.10|transcrip…	GT:PL
Chr01	13079991	G	A	DP=843;VDB=0.241888;SGB=115.957;RPB=0.0830916;MQB=3.15294e-09;MQSB=0.378551;BQB=0.0385851;MQ0F=0;ICB=0.00114681;HOB=0.209343;AC=28;AN=136;DP4=329,329,61,67;MQ=42;ANN=A|upstream_gene_variant|MODIFIER|evm.model.Contig387.9|evm.model.Contig387.9|transcript|evm.model.Contig387.9|protein_coding||c.-2031C>T|||||2031|,A|downstream_gene_variant|MODIFIER|evm.model.Contig387.10|evm.model.Contig387.10|trans…	GT:PL
Chr01	13080149	T	A	DP=816;VDB=0.172966;SGB=82.6974;RPB=0.82884;MQB=2.83403e-11;MQSB=0.901571;BQB=0.362045;MQ0F=0;ICB=0.0151878;HOB=0.162197;AC=26;AN=136;DP4=342,304,64,49;MQ=43;ANN=A|upstream_gene_variant|MODIFIER|evm.model.Contig387.9|evm.model.Contig387.9|transcript|evm.model.Contig387.9|protein_coding||c.-2189A>T|||||2189|,A|downstream_gene_variant|MODIFIER|evm.model.Contig387.10|evm.model.Contig387.10|transcrip…	GT:PL
Chr01	13081365	T	C	DP=680;VDB=0.000707383;SGB=94.97;RPB=0.767257;MQB=1.46923e-19;MQSB=0.929803;BQB=0.816612;MQ0F=0;ICB=0.00454328;HOB=0.187458;AC=27;AN=134;DP4=282,244,52,59;MQ=47;ANN=C|upstream_gene_variant|MODIFIER|evm.model.Contig387.9|evm.model.Contig387.9|transcript|evm.model.Contig387.9|protein_coding||c.-3405A>G|||||3405|,C|downstream_gene_variant|MODIFIER|evm.model.Contig387.10|evm.model.Contig387.10|transc…	GT:PL
Chr01	13117926	G	T	DP=518;VDB=6.62918e-11;SGB=7.23986;RPB=5.10736e-07;MQB=2.67938e-08;MQSB=5.30321e-10;BQB=0.632349;MQ0F=0;ICB=0.213637;HOB=0.0947232;AC=22;AN=136;DP4=182,243,18,32;MQ=39;ANN=T|upstream_gene_variant|MODIFIER|evm.model.Contig387.16|evm.model.Contig387.16|transcript|evm.model.Contig387.16|protein_coding||c.-266C>A|||||266|,T|downstream_gene_variant|MODIFIER|evm.model.Contig387.15|evm.model.Contig387.1…	GT:PL
Chr01	13127395	A	G	DP=672;VDB=0.00343699;SGB=112.522;RPB=0.838604;MQB=2.60493e-22;MQSB=7.1811e-08;BQB=0.0286468;MQ0F=0;ICB=9.74116e-05;HOB=0.255623;AC=38;AN=136;DP4=240,237,74,85;MQ=45;ANN=G|downstream_gene_variant|MODIFIER|evm.model.Contig387.17|evm.model.Contig387.17|transcript|evm.model.Contig387.17|protein_coding||c.*2466A>G|||||2466|,G|downstream_gene_variant|MODIFIER|evm.model.Contig387.18|evm.model.Contig387…	GT:PL
Chr01	13129963	C	T	DP=744;VDB=0.1647;SGB=89.7818;RPB=0.96303;MQB=1.4013e-45;MQSB=5.37339e-05;BQB=0.709085;MQ0F=0;ICB=0.00153938;HOB=0.212803;AC=36;AN=136;DP4=217,313,51,95;MQ=48;ANN=T|downstream_gene_variant|MODIFIER|evm.model.Contig387.18|evm.model.Contig387.18|transcript|evm.model.Contig387.18|protein_coding||c.*2693C>T|||||2693|,T|intron_variant|MODIFIER|evm.model.Contig387.19|evm.model.Contig387.19|transcript|e…	GT:PL
Chr01	13131587	T	C	DP=689;VDB=0.573143;SGB=101.991;RPB=0.272364;MQB=1.4013e-45;MQSB=0.85978;BQB=0.770609;MQ0F=0;ICB=0.000261248;HOB=0.232591;AC=29;AN=136;DP4=276,253,55,58;MQ=48;ANN=C|downstream_gene_variant|MODIFIER|evm.model.Contig387.18|evm.model.Contig387.18|transcript|evm.model.Contig387.18|protein_coding||c.*4317T>C|||||4317|,C|intron_variant|MODIFIER|evm.model.Contig387.19|evm.model.Contig387.19|transcript|e…	GT:PL
Chr01	13134456	T	C	DP=931;VDB=0.00655258;SGB=65.8204;RPB=0.141656;MQB=2.89719e-05;MQSB=0.994586;BQB=0.883087;MQ0F=0;ICB=0.000912445;HOB=0.22048;AC=35;AN=136;DP4=338,370,67,75;MQ=45;ANN=C|upstream_gene_variant|MODIFIER|evm.model.Contig387.19|evm.model.Contig387.19|transcript|evm.model.Contig387.19|protein_coding||c.-1490A>G|||||1490|,C|downstream_gene_variant|MODIFIER|evm.model.Contig387.20|evm.model.Contig387.20|tr…	GT:PL
Chr01	13134586	G	T	DP=757;VDB=0.347937;SGB=49.6756;RPB=0.918968;MQB=9.0829e-18;MQSB=0.540391;BQB=0.894104;MQ0F=0;ICB=0.000912445;HOB=0.22048;AC=35;AN=136;DP4=272,319,58,64;MQ=44;ANN=T|upstream_gene_variant|MODIFIER|evm.model.Contig387.19|evm.model.Contig387.19|transcript|evm.model.Contig387.19|protein_coding||c.-1620C>A|||||1620|,T|downstream_gene_variant|MODIFIER|evm.model.Contig387.20|evm.model.Contig387.20|trans…	GT:PL
Chr01	13135580	G	T	DP=661;VDB=0.0178941;SGB=84.9293;RPB=0.236767;MQB=6.70007e-06;MQSB=0.992917;BQB=0.601211;MQ0F=0;ICB=0.000754406;HOB=0.219615;AC=31;AN=136;DP4=288,205,63,49;MQ=46;ANN=T|upstream_gene_variant|MODIFIER|evm.model.Contig387.19|evm.model.Contig387.19|transcript|evm.model.Contig387.19|protein_coding||c.-2614C>A|||||2614|,T|downstream_gene_variant|MODIFIER|evm.model.Contig387.20|evm.model.Contig387.20|tr…	GT:PL
Chr01	13138018	G	A	DP=879;VDB=0.566853;SGB=119.807;RPB=0.583575;MQB=0.0480115;MQSB=0.999404;BQB=0.998965;MQ0F=0;ICB=9.66662e-05;HOB=0.249027;AC=31;AN=136;DP4=360,316,72,70;MQ=44;ANN=A|downstream_gene_variant|MODIFIER|evm.model.Contig387.20|evm.model.Contig387.20|transcript|evm.model.Contig387.20|protein_coding||c.*596C>T|||||596|,A|intergenic_region|MODIFIER|evm.model.Contig387.19-evm.model.Contig387.20|evm.model.C…	GT:PL
Chr01	13138781	A	T	DP=818;VDB=0.0376648;SGB=133.802;RPB=0.926933;MQB=7.00649e-45;MQSB=0.943539;BQB=0.697846;MQ0F=0;ICB=2.84193e-05;HOB=0.262003;AC=29;AN=136;DP4=359,268,69,69;MQ=48;ANN=T|intron_variant|MODIFIER|evm.model.Contig387.20|evm.model.Contig387.20|transcript|evm.model.Contig387.20|protein_coding|1/1|c.1306-111T>A||||||	GT:PL
Chr01	13139486	G	A	DP=623;VDB=0.431099;SGB=118.698;RPB=0.959717;MQB=4.11602e-15;MQSB=0.887899;BQB=0.481988;MQ0F=0;ICB=9.88188e-05;HOB=0.25117;AC=31;AN=134;DP4=259,204,72,55;MQ=46;ANN=A|upstream_gene_variant|MODIFIER|evm.model.Contig387.21|evm.model.Contig387.21|transcript|evm.model.Contig387.21|protein_coding||c.-4546G>A|||||4546|,A|intron_variant|MODIFIER|evm.model.Contig387.20|evm.model.Contig387.20|transcript|ev…	GT:PL
Chr01	13141826	AAAAC	AAAACAAAC	INDEL;IDV=1;IMF=0.2;DP=490;VDB=0.643514;SGB=74.9788;MQSB=0.00548655;MQ0F=0;ICB=0.120787;HOB=0.115702;AC=24;AN=132;DP4=182,212,50,46;MQ=47;ANN=AAAACAAAC|upstream_gene_variant|MODIFIER|evm.model.Contig387.20|evm.model.Contig387.20|transcript|evm.model.Contig387.20|protein_coding||c.-888_-887insGTTT|||||888|,AAAACAAAC|upstream_gene_variant|MODIFIER|evm.model.Contig387.21|evm.model.Contig387.21|trans…	GT:PL
Chr01	13145395	G	A	DP=541;VDB=0.452494;SGB=112.624;RPB=0.765438;MQB=1.69809e-11;MQSB=0.000658378;BQB=0.38267;MQ0F=0;ICB=3.77759e-05;HOB=0.268939;AC=33;AN=132;DP4=217,153,99,27;MQ=44;ANN=A|upstream_gene_variant|MODIFIER|evm.model.Contig387.20|evm.model.Contig387.20|transcript|evm.model.Contig387.20|protein_coding||c.-4452C>T|||||4452|,A|upstream_gene_variant|MODIFIER|evm.model.Contig387.22|evm.model.Contig387.22|tra…	GT:PL
Chr01	13148898	A	G	DP=405;VDB=1.27214e-13;SGB=24.9874;RPB=0.921991;MQB=0.788684;MQSB=0.844828;BQB=0.00986289;MQ0F=0;ICB=0.0215679;HOB=0.156466;AC=27;AN=136;DP4=181,116,42,17;MQ=44;ANN=G|downstream_gene_variant|MODIFIER|evm.model.Contig387.21|evm.model.Contig387.21|transcript|evm.model.Contig387.21|protein_coding||c.*3781A>G|||||3781|,G|downstream_gene_variant|MODIFIER|evm.model.Contig387.22|evm.model.Contig387.22|t…	GT:PL
Chr01	13150675	T	A	DP=544;VDB=0.000239505;SGB=89.8113;RPB=0.926074;MQB=8.91633e-27;MQSB=0.948085;BQB=0.999023;MQ0F=0;ICB=9.88188e-05;HOB=0.25117;AC=31;AN=134;DP4=149,242,45,61;MQ=46;ANN=A|downstream_gene_variant|MODIFIER|evm.model.Contig387.22|evm.model.Contig387.22|transcript|evm.model.Contig387.22|protein_coding||c.*3986T>A|||||3986|,A|downstream_gene_variant|MODIFIER|evm.model.Contig387.24|evm.model.Contig387.24…	GT:PL
Chr01	13152295	G	A	DP=472;VDB=0.0108273;SGB=84.142;RPB=0.205537;MQB=2.85611e-07;MQSB=0.848654;BQB=0.997208;MQ0F=0;ICB=0.00289859;HOB=0.191609;AC=26;AN=136;DP4=140,218,47,41;MQ=45;ANN=A|upstream_gene_variant|MODIFIER|evm.model.Contig387.23|evm.model.Contig387.23|transcript|evm.model.Contig387.23|protein_coding||c.-899C>T|||||899|,A|downstream_gene_variant|MODIFIER|evm.model.Contig387.24|evm.model.Contig387.24|transc…	GT:PL
Chr01	13153386	T	G	DP=638;VDB=0.891577;SGB=97.9773;RPB=0.888519;MQB=1.35194e-24;MQSB=0.540689;BQB=0.56523;MQ0F=0;ICB=3.5701e-05;HOB=0.264598;AC=33;AN=136;DP4=314,149,76,44;MQ=46;ANN=G|upstream_gene_variant|MODIFIER|evm.model.Contig387.23|evm.model.Contig387.23|transcript|evm.model.Contig387.23|protein_coding||c.-1990A>C|||||1990|,G|downstream_gene_variant|MODIFIER|evm.model.Contig387.25|evm.model.Contig387.25|trans…	GT:PL
Chr01	13153813	T	G	DP=720;VDB=0.11688;SGB=138.515;RPB=0.727327;MQB=4.69961e-17;MQSB=0.00170836;BQB=0.653172;MQ0F=0;ICB=0.00017355;HOB=0.242215;AC=32;AN=136;DP4=204,316,50,100;MQ=46;ANN=G|upstream_gene_variant|MODIFIER|evm.model.Contig387.23|evm.model.Contig387.23|transcript|evm.model.Contig387.23|protein_coding||c.-2417A>C|||||2417|,G|downstream_gene_variant|MODIFIER|evm.model.Contig387.25|evm.model.Contig387.25|tr…	GT:PL
Chr01	13154005	C	A	DP=449;VDB=0.999997;SGB=53.7444;RPB=0.488813;MQB=8.02112e-37;MQSB=1.39097e-05;BQB=0.00100804;MQ0F=0;ICB=0.000261248;HOB=0.232591;AC=29;AN=136;DP4=211,139,56,19;MQ=43;ANN=A|upstream_gene_variant|MODIFIER|evm.model.Contig387.23|evm.model.Contig387.23|transcript|evm.model.Contig387.23|protein_coding||c.-2609G>T|||||2609|,A|downstream_gene_variant|MODIFIER|evm.model.Contig387.25|evm.model.Contig387.2…	GT:PL
Chr01	13154348	G	C	DP=727;VDB=0.00119637;SGB=88.1553;RPB=0.996365;MQB=1.4013e-45;MQSB=0.84041;BQB=0.428185;MQ0F=0;ICB=0.00017355;HOB=0.242215;AC=32;AN=136;DP4=278,278,59,64;MQ=44;ANN=C|missense_variant|MODERATE|evm.model.Contig387.24|evm.model.Contig387.24|transcript|evm.model.Contig387.24|protein_coding|1/2|c.125C>G|p.Pro42Arg|125/576|125/576|42/191||,C|upstream_gene_variant|MODIFIER|evm.model.Contig387.23|evm.mod…	GT:PL
Chr01	13154423	G	C	DP=701;VDB=0.999967;SGB=82.314;RPB=0.999914;MQB=7.75282e-28;MQSB=0.573283;BQB=0.697372;MQ0F=0;ICB=0.00017355;HOB=0.242215;AC=32;AN=136;DP4=232,284,58,55;MQ=43;ANN=C|missense_variant|MODERATE|evm.model.Contig387.24|evm.model.Contig387.24|transcript|evm.model.Contig387.24|protein_coding|1/2|c.50C>G|p.Thr17Ser|50/576|50/576|17/191||,C|upstream_gene_variant|MODIFIER|evm.model.Contig387.23|evm.model.C…	GT:PL
Chr01	13154492	A	ACCGTTAGG	INDEL;IDV=16;IMF=1;DP=674;VDB=0.00768535;SGB=70.451;MQSB=0.568049;MQ0F=0;ICB=0.00291918;HOB=0.196799;AC=30;AN=136;DP4=246,320,46,62;MQ=44;ANN=ACCGTTAGG|upstream_gene_variant|MODIFIER|evm.model.Contig387.23|evm.model.Contig387.23|transcript|evm.model.Contig387.23|protein_coding||c.-3097_-3096insCCTAACGG|||||3097|,ACCGTTAGG|upstream_gene_variant|MODIFIER|evm.model.Contig387.24|evm.model.Contig387.2…	GT:PL
Chr01	13154756	TT	TTAAAT	INDEL;IDV=9;IMF=1;DP=529;VDB=0.842006;SGB=34.7291;MQSB=0.441738;MQ0F=0;ICB=3.66874e-05;HOB=0.266763;AC=33;AN=134;DP4=178,268,39,44;MQ=44;ANN=TTAAAT|upstream_gene_variant|MODIFIER|evm.model.Contig387.23|evm.model.Contig387.23|transcript|evm.model.Contig387.23|protein_coding||c.-3362_-3361insATTT|||||3362|,TTAAAT|upstream_gene_variant|MODIFIER|evm.model.Contig387.24|evm.model.Contig387.24|transcrip…	GT:PL
Chr01	13154767	G	T	DP=536;VDB=8.79395e-14;SGB=49.3754;RPB=9.38252e-17;MQB=1.05928e-33;MQSB=0.420474;BQB=0.657451;MQ0F=0;ICB=2.42889e-06;HOB=0.303408;AC=36;AN=134;DP4=175,233,46,46;MQ=44;ANN=T|upstream_gene_variant|MODIFIER|evm.model.Contig387.23|evm.model.Contig387.23|transcript|evm.model.Contig387.23|protein_coding||c.-3371C>A|||||3371|,T|upstream_gene_variant|MODIFIER|evm.model.Contig387.24|evm.model.Contig387.24…	GT:PL
Chr01	13156982	C	A	DP=597;VDB=0.0428264;SGB=13.8776;RPB=0.392494;MQB=6.98006e-19;MQSB=9.35837e-07;BQB=0.748497;MQ0F=0;ICB=0.015657;HOB=0.169421;AC=30;AN=132;DP4=294,184,73,4;MQ=46;ANN=A|missense_variant|MODERATE|evm.model.Contig387.25|evm.model.Contig387.25|transcript|evm.model.Contig387.25|protein_coding|8/14|c.667G>T|p.Val223Phe|667/1263|667/1263|223/420||,A|upstream_gene_variant|MODIFIER|evm.model.Contig387.24|e…	GT:PL
Chr01	13158776	A	T	DP=644;VDB=0.00152231;SGB=1.33965;RPB=0.212881;MQB=2.82758e-26;MQSB=7.44643e-09;BQB=0.971965;MQ0F=0;ICB=0.014665;HOB=0.167388;AC=30;AN=136;DP4=140,381,7,68;MQ=44;ANN=T|upstream_gene_variant|MODIFIER|evm.model.Contig387.24|evm.model.Contig387.24|transcript|evm.model.Contig387.24|protein_coding||c.-4304T>A|||||4304|,T|intron_variant|MODIFIER|evm.model.Contig387.25|evm.model.Contig387.25|transcript|…	GT:PL
Chr01	13159422	C	T	DP=624;VDB=0.215804;SGB=7.68846;RPB=0.809134;MQB=2.00516e-37;MQSB=0.995486;BQB=0.882753;MQ0F=0;ICB=0.0301881;HOB=0.150519;AC=28;AN=136;DP4=292,196,56,14;MQ=45;ANN=T|missense_variant|MODERATE|evm.model.Contig387.25|evm.model.Contig387.25|transcript|evm.model.Contig387.25|protein_coding|5/14|c.382G>A|p.Ala128Thr|382/1263|382/1263|128/420||,T|upstream_gene_variant|MODIFIER|evm.model.Contig387.24|evm…	GT:PL
Chr01	13159686	G	T	DP=792;VDB=0.0192428;SGB=22.6349;RPB=0.345838;MQB=0;MQSB=0.921291;BQB=0.0117732;MQ0F=0;ICB=1.90227e-05;HOB=0.274003;AC=32;AN=134;DP4=353,307,42,50;MQ=44;ANN=T|intron_variant|MODIFIER|evm.model.Contig387.25|evm.model.Contig387.25|transcript|evm.model.Contig387.25|protein_coding|3/13|c.254-50C>A||||||	GT:PL
Chr01	13159772	T	C	DP=792;VDB=2.6618e-07;SGB=-33.573;RPB=0.00733705;MQB=1.12384e-42;MQSB=0.25854;BQB=0.781492;MQ0F=0;ICB=0.014665;HOB=0.167388;AC=30;AN=136;DP4=352,316,48,26;MQ=47;ANN=C|intron_variant|MODIFIER|evm.model.Contig387.25|evm.model.Contig387.25|transcript|evm.model.Contig387.25|protein_coding|3/13|c.253+41A>G||||||	GT:PL
Chr01	13164955	T	C	DP=571;VDB=0.947151;SGB=-9.98099;RPB=0.402595;MQB=8.88317e-27;MQSB=0.70084;BQB=0.0159502;MQ0F=0;ICB=0.00204303;HOB=0.205774;AC=33;AN=136;DP4=334,111,51,18;MQ=47;ANN=C|upstream_gene_variant|MODIFIER|evm.model.Contig387.25|evm.model.Contig387.25|transcript|evm.model.Contig387.25|protein_coding||c.-4230A>G|||||4230|,C|upstream_gene_variant|MODIFIER|evm.model.Contig387.26|evm.model.Contig387.26|trans…	GT:PL
Chr01	13165058	G	A	DP=702;VDB=5.14632e-08;SGB=-26.6832;RPB=3.9544e-08;MQB=1.69827e-21;MQSB=0.931571;BQB=0.049072;MQ0F=0;ICB=0.00300527;HOB=0.198262;AC=30;AN=134;DP4=386,203,42,28;MQ=46;ANN=A|upstream_gene_variant|MODIFIER|evm.model.Contig387.25|evm.model.Contig387.25|transcript|evm.model.Contig387.25|protein_coding||c.-4333C>T|||||4333|,A|upstream_gene_variant|MODIFIER|evm.model.Contig387.26|evm.model.Contig387.26|…	GT:PL
Chr01	13168851	G	A	DP=585;VDB=1.76387e-11;SGB=28.0237;RPB=0.0624459;MQB=9.50927e-25;MQSB=0.222862;BQB=0.414728;MQ0F=0;ICB=0.00212657;HOB=0.207062;AC=33;AN=134;DP4=263,194,39,46;MQ=44;ANN=A|upstream_gene_variant|MODIFIER|evm.model.Contig387.26|evm.model.Contig387.26|transcript|evm.model.Contig387.26|protein_coding||c.-999G>A|||||999|,A|intergenic_region|MODIFIER|evm.model.Contig387.25-evm.model.Contig387.26|evm.mode…	GT:PL
Chr01	13171563	A	T	DP=907;VDB=0.0507447;SGB=67.9396;RPB=0.226452;MQB=0;MQSB=0.0586535;BQB=0.939062;MQ0F=0;ICB=6.71996e-05;HOB=0.257353;AC=34;AN=136;DP4=387,324,82,45;MQ=47;ANN=T|missense_variant|MODERATE|evm.model.Contig387.26|evm.model.Contig387.26|transcript|evm.model.Contig387.26|protein_coding|3/10|c.318A>T|p.Lys106Asn|318/1647|318/1647|106/548||	GT:PL
Chr01	13171626	C	T	DP=964;VDB=0.186697;SGB=112.46;RPB=0.87347;MQB=0;MQSB=0.31206;BQB=0.634743;MQ0F=0;ICB=1.32377e-05;HOB=0.279304;AC=35;AN=136;DP4=396,335,83,79;MQ=47;ANN=T|intron_variant|MODIFIER|evm.model.Contig387.26|evm.model.Contig387.26|transcript|evm.model.Contig387.26|protein_coding|3/9|c.357+24C>T||||||	GT:PL
Chr01	13180079	A	G	DP=807;VDB=0.0705726;SGB=83.9425;RPB=0.838702;MQB=2.15099e-42;MQSB=0.998252;BQB=0.175596;MQ0F=0;ICB=5.09488e-06;HOB=0.302571;AC=46;AN=132;DP4=253,210,105,71;MQ=39;ANN=G|upstream_gene_variant|MODIFIER|evm.model.Contig387.28|evm.model.Contig387.28|transcript|evm.model.Contig387.28|protein_coding||c.-1217T>C|||||1217|,G|downstream_gene_variant|MODIFIER|evm.model.Contig387.26|evm.model.Contig387.26|t…	GT:PL
Chr01	13180093	T	C	DP=813;VDB=0.00643523;SGB=82.8764;RPB=0.661108;MQB=1.14906e-42;MQSB=0.736585;BQB=0.86115;MQ0F=0;ICB=2.94437e-07;HOB=0.329477;AC=43;AN=136;DP4=322,247,102,73;MQ=39;ANN=C|upstream_gene_variant|MODIFIER|evm.model.Contig387.28|evm.model.Contig387.28|transcript|evm.model.Contig387.28|protein_coding||c.-1231A>G|||||1231|,C|downstream_gene_variant|MODIFIER|evm.model.Contig387.26|evm.model.Contig387.26|t…	GT:PL
Chr01	13180442	G	A	DP=933;VDB=0.00871477;SGB=117.23;RPB=0.0137328;MQB=1.02986e-27;MQSB=0.971862;BQB=0.296093;MQ0F=0;ICB=1.87612e-05;HOB=0.281034;AC=45;AN=136;DP4=336,305,128,91;MQ=46;ANN=A|upstream_gene_variant|MODIFIER|evm.model.Contig387.28|evm.model.Contig387.28|transcript|evm.model.Contig387.28|protein_coding||c.-1580C>T|||||1580|,A|downstream_gene_variant|MODIFIER|evm.model.Contig387.26|evm.model.Contig387.26|…	GT:PL
Chr01	13180573	C	T	DP=658;VDB=5.40562e-16;SGB=14.8884;RPB=0.000201468;MQB=9.62801e-11;MQSB=0.751328;BQB=0.77646;MQ0F=0;ICB=0.000315253;HOB=0.241241;AC=43;AN=136;DP4=255,240,45,77;MQ=43;ANN=T|upstream_gene_variant|MODIFIER|evm.model.Contig387.28|evm.model.Contig387.28|transcript|evm.model.Contig387.28|protein_coding||c.-1711G>A|||||1711|,T|downstream_gene_variant|MODIFIER|evm.model.Contig387.26|evm.model.Contig387.2…	GT:PL
Chr01	13181206	G	A	DP=504;VDB=0.394646;SGB=92.4856;RPB=0.739551;MQB=3.3255e-08;MQSB=0.00129671;BQB=0.949504;MQ0F=0;ICB=0.000739317;HOB=0.23129;AC=41;AN=132;DP4=109,187,42,108;MQ=45;ANN=A|upstream_gene_variant|MODIFIER|evm.model.Contig387.28|evm.model.Contig387.28|transcript|evm.model.Contig387.28|protein_coding||c.-2344C>T|||||2344|,A|intergenic_region|MODIFIER|evm.model.Contig387.28-evm.model.Contig387.31|evm.mode…	GT:PL
Chr01	13182639	C	T	DP=786;VDB=0.78899;SGB=148.584;RPB=0.0774765;MQB=3.90105e-05;MQSB=0.479842;BQB=0.999997;MQ0F=0;ICB=0.000407957;HOB=0.234321;AC=37;AN=136;DP4=262,272,99,94;MQ=43;ANN=T|upstream_gene_variant|MODIFIER|evm.model.Contig387.28|evm.model.Contig387.28|transcript|evm.model.Contig387.28|protein_coding||c.-3777G>A|||||3777|,T|intergenic_region|MODIFIER|evm.model.Contig387.28-evm.model.Contig387.31|evm.model…	GT:PL
Chr01	13182838	G	A	DP=809;VDB=0.340803;SGB=137.554;RPB=0.85104;MQB=3.02609e-10;MQSB=0.335977;BQB=0.0983397;MQ0F=0;ICB=7.82394e-07;HOB=0.321675;AC=44;AN=134;DP4=285,197,109,93;MQ=45;ANN=A|upstream_gene_variant|MODIFIER|evm.model.Contig387.28|evm.model.Contig387.28|transcript|evm.model.Contig387.28|protein_coding||c.-3976C>T|||||3976|,A|intergenic_region|MODIFIER|evm.model.Contig387.28-evm.model.Contig387.31|evm.mode…	GT:PL
Chr01	13183164	C	T	DP=872;VDB=0.771127;SGB=125.601;RPB=0.6925;MQB=0.901758;MQSB=0.260784;BQB=0.116513;MQ0F=0;ICB=0.000238551;HOB=0.243707;AC=36;AN=134;DP4=338,303,89,88;MQ=44;ANN=T|upstream_gene_variant|MODIFIER|evm.model.Contig387.28|evm.model.Contig387.28|transcript|evm.model.Contig387.28|protein_coding||c.-4302G>A|||||4302|,T|intergenic_region|MODIFIER|evm.model.Contig387.28-evm.model.Contig387.31|evm.model.Cont…	GT:PL
Chr01	13183522	C	T	DP=691;VDB=0.0977349;SGB=88.1221;RPB=0.0985743;MQB=6.47429e-11;MQSB=0.0193846;BQB=0.0645081;MQ0F=0;ICB=0.0014528;HOB=0.219353;AC=39;AN=132;DP4=264,213,92,74;MQ=43;ANN=T|upstream_gene_variant|MODIFIER|evm.model.Contig387.28|evm.model.Contig387.28|transcript|evm.model.Contig387.28|protein_coding||c.-4660G>A|||||4660|,T|intergenic_region|MODIFIER|evm.model.Contig387.28-evm.model.Contig387.31|evm.mod…	GT:PL
Chr01	13183647	G	A	DP=823;VDB=0.0444392;SGB=130.528;RPB=0.404409;MQB=1.27832e-33;MQSB=0.111965;BQB=0.0136858;MQ0F=0;ICB=1.14461e-05;HOB=0.288797;AC=38;AN=132;DP4=322,257,101,74;MQ=42;ANN=A|upstream_gene_variant|MODIFIER|evm.model.Contig387.28|evm.model.Contig387.28|transcript|evm.model.Contig387.28|protein_coding||c.-4785C>T|||||4785|,A|intergenic_region|MODIFIER|evm.model.Contig387.28-evm.model.Contig387.31|evm.mo…	GT:PL
Chr01	13183960	T	C	DP=804;VDB=3.92144e-08;SGB=43.7257;RPB=0.00362368;MQB=8.99561e-40;MQSB=0.540798;BQB=0.449771;MQ0F=0;ICB=0.00294623;HOB=0.193362;AC=26;AN=134;DP4=343,328,42,44;MQ=43;ANN=C|intergenic_region|MODIFIER|evm.model.Contig387.28-evm.model.Contig387.31|evm.model.Contig387.28-evm.model.Contig387.31|intergenic_region|evm.model.Contig387.28-evm.model.Contig387.31|||n.13183960T>C||||||	GT:PL
Chr01	13184069	C	T	DP=835;VDB=0.753545;SGB=91.1167;RPB=0.999814;MQB=2.63325e-28;MQSB=0.135335;BQB=0.303757;MQ0F=0;ICB=0.000532858;HOB=0.227941;AC=34;AN=136;DP4=333,303,80,69;MQ=47;ANN=T|intergenic_region|MODIFIER|evm.model.Contig387.28-evm.model.Contig387.31|evm.model.Contig387.28-evm.model.Contig387.31|intergenic_region|evm.model.Contig387.28-evm.model.Contig387.31|||n.13184069C>T||||||	GT:PL
Chr01	13184872	G	A	DP=843;VDB=0.333795;SGB=148.288;RPB=0.999055;MQB=0;MQSB=0.960983;BQB=0.957718;MQ0F=0;ICB=0.000103317;HOB=0.257073;AC=38;AN=134;DP4=289,311,103,93;MQ=42;ANN=A|intergenic_region|MODIFIER|evm.model.Contig387.28-evm.model.Contig387.31|evm.model.Contig387.28-evm.model.Contig387.31|intergenic_region|evm.model.Contig387.28-evm.model.Contig387.31|||n.13184872G>A||||||	GT:PL
Chr01	13185559	A	C	DP=741;VDB=0.0112306;SGB=116.649;RPB=0.00942981;MQB=1.68823e-26;MQSB=0.000343928;BQB=0.57932;MQ0F=0;ICB=9.74116e-05;HOB=0.255623;AC=38;AN=136;DP4=282,247,82,94;MQ=46;ANN=C|intergenic_region|MODIFIER|evm.model.Contig387.28-evm.model.Contig387.31|evm.model.Contig387.28-evm.model.Contig387.31|intergenic_region|evm.model.Contig387.28-evm.model.Contig387.31|||n.13185559A>C||||||	GT:PL
Chr01	13187010	T	G	DP=407;VDB=0.712103;SGB=72.6001;RPB=0.749416;MQB=0.0763725;MQSB=1.94263e-17;BQB=0.989417;MQ0F=0;ICB=6.72083e-08;HOB=0.352502;AC=47;AN=132;DP4=64,178,37,94;MQ=42;ANN=G|intergenic_region|MODIFIER|evm.model.Contig387.28-evm.model.Contig387.31|evm.model.Contig387.28-evm.model.Contig387.31|intergenic_region|evm.model.Contig387.28-evm.model.Contig387.31|||n.13187010T>G||||||	GT:PL
Chr01	13191406	A	C	DP=742;VDB=0.000946204;SGB=93.0977;RPB=0.545473;MQB=2.08173e-22;MQSB=0.918842;BQB=0.109295;MQ0F=0;ICB=2.84193e-05;HOB=0.262003;AC=29;AN=136;DP4=181,409,32,73;MQ=47;ANN=C|intergenic_region|MODIFIER|evm.model.Contig387.28-evm.model.Contig387.31|evm.model.Contig387.28-evm.model.Contig387.31|intergenic_region|evm.model.Contig387.28-evm.model.Contig387.31|||n.13191406A>C||||||	GT:PL
Chr01	13200475	GAA	GAAA	INDEL;IDV=20;IMF=1;DP=803;VDB=0.427187;SGB=93.323;MQSB=0.23234;MQ0F=0;ICB=0.000629992;HOB=0.231726;AC=47;AN=136;DP4=287,290,122,104;MQ=46;ANN=GAAA|downstream_gene_variant|MODIFIER|evm.model.Contig387.31|evm.model.Contig387.31|transcript|evm.model.Contig387.31|protein_coding||c.*1590_*1591insT|||||1590|,GAAA|downstream_gene_variant|MODIFIER|evm.model.Contig387.32|evm.model.Contig387.32|transcript|…	GT:PL
Chr01	13200578	T	A	DP=700;VDB=0.0161113;SGB=65.5282;RPB=0.57722;MQB=0;MQSB=0.110417;BQB=0.868397;MQ0F=0;ICB=1.8772e-05;HOB=0.279844;AC=42;AN=136;DP4=240,280,71,71;MQ=43;ANN=A|downstream_gene_variant|MODIFIER|evm.model.Contig387.31|evm.model.Contig387.31|transcript|evm.model.Contig387.31|protein_coding||c.*1490A>T|||||1490|,A|downstream_gene_variant|MODIFIER|evm.model.Contig387.32|evm.model.Contig387.32|transcript|e…	GT:PL
Chr01	13200579	A	G	DP=693;VDB=0.0168649;SGB=65.5282;RPB=0.241988;MQB=0;MQSB=0.248065;BQB=0.645907;MQ0F=0;ICB=1.8772e-05;HOB=0.279844;AC=42;AN=136;DP4=233,287,71,71;MQ=43;ANN=G|downstream_gene_variant|MODIFIER|evm.model.Contig387.31|evm.model.Contig387.31|transcript|evm.model.Contig387.31|protein_coding||c.*1489T>C|||||1489|,G|downstream_gene_variant|MODIFIER|evm.model.Contig387.32|evm.model.Contig387.32|transcript|…	GT:PL
Chr01	13200861	A	G	DP=765;VDB=0.910317;SGB=80.772;RPB=0.699252;MQB=2.9821e-41;MQSB=0.392481;BQB=0.865256;MQ0F=0;ICB=3.5701e-05;HOB=0.264598;AC=33;AN=136;DP4=289,313,61,57;MQ=44;ANN=G|downstream_gene_variant|MODIFIER|evm.model.Contig387.31|evm.model.Contig387.31|transcript|evm.model.Contig387.31|protein_coding||c.*1207T>C|||||1207|,G|downstream_gene_variant|MODIFIER|evm.model.Contig387.32|evm.model.Contig387.32|tran…	GT:PL
Chr01	13200940	G	A	DP=828;VDB=0.114649;SGB=99.4786;RPB=0.608041;MQB=3.25101e-42;MQSB=0.992467;BQB=0.993649;MQ0F=0;ICB=1.87612e-05;HOB=0.281034;AC=45;AN=136;DP4=320,242,117,78;MQ=46;ANN=A|downstream_gene_variant|MODIFIER|evm.model.Contig387.31|evm.model.Contig387.31|transcript|evm.model.Contig387.31|protein_coding||c.*1128C>T|||||1128|,A|downstream_gene_variant|MODIFIER|evm.model.Contig387.32|evm.model.Contig387.32|…	GT:PL
Chr01	13201130	G	A	DP=644;VDB=0.148853;SGB=140.124;RPB=0.691687;MQB=6.58208e-36;MQSB=0.801438;BQB=0.884329;MQ0F=0;ICB=1.66126e-07;HOB=0.34497;AC=45;AN=130;DP4=188,205,96,95;MQ=44;ANN=A|downstream_gene_variant|MODIFIER|evm.model.Contig387.31|evm.model.Contig387.31|transcript|evm.model.Contig387.31|protein_coding||c.*938C>T|||||938|,A|downstream_gene_variant|MODIFIER|evm.model.Contig387.32|evm.model.Contig387.32|tran…	GT:PL
Chr01	13201335	C	T	DP=706;VDB=0.508745;SGB=112.989;RPB=0.381403;MQB=1.188e-33;MQSB=0.995662;BQB=0.896845;MQ0F=0;ICB=3.91615e-05;HOB=0.270653;AC=43;AN=136;DP4=254,208,94,90;MQ=45;ANN=T|downstream_gene_variant|MODIFIER|evm.model.Contig387.31|evm.model.Contig387.31|transcript|evm.model.Contig387.31|protein_coding||c.*733G>A|||||733|,T|downstream_gene_variant|MODIFIER|evm.model.Contig387.32|evm.model.Contig387.32|trans…	GT:PL
Chr01	13201450	T	A	DP=702;VDB=0.284479;SGB=70.0274;RPB=0.21958;MQB=1.01734e-42;MQSB=0.660625;BQB=0.332813;MQ0F=0;ICB=8.39735e-05;HOB=0.259407;AC=41;AN=136;DP4=276,200,73,74;MQ=45;ANN=A|downstream_gene_variant|MODIFIER|evm.model.Contig387.31|evm.model.Contig387.31|transcript|evm.model.Contig387.31|protein_coding||c.*618A>T|||||618|,A|downstream_gene_variant|MODIFIER|evm.model.Contig387.32|evm.model.Contig387.32|tran…	GT:PL
Chr01	13201524	G	A	DP=648;VDB=0.465435;SGB=-3.09375;RPB=0.358711;MQB=0;MQSB=0.000277151;BQB=0.248025;MQ0F=0;ICB=0.00676303;HOB=0.188473;AC=39;AN=136;DP4=291,210,47,64;MQ=45;ANN=A|downstream_gene_variant|MODIFIER|evm.model.Contig387.31|evm.model.Contig387.31|transcript|evm.model.Contig387.31|protein_coding||c.*544C>T|||||544|,A|downstream_gene_variant|MODIFIER|evm.model.Contig387.32|evm.model.Contig387.32|transcript…	GT:PL
Chr01	13201773	C	G	DP=692;VDB=0.00615446;SGB=55.6413;RPB=0.0667369;MQB=1.77104e-24;MQSB=0.0201813;BQB=0.818424;MQ0F=0;ICB=0.00995391;HOB=0.182418;AC=43;AN=136;DP4=231,253,92,80;MQ=43;ANN=G|downstream_gene_variant|MODIFIER|evm.model.Contig387.31|evm.model.Contig387.31|transcript|evm.model.Contig387.31|protein_coding||c.*295G>C|||||295|,G|downstream_gene_variant|MODIFIER|evm.model.Contig387.32|evm.model.Contig387.32|…	GT:PL
Chr01	13202215	G	A	DP=410;VDB=0.390092;SGB=64.262;RPB=0.999932;MQB=0.75484;MQSB=0.995652;BQB=0.354871;MQ0F=0;ICB=0.00289859;HOB=0.191609;AC=26;AN=136;DP4=148,176,18,57;MQ=39;ANN=A|synonymous_variant|LOW|evm.model.Contig387.31|evm.model.Contig387.31|transcript|evm.model.Contig387.31|protein_coding|1/1|c.450C>T|p.Asn150Asn|450/597|450/597|150/198||,A|downstream_gene_variant|MODIFIER|evm.model.Contig387.32|evm.model.C…	GT:PL
Chr01	13203866	ATTTTTT	ATTTTTTTT	INDEL;IDV=10;IMF=1;DP=477;VDB=0.0966472;SGB=24.1437;MQSB=0.997361;MQ0F=0;ICB=0.0165219;HOB=0.172902;AC=47;AN=136;DP4=193,133,84,67;MQ=46;ANN=ATTTTTTTT|upstream_gene_variant|MODIFIER|evm.model.Contig387.31|evm.model.Contig387.31|transcript|evm.model.Contig387.31|protein_coding||c.-1209_-1208insAA|||||1209|,ATTTTTTTT|downstream_gene_variant|MODIFIER|evm.model.Contig387.32|evm.model.Contig387.32|tra…	GT:PL
Chr01	13205257	C	G	DP=908;VDB=0.717126;SGB=152.277;RPB=0.992046;MQB=5.10426e-19;MQSB=0.306196;BQB=0.9944;MQ0F=0;ICB=4.23454e-05;HOB=0.268166;AC=40;AN=136;DP4=291,329,114,100;MQ=45;ANN=G|missense_variant|MODERATE|evm.model.Contig387.32|evm.model.Contig387.32|transcript|evm.model.Contig387.32|protein_coding|3/3|c.897G>C|p.Leu299Phe|897/1116|897/1116|299/371||,G|upstream_gene_variant|MODIFIER|evm.model.Contig387.31|ev…	GT:PL
Chr01	13206168	C	A	DP=928;VDB=0.942511;SGB=124.566;RPB=0.948296;MQB=0;MQSB=0.823364;BQB=0.325791;MQ0F=0;ICB=0.000667122;HOB=0.231726;AC=55;AN=136;DP4=302,247,175,133;MQ=48;ANN=A|upstream_gene_variant|MODIFIER|evm.model.Contig387.31|evm.model.Contig387.31|transcript|evm.model.Contig387.31|protein_coding||c.-3504G>T|||||3504|,A|intron_variant|MODIFIER|evm.model.Contig387.32|evm.model.Contig387.32|transcript|evm.model…	GT:PL
Chr01	13206453	A	C	DP=506;VDB=1.79381e-05;SGB=4.94533;RPB=0.39418;MQB=2.2279e-11;MQSB=0.700898;BQB=0.101004;MQ0F=0;ICB=0.00170428;HOB=0.217755;AC=51;AN=134;DP4=100,255,9,110;MQ=45;ANN=C|synonymous_variant|LOW|evm.model.Contig387.32|evm.model.Contig387.32|transcript|evm.model.Contig387.32|protein_coding|1/3|c.216T>G|p.Ala72Ala|216/1116|216/1116|72/371||,C|upstream_gene_variant|MODIFIER|evm.model.Contig387.31|evm.mod…	GT:PL
Chr01	13229268	G	A	DP=400;VDB=0.263395;SGB=50.7708;RPB=0.999651;MQB=0.477745;MQSB=3.56011e-27;BQB=0.0103828;MQ0F=0;ICB=0.0927603;HOB=0.120183;AC=23;AN=134;DP4=131,189,27,40;MQ=43;ANN=A|missense_variant|MODERATE|evm.model.Contig387.35|evm.model.Contig387.35|transcript|evm.model.Contig387.35|protein_coding|2/4|c.163C>T|p.Leu55Phe|163/633|163/633|55/210||,A|upstream_gene_variant|MODIFIER|evm.model.Contig387.36|evm.mod…	GT:PL
Chr01	13230766	G	A	DP=681;VDB=0.00768009;SGB=72.8237;RPB=0.00440048;MQB=9.3803e-20;MQSB=0.0796374;BQB=0.853058;MQ0F=0;ICB=0.000151534;HOB=0.241034;AC=28;AN=134;DP4=267,267,48,46;MQ=44;ANN=A|upstream_gene_variant|MODIFIER|evm.model.Contig387.35|evm.model.Contig387.35|transcript|evm.model.Contig387.35|protein_coding||c.-951C>T|||||951|,A|upstream_gene_variant|MODIFIER|evm.model.Contig387.36|evm.model.Contig387.36|tra…	GT:PL
Chr01	13241872	G	A	DP=595;VDB=0.00236847;SGB=70.7741;RPB=0.642607;MQB=1.07167e-07;MQSB=0.89826;BQB=0.449649;MQ0F=0;ICB=0.0107126;HOB=0.169191;AC=25;AN=134;DP4=181,282,32,55;MQ=44;ANN=A|downstream_gene_variant|MODIFIER|evm.model.Contig387.36|evm.model.Contig387.36|transcript|evm.model.Contig387.36|protein_coding||c.*3287G>A|||||3287|,A|intergenic_region|MODIFIER|evm.model.Contig387.36-evm.model.Contig387.37|evm.mode…	GT:PL
Chr01	13274055	C	T	DP=645;VDB=0.99663;SGB=-12.7581;RPB=0.0304088;MQB=4.00797e-31;MQSB=0.0971878;BQB=0.982915;MQ0F=0;ICB=0.0333568;HOB=0.143599;AC=24;AN=136;DP4=244,311,17,40;MQ=46;ANN=T|intron_variant|MODIFIER|evm.model.Contig387.39|evm.model.Contig387.39|transcript|evm.model.Contig387.39|protein_coding|1/3|c.149+560C>T||||||	GT:PL
Chr01	13274094	C	T	DP=588;VDB=0.60394;SGB=-1.49318;RPB=0.0110233;MQB=4.2039e-45;MQSB=0.551878;BQB=0.00553461;MQ0F=0;ICB=0.00204303;HOB=0.205774;AC=33;AN=136;DP4=220,256,31,52;MQ=46;ANN=T|intron_variant|MODIFIER|evm.model.Contig387.39|evm.model.Contig387.39|transcript|evm.model.Contig387.39|protein_coding|1/3|c.149+599C>T||||||	GT:PL
Chr01	13274125	C	T	DP=477;VDB=6.96445e-13;SGB=26.7253;RPB=0.00863642;MQB=4.49372e-29;MQSB=0.678126;BQB=0.319293;MQ0F=0;ICB=0.000424204;HOB=0.223212;AC=26;AN=134;DP4=179,214,26,28;MQ=45;ANN=T|intron_variant|MODIFIER|evm.model.Contig387.39|evm.model.Contig387.39|transcript|evm.model.Contig387.39|protein_coding|1/3|c.149+630C>T||||||	GT:PL
Chr01	13276516	C	T	DP=803;VDB=0.00461168;SGB=117.246;RPB=0.133599;MQB=2.8026e-45;MQSB=0.381698;BQB=0.061788;MQ0F=0;ICB=0.000149689;HOB=0.238754;AC=28;AN=136;DP4=295,302,60,65;MQ=44;ANN=T|downstream_gene_variant|MODIFIER|evm.model.Contig387.40|evm.model.Contig387.40|transcript|evm.model.Contig387.40|protein_coding||c.*4079G>A|||||4079|,T|intron_variant|MODIFIER|evm.model.Contig387.39|evm.model.Contig387.39|transcrip…	GT:PL
Chr01	13282313	C	T	DP=397;VDB=0.0167088;SGB=85.1853;RPB=4.47802e-06;MQB=9.75608e-14;MQSB=0.695781;BQB=0.295659;MQ0F=0;ICB=4.84078e-06;HOB=0.287815;AC=30;AN=134;DP4=103,191,29,60;MQ=41;ANN=T|downstream_gene_variant|MODIFIER|evm.model.Contig387.39|evm.model.Contig387.39|transcript|evm.model.Contig387.39|protein_coding||c.*4775C>T|||||4775|,T|intron_variant|MODIFIER|evm.model.Contig387.40|evm.model.Contig387.40|transc…	GT:PL
Chr01	13282728	C	T	DP=486;VDB=0.991727;SGB=69.1528;RPB=0.990016;MQB=0.0303093;MQSB=1.82302e-13;BQB=0.670281;MQ0F=0;ICB=0.00070065;HOB=0.21529;AC=27;AN=136;DP4=228,164,48,32;MQ=43;ANN=T|missense_variant|MODERATE|evm.model.Contig387.40|evm.model.Contig387.40|transcript|evm.model.Contig387.40|protein_coding|11/16|c.1135G>A|p.Val379Met|1135/2172|1135/2172|379/723||	GT:PL
Chr01	13283621	A	C	DP=826;VDB=0.00858864;SGB=135.48;RPB=0.437958;MQB=4.16858e-09;MQSB=0.968939;BQB=0.0734875;MQ0F=0;ICB=0.00070065;HOB=0.21529;AC=27;AN=136;DP4=299,316,65,68;MQ=43;ANN=C|intron_variant|MODIFIER|evm.model.Contig387.40|evm.model.Contig387.40|transcript|evm.model.Contig387.40|protein_coding|10/15|c.1057+417T>G||||||	GT:PL
Chr01	13283657	C	T	DP=758;VDB=0.869192;SGB=129.886;RPB=0.494376;MQB=1.24523e-21;MQSB=0.829849;BQB=0.744628;MQ0F=0;ICB=0.00070065;HOB=0.21529;AC=27;AN=136;DP4=281,302,54,71;MQ=44;ANN=T|intron_variant|MODIFIER|evm.model.Contig387.40|evm.model.Contig387.40|transcript|evm.model.Contig387.40|protein_coding|10/15|c.1057+381G>A||||||	GT:PL
Chr01	13283829	T	A	DP=481;VDB=0.203873;SGB=33.3016;RPB=0.540298;MQB=0.141438;MQSB=0.856534;BQB=0.00753563;MQ0F=0;ICB=0.145635;HOB=0.105601;AC=20;AN=132;DP4=131,243,8,45;MQ=45;ANN=A|intron_variant|MODIFIER|evm.model.Contig387.40|evm.model.Contig387.40|transcript|evm.model.Contig387.40|protein_coding|10/15|c.1057+209A>T||||||	GT:PL
Chr01	13284734	CACAGAGA	CA	INDEL;IDV=15;IMF=1;DP=708;VDB=0.128969;SGB=27.5687;MQSB=0.999264;MQ0F=0;ICB=0.00114681;HOB=0.209343;AC=28;AN=136;DP4=330,270,56,52;MQ=47;ANN=CA|intron_variant|MODIFIER|evm.model.Contig387.40|evm.model.Contig387.40|transcript|evm.model.Contig387.40|protein_coding|7/15|c.602+49_602+54delTCTCTG||||||	GT:PL
Chr01	13284875	A	G	DP=532;VDB=0.165352;SGB=-20.4804;RPB=0.999217;MQB=1.69035e-12;MQSB=1.64503e-09;BQB=0.325049;MQ0F=0;ICB=0.0715849;HOB=0.125195;AC=22;AN=134;DP4=199,254,5,39;MQ=46;ANN=G|intron_variant|MODIFIER|evm.model.Contig387.40|evm.model.Contig387.40|transcript|evm.model.Contig387.40|protein_coding|6/15|c.531-14T>C||||||	GT:PL
Chr01	13293291	G	C	DP=755;VDB=0.856463;SGB=31.9313;RPB=0.0469186;MQB=4.86434e-35;MQSB=0.538547;BQB=0.786069;MQ0F=0;ICB=0.060424;HOB=0.132785;AC=26;AN=136;DP4=360,262,56,30;MQ=45;ANN=C|intergenic_region|MODIFIER|evm.model.Contig387.40-evm.model.Contig387.41|evm.model.Contig387.40-evm.model.Contig387.41|intergenic_region|evm.model.Contig387.40-evm.model.Contig387.41|||n.13293291G>C||||||	GT:PL
Chr01	13293461	T	G	DP=827;VDB=0.0429705;SGB=87.9437;RPB=0.899791;MQB=6.86636e-44;MQSB=0.970557;BQB=0.140652;MQ0F=0;ICB=0.0215679;HOB=0.156466;AC=27;AN=136;DP4=325,345,56,65;MQ=45;ANN=G|intergenic_region|MODIFIER|evm.model.Contig387.40-evm.model.Contig387.41|evm.model.Contig387.40-evm.model.Contig387.41|intergenic_region|evm.model.Contig387.40-evm.model.Contig387.41|||n.13293461T>G||||||	GT:PL
Chr01	13305419	AGCGTCGAAACTAATTATATAATAATAAAT	A	INDEL;IDV=7;IMF=1;DP=553;VDB=0.388127;SGB=-11.8384;MQSB=0.0983084;MQ0F=0;ICB=0.0219637;HOB=0.161617;AC=31;AN=134;DP4=272,211,33,37;MQ=45;ANN=A|upstream_gene_variant|MODIFIER|evm.model.Contig387.42|evm.model.Contig387.42|transcript|evm.model.Contig387.42|protein_coding||c.-2790_-2762delGCGTCGAAACTAATTATATAATAATAAAT|||||2790|,A|downstream_gene_variant|MODIFIER|evm.model.Contig387.41|evm.model.Conti…	GT:PL
Chr01	13324769	G	A	DP=738;VDB=0.266442;SGB=121.167;RPB=0.834971;MQB=2.33449e-23;MQSB=0.932383;BQB=0.509741;MQ0F=0;ICB=3.66874e-05;HOB=0.266763;AC=33;AN=134;DP4=236,293,70,86;MQ=43;ANN=A|upstream_gene_variant|MODIFIER|evm.model.Contig387.43|evm.model.Contig387.43|transcript|evm.model.Contig387.43|protein_coding||c.-2886C>T|||||2886|,A|intron_variant|MODIFIER|evm.model.Contig387.44|evm.model.Contig387.44|transcript|e…	GT:PL
Chr01	13328585	C	T	DP=832;VDB=0.561463;SGB=94.4982;RPB=0.889579;MQB=3.3811e-37;MQSB=0.525887;BQB=0.733092;MQ0F=0;ICB=3.5701e-05;HOB=0.264598;AC=33;AN=136;DP4=301,325,63,68;MQ=48;ANN=T|downstream_gene_variant|MODIFIER|evm.model.Contig387.45|evm.model.Contig387.45|transcript|evm.model.Contig387.45|protein_coding||c.*3773G>A|||||3773|,T|intron_variant|MODIFIER|evm.model.Contig387.44|evm.model.Contig387.44|transcript|e…	GT:PL
Chr01	13334781	A	C	DP=650;VDB=0.00113295;SGB=79.9144;RPB=0.188427;MQB=9.89001e-38;MQSB=0.302678;BQB=0.0817249;MQ0F=0;ICB=0.00017355;HOB=0.242215;AC=32;AN=136;DP4=253,204,74,52;MQ=48;ANN=C|upstream_gene_variant|MODIFIER|evm.model.Contig387.44|evm.model.Contig387.44|transcript|evm.model.Contig387.44|protein_coding||c.-5000T>G|||||5000|,C|upstream_gene_variant|MODIFIER|evm.model.Contig387.45|evm.model.Contig387.45|tra…	GT:PL
Chr01	13335334	G	A	DP=374;VDB=0.0050849;SGB=54.0947;RPB=0.956878;MQB=8.94381e-08;MQSB=0.349817;BQB=0.998749;MQ0F=0;ICB=0.00319986;HOB=0.201183;AC=30;AN=130;DP4=92,169,29,49;MQ=43;ANN=A|upstream_gene_variant|MODIFIER|evm.model.Contig387.45|evm.model.Contig387.45|transcript|evm.model.Contig387.45|protein_coding||c.-653C>T|||||653|,A|upstream_gene_variant|MODIFIER|evm.model.Contig387.47|evm.model.Contig387.47|transcri…	GT:PL
Chr01	13345420	G	A	DP=882;VDB=0.46187;SGB=92.2461;RPB=0.659948;MQB=4.60981e-32;MQSB=0.579362;BQB=0.999723;MQ0F=0;ICB=0.0105736;HOB=0.176362;AC=33;AN=136;DP4=364,293,82,78;MQ=43;ANN=A|upstream_gene_variant|MODIFIER|evm.model.Contig387.48|evm.model.Contig387.48|transcript|evm.model.Contig387.48|protein_coding||c.-431G>A|||||431|,A|downstream_gene_variant|MODIFIER|evm.model.Contig387.49|evm.model.Contig387.49|transcri…	GT:PL
Chr01	13345485	G	A	DP=870;VDB=0.163322;SGB=70.3013;RPB=0.642493;MQB=0;MQSB=0.4242;BQB=0.999958;MQ0F=0;ICB=0.0105736;HOB=0.176362;AC=33;AN=136;DP4=385,282,79,71;MQ=42;ANN=A|upstream_gene_variant|MODIFIER|evm.model.Contig387.48|evm.model.Contig387.48|transcript|evm.model.Contig387.48|protein_coding||c.-366G>A|||||366|,A|downstream_gene_variant|MODIFIER|evm.model.Contig387.49|evm.model.Contig387.49|transcript|evm.mode…	GT:PL
Chr01	13353330	TAAAAAAAAAA	TAAAAAAAAAAA	INDEL;IDV=15;IMF=0.789474;DP=484;VDB=0.831871;SGB=106.641;MQSB=0.000105744;MQ0F=0;ICB=0.00725706;HOB=0.184451;AC=32;AN=134;DP4=236,100,82,66;MQ=45;ANN=TAAAAAAAAAAA|upstream_gene_variant|MODIFIER|evm.model.Contig387.49|evm.model.Contig387.49|transcript|evm.model.Contig387.49|protein_coding||c.-1137_-1136insT|||||1137|,TAAAAAAAAAAA|intergenic_region|MODIFIER|evm.model.Contig387.49-evm.model.Contig3…	GT:PL
Chr01	13381796	G	A	DP=852;VDB=0.00216999;SGB=133.499;RPB=0.990348;MQB=0.0113907;MQSB=0.662357;BQB=0.784346;MQ0F=0;ICB=0.00289859;HOB=0.191609;AC=26;AN=136;DP4=343,322,69,63;MQ=45;ANN=A|upstream_gene_variant|MODIFIER|evm.model.Contig387.52|evm.model.Contig387.52|transcript|evm.model.Contig387.52|protein_coding||c.-1303C>T|||||1303|,A|intergenic_region|MODIFIER|evm.model.Contig387.52-evm.model.Contig387.53|evm.model.…	GT:PL
Chr01	13458771	C	T	DP=709;VDB=0.000597297;SGB=50.1253;RPB=0.000813915;MQB=1.61221e-05;MQSB=0.94127;BQB=0.330232;MQ0F=0;ICB=0.0100041;HOB=0.173767;AC=29;AN=136;DP4=289,285,42,54;MQ=42;ANN=T|upstream_gene_variant|MODIFIER|evm.model.Contig387.61|evm.model.Contig387.61|transcript|evm.model.Contig387.61|protein_coding||c.-719G>A|||||719|,T|downstream_gene_variant|MODIFIER|evm.model.Contig387.62|evm.model.Contig387.62|tr…	GT:PL
Chr01	13460466	G	T	DP=801;VDB=0.0873177;SGB=98.3057;RPB=0.403483;MQB=5.74729e-34;MQSB=0.981255;BQB=0.365835;MQ0F=0;ICB=0.00291918;HOB=0.196799;AC=30;AN=136;DP4=300,315,66,62;MQ=47;ANN=T|upstream_gene_variant|MODIFIER|evm.model.Contig387.61|evm.model.Contig387.61|transcript|evm.model.Contig387.61|protein_coding||c.-2414C>A|||||2414|,T|upstream_gene_variant|MODIFIER|evm.model.Contig387.63|evm.model.Contig387.63|trans…	GT:PL
Chr01	13465727	G	A	DP=414;VDB=0.137038;SGB=93.0256;RPB=0.820872;MQB=0.698469;MQSB=0.943535;BQB=0.984353;MQ0F=0;ICB=0.000754406;HOB=0.219615;AC=31;AN=136;DP4=200,99,58,49;MQ=39;ANN=A|upstream_gene_variant|MODIFIER|evm.model.Contig387.62|evm.model.Contig387.62|transcript|evm.model.Contig387.62|protein_coding||c.-4729C>T|||||4729|,A|upstream_gene_variant|MODIFIER|evm.model.Contig387.64|evm.model.Contig387.64|transcrip…	GT:PL
Chr01	13469794	A	T	DP=477;VDB=0.0150912;SGB=61.4398;RPB=0.888155;MQB=1.78356e-20;MQSB=0.401401;BQB=4.51404e-05;MQ0F=0;ICB=3.66874e-05;HOB=0.266763;AC=33;AN=134;DP4=205,145,51,37;MQ=41;ANN=T|downstream_gene_variant|MODIFIER|evm.model.Contig387.64|evm.model.Contig387.64|transcript|evm.model.Contig387.64|protein_coding||c.*1953A>T|||||1953|,T|downstream_gene_variant|MODIFIER|evm.model.Contig387.65|evm.model.Contig387.…	GT:PL
Chr01	13471063	G	A	DP=718;VDB=0.652529;SGB=145.376;RPB=0.829754;MQB=0.00117466;MQSB=0.998082;BQB=0.760603;MQ0F=0;ICB=0.00100612;HOB=0.223026;AC=35;AN=132;DP4=277,200,113,72;MQ=42;ANN=A|downstream_gene_variant|MODIFIER|evm.model.Contig387.64|evm.model.Contig387.64|transcript|evm.model.Contig387.64|protein_coding||c.*3222G>A|||||3222|,A|downstream_gene_variant|MODIFIER|evm.model.Contig387.65|evm.model.Contig387.65|tr…	GT:PL
Chr01	13471209	C	A	DP=916;VDB=0.111529;SGB=154.788;RPB=0.894844;MQB=1.4013e-45;MQSB=0.63324;BQB=0.967041;MQ0F=0;ICB=0.00300527;HOB=0.198262;AC=30;AN=134;DP4=379,281,97,81;MQ=44;ANN=A|downstream_gene_variant|MODIFIER|evm.model.Contig387.64|evm.model.Contig387.64|transcript|evm.model.Contig387.64|protein_coding||c.*3368C>A|||||3368|,A|downstream_gene_variant|MODIFIER|evm.model.Contig387.65|evm.model.Contig387.65|tran…	GT:PL
Chr01	13471224	C	T	DP=917;VDB=0.164346;SGB=166.931;RPB=0.761164;MQB=0;MQSB=0.997418;BQB=0.916233;MQ0F=0;ICB=0.00300527;HOB=0.198262;AC=30;AN=134;DP4=380,295,96,81;MQ=44;ANN=T|downstream_gene_variant|MODIFIER|evm.model.Contig387.64|evm.model.Contig387.64|transcript|evm.model.Contig387.64|protein_coding||c.*3383C>T|||||3383|,T|downstream_gene_variant|MODIFIER|evm.model.Contig387.65|evm.model.Contig387.65|transcript|e…	GT:PL
Chr01	13474890	C	G	DP=527;VDB=0.00103449;SGB=45.4809;RPB=0.0676083;MQB=8.58921e-27;MQSB=0.843921;BQB=0.661124;MQ0F=0;ICB=3.5701e-05;HOB=0.264598;AC=33;AN=136;DP4=337,71,83,2;MQ=44;ANN=G|upstream_gene_variant|MODIFIER|evm.model.Contig387.65|evm.model.Contig387.65|transcript|evm.model.Contig387.65|protein_coding||c.-1567G>C|||||1567|,G|intergenic_region|MODIFIER|evm.model.Contig387.65-evm.model.Contig387.67|evm.model…	GT:PL
Chr01	13475063	T	A	DP=812;VDB=0.37758;SGB=122.833;RPB=0.901415;MQB=3.90887e-20;MQSB=0.636333;BQB=0.282338;MQ0F=0;ICB=0.00017355;HOB=0.242215;AC=32;AN=136;DP4=309,287,67,76;MQ=46;ANN=A|upstream_gene_variant|MODIFIER|evm.model.Contig387.65|evm.model.Contig387.65|transcript|evm.model.Contig387.65|protein_coding||c.-1740A>T|||||1740|,A|intergenic_region|MODIFIER|evm.model.Contig387.65-evm.model.Contig387.67|evm.model.C…	GT:PL
Chr01	13475184	A	T	DP=686;VDB=3.37936e-13;SGB=82.5263;RPB=0.065759;MQB=1.92982e-13;MQSB=0.00652516;BQB=0.00252484;MQ0F=0;ICB=0.000754406;HOB=0.219615;AC=31;AN=136;DP4=263,269,56,58;MQ=43;ANN=T|upstream_gene_variant|MODIFIER|evm.model.Contig387.65|evm.model.Contig387.65|transcript|evm.model.Contig387.65|protein_coding||c.-1861T>A|||||1861|,T|intergenic_region|MODIFIER|evm.model.Contig387.65-evm.model.Contig387.67|ev…	GT:PL
Chr01	13506837	A	T	DP=562;VDB=0.999098;SGB=28.9001;RPB=0.515356;MQB=1.79589e-33;MQSB=0.806781;BQB=0.19727;MQ0F=0;ICB=0.0111123;HOB=0.172189;AC=25;AN=130;DP4=232,240,34,29;MQ=45;ANN=T|intron_variant|MODIFIER|evm.model.Contig387.68|evm.model.Contig387.68|transcript|evm.model.Contig387.68|protein_coding|3/4|c.314-503T>A||||||	GT:PL
Chr01	13527800	G	GA	INDEL;IDV=43;IMF=0.843137;DP=1250;VDB=0.183575;SGB=492.058;MQSB=0.978496;MQ0F=0;ICB=0.00122032;HOB=0.214911;AC=28;AN=130;DP4=455,379,241,175;MQ=44;ANN=GA|upstream_gene_variant|MODIFIER|evm.model.Contig387.71|evm.model.Contig387.71|transcript|evm.model.Contig387.71|protein_coding||c.-2390_-2389insA|||||2389|,GA|intergenic_region|MODIFIER|evm.model.Contig387.70-evm.model.Contig387.71|evm.model.Cont…	GT:PL
Chr01	13529300	C	T	DP=515;VDB=5.67149e-15;SGB=23.9785;RPB=0.290118;MQB=0.0288951;MQSB=0.864348;BQB=0.506007;MQ0F=0;ICB=0.0161909;HOB=0.166154;AC=26;AN=130;DP4=229,206,35,33;MQ=40;ANN=T|upstream_gene_variant|MODIFIER|evm.model.Contig387.71|evm.model.Contig387.71|transcript|evm.model.Contig387.71|protein_coding||c.-890C>T|||||890|,T|intergenic_region|MODIFIER|evm.model.Contig387.70-evm.model.Contig387.71|evm.model.Co…	GT:PL
Chr01	13529301	T	G	DP=525;VDB=5.18874e-15;SGB=31.5205;RPB=0.418484;MQB=0.0283285;MQSB=0.955453;BQB=0.275589;MQ0F=0;ICB=0.00474738;HOB=0.190651;AC=27;AN=130;DP4=236,184,34,33;MQ=40;ANN=G|upstream_gene_variant|MODIFIER|evm.model.Contig387.71|evm.model.Contig387.71|transcript|evm.model.Contig387.71|protein_coding||c.-889T>G|||||889|,G|intergenic_region|MODIFIER|evm.model.Contig387.70-evm.model.Contig387.71|evm.model.C…	GT:PL
Chr01	13529438	T	C	DP=1252;VDB=0.522703;SGB=100.684;RPB=0.809067;MQB=3.7889e-10;MQSB=0.20746;BQB=0.417311;MQ0F=0;ICB=2.84193e-05;HOB=0.262003;AC=29;AN=136;DP4=491,515,79,63;MQ=46;ANN=C|upstream_gene_variant|MODIFIER|evm.model.Contig387.71|evm.model.Contig387.71|transcript|evm.model.Contig387.71|protein_coding||c.-752T>C|||||752|,C|intergenic_region|MODIFIER|evm.model.Contig387.70-evm.model.Contig387.71|evm.model.Co…	GT:PL
Chr01	13602716	C	T	DP=848;VDB=0.0104592;SGB=50.8062;RPB=0.864474;MQB=2.88781e-34;MQSB=0.988378;BQB=0.852297;MQ0F=0;ICB=0.00070065;HOB=0.21529;AC=27;AN=136;DP4=413,269,59,34;MQ=48;ANN=T|upstream_gene_variant|MODIFIER|evm.model.Contig387.81|evm.model.Contig387.81|transcript|evm.model.Contig387.81|protein_coding||c.-1405C>T|||||1405|,T|intergenic_region|MODIFIER|evm.model.Contig387.79-evm.model.Contig387.81|evm.model.…	GT:PL
Chr01	13605996	C	T	DP=695;VDB=0.00232998;SGB=80.2512;RPB=0.000344905;MQB=1.04235e-27;MQSB=0.714058;BQB=0.458132;MQ0F=0;ICB=0.000722253;HOB=0.219353;AC=27;AN=132;DP4=297,270,43,52;MQ=44;ANN=T|intron_variant|MODIFIER|evm.model.Contig387.81|evm.model.Contig387.81|transcript|evm.model.Contig387.81|protein_coding|5/5|c.999+272C>T||||||	GT:PL
Chr01	13608216	G	A	DP=557;VDB=0.00379678;SGB=53.184;RPB=0.979313;MQB=5.62696e-38;MQSB=0.535557;BQB=0.850268;MQ0F=0;ICB=4.0145e-06;HOB=0.300606;AC=46;AN=136;DP4=184,207,60,71;MQ=46;ANN=A|downstream_gene_variant|MODIFIER|evm.model.Contig387.81|evm.model.Contig387.81|transcript|evm.model.Contig387.81|protein_coding||c.*593G>A|||||593|,A|intergenic_region|MODIFIER|evm.model.Contig387.81-evm.model.Contig387.82|evm.model…	GT:PL
Chr01	13608236	A	G	DP=503;VDB=0.00387767;SGB=40.7334;RPB=0.957045;MQB=4.49967e-27;MQSB=0.337968;BQB=0.189623;MQ0F=0;ICB=0.00070065;HOB=0.21529;AC=27;AN=136;DP4=199,211,26,38;MQ=45;ANN=G|downstream_gene_variant|MODIFIER|evm.model.Contig387.81|evm.model.Contig387.81|transcript|evm.model.Contig387.81|protein_coding||c.*613A>G|||||613|,G|intergenic_region|MODIFIER|evm.model.Contig387.81-evm.model.Contig387.82|evm.model…	GT:PL
Chr01	13629508	T	C	DP=641;VDB=0.00173671;SGB=42.5671;RPB=0.618204;MQB=4.5652e-31;MQSB=0.970544;BQB=0.686825;MQ0F=0;ICB=0.0258352;HOB=0.162197;AC=42;AN=136;DP4=209,214,67,80;MQ=43;ANN=C|downstream_gene_variant|MODIFIER|evm.model.Contig387.83|evm.model.Contig387.83|transcript|evm.model.Contig387.83|protein_coding||c.*3683T>C|||||3683|,C|intergenic_region|MODIFIER|evm.model.Contig387.83-evm.model.Contig387.84|evm.mode…	GT:PL
Chr01	13635251	A	G	DP=431;VDB=0.613118;SGB=43.7959;RPB=0.880099;MQB=0.00398483;MQSB=1.13219e-09;BQB=0.543753;MQ0F=0;ICB=0.116464;HOB=0.114187;AC=24;AN=136;DP4=290,46,64,3;MQ=42;ANN=G|upstream_gene_variant|MODIFIER|evm.model.Contig387.84|evm.model.Contig387.84|transcript|evm.model.Contig387.84|protein_coding||c.-2239A>G|||||2239|,G|downstream_gene_variant|MODIFIER|evm.model.Contig387.85|evm.model.Contig387.85|transc…	GT:PL
Chr01	13635480	G	A	DP=570;VDB=0.979676;SGB=83.1903;RPB=0.177042;MQB=0.0607823;MQSB=0.866678;BQB=0.39367;MQ0F=0;ICB=0.00114681;HOB=0.209343;AC=28;AN=136;DP4=171,259,38,58;MQ=43;ANN=A|upstream_gene_variant|MODIFIER|evm.model.Contig387.84|evm.model.Contig387.84|transcript|evm.model.Contig387.84|protein_coding||c.-2010G>A|||||2010|,A|downstream_gene_variant|MODIFIER|evm.model.Contig387.85|evm.model.Contig387.85|transcr…	GT:PL
Chr01	13635598	A	T	DP=428;VDB=0.119405;SGB=56.7479;RPB=0.123556;MQB=0.851832;MQSB=0.983889;BQB=0.919589;MQ0F=0;ICB=0.0158337;HOB=0.16483;AC=26;AN=132;DP4=151,169,37,37;MQ=42;ANN=T|upstream_gene_variant|MODIFIER|evm.model.Contig387.84|evm.model.Contig387.84|transcript|evm.model.Contig387.84|protein_coding||c.-1892A>T|||||1892|,T|downstream_gene_variant|MODIFIER|evm.model.Contig387.85|evm.model.Contig387.85|transcrip…	GT:PL
Chr01	13637357	A	G	DP=418;VDB=0.598889;SGB=70.0924;RPB=0.403948;MQB=1.23947e-20;MQSB=0.339711;BQB=0.905878;MQ0F=0;ICB=0.000271107;HOB=0.2368;AC=29;AN=132;DP4=141,168,46,37;MQ=44;ANN=G|upstream_gene_variant|MODIFIER|evm.model.Contig387.84|evm.model.Contig387.84|transcript|evm.model.Contig387.84|protein_coding||c.-133A>G|||||133|,G|downstream_gene_variant|MODIFIER|evm.model.Contig387.85|evm.model.Contig387.85|transcr…	GT:PL
Chr01	13638729	T	C	DP=276;VDB=0.079724;SGB=35.532;RPB=0.176882;MQB=0.0092188;MQSB=0.144167;BQB=0.0506543;MQ0F=0;ICB=2.65142e-05;HOB=0.283432;AC=45;AN=130;DP4=85,59,31,58;MQ=42;ANN=C|downstream_gene_variant|MODIFIER|evm.model.Contig387.84|evm.model.Contig387.84|transcript|evm.model.Contig387.84|protein_coding||c.*910T>C|||||910|,C|downstream_gene_variant|MODIFIER|evm.model.Contig387.85|evm.model.Contig387.85|transcr…	GT:PL
Chr01	13683580	A	T	DP=635;VDB=0.151045;SGB=66.2742;RPB=0.138843;MQB=0.599232;MQSB=0.72289;BQB=0.954764;MQ0F=0;ICB=0.0333568;HOB=0.143599;AC=24;AN=136;DP4=272,230,33,51;MQ=44;ANN=T|upstream_gene_variant|MODIFIER|evm.model.Contig387.89|evm.model.Contig387.89|transcript|evm.model.Contig387.89|protein_coding||c.-1408T>A|||||1406|WARNING_TRANSCRIPT_NO_START_CODON,T|intergenic_region|MODIFIER|evm.model.Contig387.89-evm.m…	GT:PL
Chr01	14310631	A	C	DP=531;VDB=0.333241;SGB=20.8977;RPB=0.0222141;MQB=0;MQSB=0.27772;BQB=0.583936;MQ0F=0;ICB=0.000117459;HOB=0.259882;AC=92;AN=130;DP4=104,96,128,157;MQ=42;ANN=C|upstream_gene_variant|MODIFIER|evm.model.Contig247.79|evm.model.Contig247.79|transcript|evm.model.Contig247.79|protein_coding||c.-1295T>G|||||1295|,C|upstream_gene_variant|MODIFIER|evm.model.Contig247.78|evm.model.Contig247.78|transcript|evm…	GT:PL
Chr01	14333832	G	A	DP=836;VDB=1.00057e-10;SGB=119.498;RPB=0.000330344;MQB=0.285029;MQSB=0.475238;BQB=0.995031;MQ0F=0;ICB=0.3388;HOB=0.0872621;AC=37;AN=136;DP4=295,277,100,122;MQ=41;ANN=A|upstream_gene_variant|MODIFIER|evm.model.Contig247.75|evm.model.Contig247.75|transcript|evm.model.Contig247.75|protein_coding||c.-4586C>T|||||4586|,A|upstream_gene_variant|MODIFIER|evm.model.Contig247.74|evm.model.Contig247.74|tran…	GT:PL
Chr01	14343715	A	G	DP=632;VDB=9.64332e-12;SGB=7.622;RPB=0.998607;MQB=2.63103e-17;MQSB=0.872143;BQB=0.982323;MQ0F=0;ICB=0.688776;HOB=0.0497405;AC=30;AN=136;DP4=254,252,44,50;MQ=42;ANN=G|downstream_gene_variant|MODIFIER|evm.model.Contig247.73|evm.model.Contig247.73|transcript|evm.model.Contig247.73|protein_coding||c.*1046A>G|||||1046|,G|intron_variant|MODIFIER|evm.model.Contig247.72|evm.model.Contig247.72|transcript|…	GT:PL
Chr01	14504854	T	A	DP=1002;VDB=0.786049;SGB=44.7198;RPB=0.313274;MQB=0;MQSB=0.371755;BQB=0.415757;MQ0F=0;ICB=0.167605;HOB=0.114079;AC=89;AN=136;DP4=178,135,297,288;MQ=46;ANN=A|downstream_gene_variant|MODIFIER|evm.model.Contig247.46|evm.model.Contig247.46|transcript|evm.model.Contig247.46|protein_coding||c.*3849T>A|||||3849|,A|intron_variant|MODIFIER|evm.model.Contig247.45|evm.model.Contig247.45|transcript|evm.model…	GT:PL
Chr01	15234284	G	A	DP=744;VDB=0.0699115;SGB=106.061;RPB=0.0461011;MQB=3.86948e-33;MQSB=0.972394;BQB=0.0771011;MQ0F=0;ICB=0.00384997;HOB=0.202272;AC=44;AN=134;DP4=261,214,121,92;MQ=41;ANN=A|upstream_gene_variant|MODIFIER|evm.model.Contig349.65|evm.model.Contig349.65|transcript|evm.model.Contig349.65|protein_coding||c.-416G>A|||||416|,A|downstream_gene_variant|MODIFIER|evm.model.Contig349.66|evm.model.Contig349.66|tr…	GT:PL
Chr01	15294142	C	T	DP=647;VDB=0.00340665;SGB=37.607;RPB=0.000533328;MQB=4.05383e-09;MQSB=0.066524;BQB=0.359696;MQ0F=0;ICB=0.0296855;HOB=0.137435;AC=19;AN=136;DP4=341,201,39,13;MQ=43;ANN=T|upstream_gene_variant|MODIFIER|evm.model.Contig349.57|evm.model.Contig349.57|transcript|evm.model.Contig349.57|protein_coding||c.-848G>A|||||848|,T|intergenic_region|MODIFIER|evm.model.Contig349.57-evm.model.Contig349.56|evm.model…	GT:PL
Chr01	17438232	A	T	DP=741;VDB=0.312746;SGB=109.758;RPB=0.584636;MQB=7.43585e-37;MQSB=0.998087;BQB=0.244213;MQ0F=0;ICB=0.00119352;HOB=0.208757;AC=24;AN=130;DP4=349,229,58,43;MQ=47;ANN=T|downstream_gene_variant|MODIFIER|evm.model.Contig71.194|evm.model.Contig71.194|transcript|evm.model.Contig71.194|protein_coding||c.*1251T>A|||||1251|,T|intergenic_region|MODIFIER|evm.model.Contig71.195-evm.model.Contig71.194|evm.mode…	GT:PL
Chr01	18697155	C	T	DP=549;VDB=2.69514e-05;SGB=49.7163;RPB=0.0165002;MQB=2.06757e-24;MQSB=0.972881;BQB=0.614212;MQ0F=0;ICB=0.0806102;HOB=0.132245;AC=35;AN=136;DP4=241,154,67,49;MQ=44;ANN=T|upstream_gene_variant|MODIFIER|evm.model.Contig71.53|evm.model.Contig71.53|transcript|evm.model.Contig71.53|protein_coding||c.-4458G>A|||||4458|,T|intergenic_region|MODIFIER|evm.model.Contig71.53-evm.model.Contig71.50|evm.model.Co…	GT:PL
Chr01	19117208	C	T	DP=589;VDB=0.808762;SGB=104.28;RPB=0.795965;MQB=3.47019e-21;MQSB=0.999349;BQB=0.987068;MQ0F=0;ICB=8.52726e-05;HOB=0.249656;AC=27;AN=132;DP4=237,200,53,46;MQ=37;ANN=T|intron_variant|MODIFIER|evm.model.Contig71.3|evm.model.Contig71.3|transcript|evm.model.Contig71.3|protein_coding|1/4|c.34-5744C>T||||||	GT:PL
Chr01	19229939	A	C	DP=929;VDB=0.638244;SGB=47.845;RPB=0.0307452;MQB=1.51268e-14;MQSB=0.85076;BQB=0.000902241;MQ0F=0;ICB=0.111284;HOB=0.127054;AC=61;AN=136;DP4=296,209,199,140;MQ=38;ANN=C|upstream_gene_variant|MODIFIER|evm.model.Contig66.7|evm.model.Contig66.7|transcript|evm.model.Contig66.7|protein_coding||c.-4870A>C|||||4870|,C|downstream_gene_variant|MODIFIER|evm.model.Contig66.6|evm.model.Contig66.6|transcript|e…	GT:PL
Chr01	19621953	A	C	DP=573;VDB=2.95547e-15;SGB=23.6644;RPB=1.79869e-14;MQB=2.72507e-38;MQSB=0.833451;BQB=0.510249;MQ0F=0;ICB=0.0579255;HOB=0.143599;AC=44;AN=136;DP4=191,188,72,63;MQ=47;ANN=C|intergenic_region|MODIFIER|evm.model.Contig66.50-evm.model.Contig66.53|evm.model.Contig66.50-evm.model.Contig66.53|intergenic_region|evm.model.Contig66.50-evm.model.Contig66.53|||n.19621953A>C||||||	GT:PL
Chr01	19622314	C	T	DP=644;VDB=0.00986677;SGB=105.108;RPB=0.000379066;MQB=2.23109e-09;MQSB=0.928248;BQB=0.383958;MQ0F=0;ICB=0.00328744;HOB=0.198529;AC=34;AN=136;DP4=361,93,90,54;MQ=41;ANN=T|intergenic_region|MODIFIER|evm.model.Contig66.50-evm.model.Contig66.53|evm.model.Contig66.50-evm.model.Contig66.53|intergenic_region|evm.model.Contig66.50-evm.model.Contig66.53|||n.19622314C>T||||||	GT:PL
Chr01	19622386	T	C	DP=779;VDB=0.015192;SGB=88.3266;RPB=0.0254394;MQB=0;MQSB=0.596814;BQB=0.880353;MQ0F=0;ICB=0.0157799;HOB=0.169118;AC=34;AN=136;DP4=429,130,106,45;MQ=42;ANN=C|intergenic_region|MODIFIER|evm.model.Contig66.50-evm.model.Contig66.53|evm.model.Contig66.50-evm.model.Contig66.53|intergenic_region|evm.model.Contig66.50-evm.model.Contig66.53|||n.19622386T>C||||||	GT:PL
Chr01	19622509	C	T	DP=794;VDB=0.00254831;SGB=78.0479;RPB=0.935149;MQB=0.861813;MQSB=0.230191;BQB=0.761693;MQ0F=0;ICB=0.0238992;HOB=0.165657;AC=78;AN=136;DP4=149,140,243,190;MQ=36;ANN=T|intergenic_region|MODIFIER|evm.model.Contig66.50-evm.model.Contig66.53|evm.model.Contig66.50-evm.model.Contig66.53|intergenic_region|evm.model.Contig66.50-evm.model.Contig66.53|||n.19622509C>T||||||	GT:PL
Chr01	19622689	G	A	DP=788;VDB=8.11461e-24;SGB=-96.5095;RPB=4.66644e-17;MQB=3.63466e-08;MQSB=0.137812;BQB=0.489491;MQ0F=0;ICB=0.272796;HOB=0.0916955;AC=28;AN=136;DP4=354,327,29,29;MQ=42;ANN=A|intergenic_region|MODIFIER|evm.model.Contig66.50-evm.model.Contig66.53|evm.model.Contig66.50-evm.model.Contig66.53|intergenic_region|evm.model.Contig66.50-evm.model.Contig66.53|||n.19622689G>A||||||	GT:PL
Chr01	19622713	G	T	DP=841;VDB=7.33627e-17;SGB=-45.2652;RPB=2.09285e-17;MQB=3.94763e-19;MQSB=0.48668;BQB=0.574763;MQ0F=0;ICB=0.0105736;HOB=0.176362;AC=33;AN=136;DP4=362,333,48,44;MQ=44;ANN=T|intergenic_region|MODIFIER|evm.model.Contig66.50-evm.model.Contig66.53|evm.model.Contig66.50-evm.model.Contig66.53|intergenic_region|evm.model.Contig66.50-evm.model.Contig66.53|||n.19622713G>T||||||	GT:PL
Chr01	19625090	A	T	DP=762;VDB=4.1705e-11;SGB=4.13829;RPB=4.72315e-11;MQB=6.72623e-44;MQSB=0.584552;BQB=0.0019842;MQ0F=0;ICB=0.020033;HOB=0.16955;AC=76;AN=136;DP4=192,201,144,169;MQ=42;ANN=T|intergenic_region|MODIFIER|evm.model.Contig66.50-evm.model.Contig66.53|evm.model.Contig66.50-evm.model.Contig66.53|intergenic_region|evm.model.Contig66.50-evm.model.Contig66.53|||n.19625090A>T||||||	GT:PL
Chr01	19629734	C	G	DP=606;VDB=1.16364e-07;SGB=-1.96101;RPB=0.386569;MQB=0;MQSB=0.840821;BQB=0.0388963;MQ0F=0;ICB=0.101663;HOB=0.12965;AC=73;AN=136;DP4=173,137,150,109;MQ=38;ANN=G|downstream_gene_variant|MODIFIER|evm.model.Contig66.53|evm.model.Contig66.53|transcript|evm.model.Contig66.53|protein_coding||c.*2948G>C|||||2948|,G|intergenic_region|MODIFIER|evm.model.Contig66.50-evm.model.Contig66.53|evm.model.Contig66.…	GT:PL
Chr01	19640421	A	G	DP=306;VDB=0.612876;SGB=10.2632;RPB=0.0244301;MQB=4.34403e-43;MQSB=0.75439;BQB=0.86971;MQ0F=0;ICB=5.64575e-05;HOB=0.267103;AC=95;AN=132;DP4=62,48,110,59;MQ=39;ANN=G|upstream_gene_variant|MODIFIER|evm.model.Contig66.53|evm.model.Contig66.53|transcript|evm.model.Contig66.53|protein_coding||c.-4849T>C|||||4849|,G|intron_variant|MODIFIER|evm.model.Contig66.54|evm.model.Contig66.54|transcript|evm.mode…	GT:PL
Chr01	19640431	T	A	DP=364;VDB=0.988359;SGB=20.4295;RPB=0.847818;MQB=0;MQSB=0.276412;BQB=0.951822;MQ0F=0;ICB=1.14461e-05;HOB=0.288797;AC=94;AN=132;DP4=64,52,124,72;MQ=39;ANN=A|upstream_gene_variant|MODIFIER|evm.model.Contig66.53|evm.model.Contig66.53|transcript|evm.model.Contig66.53|protein_coding||c.-4859A>T|||||4859|,A|intron_variant|MODIFIER|evm.model.Contig66.54|evm.model.Contig66.54|transcript|evm.model.Contig6…	GT:PL
Chr01	19640495	G	A	DP=392;VDB=2.297e-11;SGB=30.4473;RPB=0.126507;MQB=4.32348e-31;MQSB=0.972129;BQB=6.258e-05;MQ0F=0;ICB=0.00215903;HOB=0.217278;AC=72;AN=130;DP4=98,64,114,84;MQ=42;ANN=A|synonymous_variant|LOW|evm.model.Contig66.54|evm.model.Contig66.54|transcript|evm.model.Contig66.54|protein_coding|3/4|c.771G>A|p.Glu257Glu|771/894|771/894|257/297||,A|upstream_gene_variant|MODIFIER|evm.model.Contig66.53|evm.model.C…	GT:PL
Chr01	19900174	T	TAAAG	INDEL;IDV=15;IMF=1;DP=581;VDB=0.00438821;SGB=38.5605;MQSB=0.979401;MQ0F=0;ICB=1.96171e-06;HOB=0.309689;AC=88;AN=136;DP4=134,136,146,165;MQ=45;ANN=TAAAG|intron_variant|MODIFIER|evm.model.Contig66.64|evm.model.Contig66.64|transcript|evm.model.Contig66.64|protein_coding|5/9|c.457-143_457-142insCTTT||||||	GT:PL
Chr01	19901964	T	C	DP=534;VDB=0.0249513;SGB=-26.2211;RPB=6.93704e-05;MQB=0;MQSB=0.761885;BQB=0.994427;MQ0F=0;ICB=0.000178969;HOB=0.251281;AC=92;AN=134;DP4=116,112,126,122;MQ=40;ANN=C|intron_variant|MODIFIER|evm.model.Contig66.64|evm.model.Contig66.64|transcript|evm.model.Contig66.64|protein_coding|1/9|c.50-97A>G||||||	GT:PL
Chr01	20813761	A	G	DP=547;VDB=0.360218;SGB=9.92306;RPB=0.00213921;MQB=0;MQSB=0.514685;BQB=0.913797;MQ0F=0;ICB=7.55805e-06;HOB=0.301065;AC=76;AN=130;DP4=132,171,72,131;MQ=43;ANN=G|downstream_gene_variant|MODIFIER|evm.model.Contig66.152|evm.model.Contig66.152|transcript|evm.model.Contig66.152|protein_coding||c.*3728A>G|||||3728|,G|intergenic_region|MODIFIER|evm.model.Contig66.152-evm.model.Contig66.153|evm.model.Cont…	GT:PL
Chr01	21598836	C	G	DP=672;VDB=0.686258;SGB=41.7115;RPB=0.88652;MQB=0;MQSB=0.614269;BQB=0.108084;MQ0F=0;ICB=0.00125511;HOB=0.226627;AC=55;AN=130;DP4=223,195,99,113;MQ=45;ANN=G|downstream_gene_variant|MODIFIER|evm.model.Contig231.68|evm.model.Contig231.68|transcript|evm.model.Contig231.68|protein_coding||c.*4731C>G|||||4731|,G|intron_variant|MODIFIER|evm.model.Contig231.67|evm.model.Contig231.67|transcript|evm.model.…	GT:PL
Chr01	22447455	T	C	DP=641;VDB=0.000178978;SGB=44.1591;RPB=0.0123611;MQB=0;MQSB=0.964538;BQB=0.670256;MQ0F=0;ICB=0.000861702;HOB=0.229004;AC=50;AN=134;DP4=251,166,97,68;MQ=45;ANN=C|intergenic_region|MODIFIER|evm.model.Contig231.13-evm.model.Contig231.11|evm.model.Contig231.13-evm.model.Contig231.11|intergenic_region|evm.model.Contig231.13-evm.model.Contig231.11|||n.22447455T>C||||||	GT:PL
Chr01	22461484	A	T	DP=574;VDB=5.56478e-23;SGB=2.15696;RPB=0.991585;MQB=0;MQSB=0.137701;BQB=0.00141203;MQ0F=0;ICB=0.000799885;HOB=0.234201;AC=59;AN=130;DP4=194,171,63,97;MQ=43;ANN=T|intergenic_region|MODIFIER|evm.model.Contig231.11-evm.model.Contig231.10|evm.model.Contig231.11-evm.model.Contig231.10|intergenic_region|evm.model.Contig231.11-evm.model.Contig231.10|||n.22461484A>T||||||	GT:PL
Chr01	22532162	A	G	DP=624;VDB=5.30856e-07;SGB=80.8748;RPB=0.00539161;MQB=0.000918969;MQSB=0.941362;BQB=0.262617;MQ0F=0;ICB=0.00010371;HOB=0.259083;AC=50;AN=136;DP4=159,239,85,104;MQ=43;ANN=G|downstream_gene_variant|MODIFIER|evm.model.Contig231.6|evm.model.Contig231.6|transcript|evm.model.Contig231.6|protein_coding||c.*2859A>G|||||2859|,G|downstream_gene_variant|MODIFIER|evm.model.Contig231.5|evm.model.Contig231.5|t…	GT:PL
Chr01	22723573	T	G	DP=959;VDB=0.0173368;SGB=140.334;RPB=0.0499732;MQB=4.95045e-13;MQSB=0.755665;BQB=0.934772;MQ0F=0;ICB=0.00638701;HOB=0.192042;AC=48;AN=136;DP4=318,257,141,151;MQ=40;ANN=G|upstream_gene_variant|MODIFIER|evm.model.Contig215.10|evm.model.Contig215.10|transcript|evm.model.Contig215.10|protein_coding||c.-3676A>C|||||3676|,G|intergenic_region|MODIFIER|evm.model.Contig215.10-evm.model.Contig215.11|evm.mo…	GT:PL
Chr01	22727638	C	T	DP=682;VDB=0.885532;SGB=85.3842;RPB=0.998959;MQB=6.41424e-12;MQSB=0.884123;BQB=1.17055e-05;MQ0F=0;ICB=3.71256e-08;HOB=0.354563;AC=57;AN=136;DP4=205,172,125,108;MQ=46;ANN=T|downstream_gene_variant|MODIFIER|evm.model.Contig215.11|evm.model.Contig215.11|transcript|evm.model.Contig215.11|protein_coding||c.*2400G>A|||||2400|,T|intergenic_region|MODIFIER|evm.model.Contig215.10-evm.model.Contig215.11|ev…	GT:PL
Chr01	22734658	AG	A	INDEL;IDV=25;IMF=1;DP=1100;VDB=0.39595;SGB=99.0602;MQSB=0.831899;MQ0F=0;ICB=1.20161e-09;HOB=0.387435;AC=87;AN=136;DP4=279,294,283,244;MQ=49;ANN=A|frameshift_variant|HIGH|evm.model.Contig215.11|evm.model.Contig215.11|transcript|evm.model.Contig215.11|protein_coding|19/24|c.2904delC|p.Leu969fs|2904/3816|2904/3816|968/1271||;LOF=(evm.model.Contig215.11|evm.model.Contig215.11|1|1.00)	GT:PL
Chr01	22856647	C	T	DP=966;VDB=0.410903;SGB=134.481;RPB=0.408895;MQB=4.54648e-22;MQSB=0.782462;BQB=0.0111928;MQ0F=0;ICB=0.014665;HOB=0.167388;AC=30;AN=136;DP4=392,331,108,72;MQ=41;ANN=T|intron_variant|MODIFIER|evm.model.Contig215.23|evm.model.Contig215.23|transcript|evm.model.Contig215.23|protein_coding|4/6|c.185-788G>A||||||	GT:PL
Chr01	22862018	C	T	DP=865;VDB=0.186548;SGB=71.5897;RPB=0.90926;MQB=0;MQSB=0.622868;BQB=0.684845;MQ0F=0;ICB=0.103724;HOB=0.121107;AC=28;AN=136;DP4=382,305,73,58;MQ=47;ANN=T|intron_variant|MODIFIER|evm.model.Contig215.23|evm.model.Contig215.23|transcript|evm.model.Contig215.23|protein_coding|4/6|c.185-6159G>A||||||	GT:PL
Chr01	22869653	C	T	DP=526;VDB=5.21834e-05;SGB=47.5739;RPB=0.00438721;MQB=2.8915e-10;MQSB=0.65465;BQB=0.166194;MQ0F=0;ICB=0.0816424;HOB=0.127757;AC=27;AN=134;DP4=236,158,45,42;MQ=40;ANN=T|intron_variant|MODIFIER|evm.model.Contig215.23|evm.model.Contig215.23|transcript|evm.model.Contig215.23|protein_coding|4/6|c.184+5511G>A||||||	GT:PL
Chr01	23362615	CCAC	CCACCGCAC	INDEL;IDV=15;IMF=1;DP=777;VDB=0.220132;SGB=59.3077;MQSB=0.735197;MQ0F=0;ICB=0.000532858;HOB=0.227941;AC=34;AN=136;DP4=352,291,83,51;MQ=47;ANN=CCACCGCAC|intron_variant|MODIFIER|evm.model.Contig215.53|evm.model.Contig215.53|transcript|evm.model.Contig215.53|protein_coding|1/3|c.58+508_58+509insGTGCG||||||	GT:PL
Chr01	23362616	CAC	CACCGAAC	INDEL;IDV=2;IMF=0.153846;DP=789;VDB=0.295977;SGB=53.6724;MQSB=0.829835;MQ0F=0;ICB=0.00672522;HOB=0.179931;AC=28;AN=136;DP4=369,310,71,39;MQ=47;ANN=CACCGAAC|intron_variant|MODIFIER|evm.model.Contig215.53|evm.model.Contig215.53|transcript|evm.model.Contig215.53|protein_coding|1/3|c.58+508_58+509insGTTCG||||||	GT:PL
Chr01	24193244	ATTTTT	ATTTT	INDEL;IDV=24;IMF=0.96;DP=951;VDB=0.948615;SGB=128.286;MQSB=0.431436;MQ0F=0;ICB=0.0160027;HOB=0.17301;AC=44;AN=136;DP4=293,355,153,150;MQ=40;ANN=ATTTT|downstream_gene_variant|MODIFIER|evm.model.Contig166.82|evm.model.Contig166.82|transcript|evm.model.Contig166.82|protein_coding||c.*3018delA|||||3018|,ATTTT|intergenic_region|MODIFIER|evm.model.Contig166.84-evm.model.Contig166.82|evm.model.Contig166…	GT:PL
Chr01	24195386	C	T	DP=738;VDB=0.0048512;SGB=58.4429;RPB=0.293569;MQB=9.74088e-29;MQSB=0.174089;BQB=0.028324;MQ0F=0;ICB=0.00255906;HOB=0.204909;AC=99;AN=136;DP4=82,99,208,287;MQ=38;ANN=T|downstream_gene_variant|MODIFIER|evm.model.Contig166.82|evm.model.Contig166.82|transcript|evm.model.Contig166.82|protein_coding||c.*881G>A|||||881|,T|intergenic_region|MODIFIER|evm.model.Contig166.84-evm.model.Contig166.82|evm.model…	GT:PL
Chr01	25161945	G	T	DP=652;VDB=0.391655;SGB=66.8117;RPB=0.775123;MQB=3.59025e-10;MQSB=0.989014;BQB=0.731496;MQ0F=0;ICB=0.540744;HOB=0.0604455;AC=23;AN=136;DP4=202,298,46,50;MQ=43;ANN=T|upstream_gene_variant|MODIFIER|evm.model.Contig166.10|evm.model.Contig166.10|transcript|evm.model.Contig166.10|protein_coding||c.-3856C>A|||||3856|,T|intergenic_region|MODIFIER|evm.model.Contig166.10-evm.model.Contig166.9|evm.model.Co…	GT:PL
Chr01	25165671	A	G	DP=728;VDB=0.00013317;SGB=147.681;RPB=0.799527;MQB=3.78351e-44;MQSB=0.996711;BQB=0.897807;MQ0F=0;ICB=1.16884e-06;HOB=0.323195;AC=47;AN=130;DP4=224,237,114,114;MQ=46;ANN=G|intergenic_region|MODIFIER|evm.model.Contig166.10-evm.model.Contig166.9|evm.model.Contig166.10-evm.model.Contig166.9|intergenic_region|evm.model.Contig166.10-evm.model.Contig166.9|||n.25165671A>G||||||	GT:PL
Chr01	25165871	G	C	DP=813;VDB=0.757499;SGB=121.791;RPB=8.13454e-05;MQB=0;MQSB=0.746582;BQB=0.995649;MQ0F=0;ICB=2.65142e-05;HOB=0.283432;AC=45;AN=130;DP4=302,222,119,106;MQ=47;ANN=C|intergenic_region|MODIFIER|evm.model.Contig166.10-evm.model.Contig166.9|evm.model.Contig166.10-evm.model.Contig166.9|intergenic_region|evm.model.Contig166.10-evm.model.Contig166.9|||n.25165871G>C||||||	GT:PL
Chr01	25165935	G	A	DP=807;VDB=0.706281;SGB=99.7287;RPB=0.718901;MQB=0;MQSB=0.654286;BQB=0.021557;MQ0F=0;ICB=1.16791e-05;HOB=0.293965;AC=44;AN=130;DP4=283,269,89,100;MQ=45;ANN=A|intergenic_region|MODIFIER|evm.model.Contig166.10-evm.model.Contig166.9|evm.model.Contig166.10-evm.model.Contig166.9|intergenic_region|evm.model.Contig166.10-evm.model.Contig166.9|||n.25165935G>A||||||	GT:PL
Chr01	25166380	C	G	DP=547;VDB=0.62287;SGB=114.22;RPB=0.231853;MQB=1.66371e-26;MQSB=0.357712;BQB=0.977017;MQ0F=0;ICB=0.000210851;HOB=0.249656;AC=39;AN=132;DP4=173,172,74,86;MQ=47;ANN=G|intergenic_region|MODIFIER|evm.model.Contig166.10-evm.model.Contig166.9|evm.model.Contig166.10-evm.model.Contig166.9|intergenic_region|evm.model.Contig166.10-evm.model.Contig166.9|||n.25166380C>G||||||	GT:PL
Chr01	25166504	C	G	DP=485;VDB=0.691352;SGB=116.06;RPB=0.258496;MQB=5.92535e-29;MQSB=0.874613;BQB=0.825153;MQ0F=0;ICB=0.00190116;HOB=0.200987;AC=25;AN=132;DP4=197,149,55,51;MQ=46;ANN=G|intergenic_region|MODIFIER|evm.model.Contig166.10-evm.model.Contig166.9|evm.model.Contig166.10-evm.model.Contig166.9|intergenic_region|evm.model.Contig166.10-evm.model.Contig166.9|||n.25166504C>G||||||	GT:PL
Chr01	25166577	T	C	DP=558;VDB=0.851272;SGB=84.7944;RPB=0.99967;MQB=4.87697e-34;MQSB=0.935174;BQB=0.642983;MQ0F=0;ICB=0.000383472;HOB=0.242309;AC=43;AN=132;DP4=195,153,91,66;MQ=46;ANN=C|intergenic_region|MODIFIER|evm.model.Contig166.10-evm.model.Contig166.9|evm.model.Contig166.10-evm.model.Contig166.9|intergenic_region|evm.model.Contig166.10-evm.model.Contig166.9|||n.25166577T>C||||||	GT:PL
Chr01	25194192	T	A	DP=800;VDB=0.469451;SGB=100.871;RPB=0.576994;MQB=0;MQSB=0.159823;BQB=0.932068;MQ0F=0;ICB=2.22767e-05;HOB=0.282369;AC=90;AN=132;DP4=140,114,258,220;MQ=42;ANN=A|intergenic_region|MODIFIER|evm.model.Contig166.9-evm.model.Contig166.8|evm.model.Contig166.9-evm.model.Contig166.8|intergenic_region|evm.model.Contig166.9-evm.model.Contig166.8|||n.25194192T>A||||||	GT:PL
Chr01	26839120	C	T	DP=615;VDB=0.000662866;SGB=69.2662;RPB=0.601634;MQB=0.0104585;MQSB=0.727759;BQB=0.658961;MQ0F=0;ICB=0.060424;HOB=0.132785;AC=26;AN=136;DP4=237,248,50,52;MQ=40;ANN=T|intergenic_region|MODIFIER|evm.model.Contig382.18-evm.model.Contig382.20|evm.model.Contig382.18-evm.model.Contig382.20|intergenic_region|evm.model.Contig382.18-evm.model.Contig382.20|||n.26839120C>T||||||	GT:PL
Chr01	26895795	A	G	DP=811;VDB=0.00093217;SGB=23.8941;RPB=0.0010279;MQB=3.95314e-25;MQSB=0.322877;BQB=0.0260908;MQ0F=0;ICB=0.0232193;HOB=0.161657;AC=35;AN=136;DP4=310,308,63,56;MQ=47;ANN=G|intergenic_region|MODIFIER|evm.model.Contig382.20-evm.model.Contig382.24|evm.model.Contig382.20-evm.model.Contig382.24|intergenic_region|evm.model.Contig382.20-evm.model.Contig382.24|||n.26895795A>G||||||	GT:PL
Chr01	26904895	A	G	DP=831;VDB=0.545797;SGB=40.3978;RPB=0.675738;MQB=0;MQSB=0.767649;BQB=0.821287;MQ0F=0;ICB=0.120163;HOB=0.124135;AC=46;AN=136;DP4=281,267,109,95;MQ=45;ANN=G|intergenic_region|MODIFIER|evm.model.Contig382.20-evm.model.Contig382.24|evm.model.Contig382.20-evm.model.Contig382.24|intergenic_region|evm.model.Contig382.20-evm.model.Contig382.24|||n.26904895A>G||||||	GT:PL
Chr01	26905179	T	C	DP=484;VDB=9.50984e-36;SGB=-13.152;RPB=1.47193e-18;MQB=0;MQSB=0.0364292;BQB=0.368998;MQ0F=0;ICB=0.000412226;HOB=0.241965;AC=86;AN=132;DP4=159,88,108,94;MQ=44;ANN=C|intergenic_region|MODIFIER|evm.model.Contig382.20-evm.model.Contig382.24|evm.model.Contig382.20-evm.model.Contig382.24|intergenic_region|evm.model.Contig382.20-evm.model.Contig382.24|||n.26905179T>C||||||	GT:PL
Chr01	26905187	G	A	DP=472;VDB=2.01387e-39;SGB=-46.4919;RPB=7.2058e-21;MQB=0;MQSB=0.0125742;BQB=0.569727;MQ0F=0;ICB=2.80865e-05;HOB=0.280992;AC=84;AN=132;DP4=168,94,80,81;MQ=44;ANN=A|intergenic_region|MODIFIER|evm.model.Contig382.20-evm.model.Contig382.24|evm.model.Contig382.20-evm.model.Contig382.24|intergenic_region|evm.model.Contig382.20-evm.model.Contig382.24|||n.26905187G>A||||||	GT:PL
Chr01	26906777	A	G	DP=556;VDB=1;SGB=-1.75352;RPB=0.52633;MQB=0;MQSB=0.000658062;BQB=0.171351;MQ0F=0;ICB=0.0109057;HOB=0.182112;AC=91;AN=134;DP4=130,99,100,184;MQ=42;ANN=G|intergenic_region|MODIFIER|evm.model.Contig382.20-evm.model.Contig382.24|evm.model.Contig382.20-evm.model.Contig382.24|intergenic_region|evm.model.Contig382.20-evm.model.Contig382.24|||n.26906777A>G||||||	GT:PL
Chr01	26914539	C	T	DP=563;VDB=0.206426;SGB=84.2459;RPB=0.642946;MQB=1.25644e-07;MQSB=0.670755;BQB=0.203198;MQ0F=0;ICB=9.74116e-05;HOB=0.255623;AC=38;AN=136;DP4=227,174,84,45;MQ=46;ANN=T|intergenic_region|MODIFIER|evm.model.Contig382.20-evm.model.Contig382.24|evm.model.Contig382.20-evm.model.Contig382.24|intergenic_region|evm.model.Contig382.20-evm.model.Contig382.24|||n.26914539C>T||||||	GT:PL
Chr01	26916496	T	A	DP=804;VDB=0.634424;SGB=130.517;RPB=0.581482;MQB=2.02002e-10;MQSB=0.552033;BQB=0.00165543;MQ0F=0;ICB=9.74116e-05;HOB=0.255623;AC=38;AN=136;DP4=297,255,81,98;MQ=45;ANN=A|intergenic_region|MODIFIER|evm.model.Contig382.20-evm.model.Contig382.24|evm.model.Contig382.20-evm.model.Contig382.24|intergenic_region|evm.model.Contig382.20-evm.model.Contig382.24|||n.26916496T>A||||||	GT:PL
Chr01	26925890	A	G	DP=519;VDB=0.180139;SGB=147.6;RPB=6.55338e-08;MQB=0.00243794;MQSB=0.713891;BQB=0.000265111;MQ0F=0;ICB=9.53206e-06;HOB=0.290376;AC=41;AN=134;DP4=164,118,106,89;MQ=41;ANN=G|intergenic_region|MODIFIER|evm.model.Contig382.20-evm.model.Contig382.24|evm.model.Contig382.20-evm.model.Contig382.24|intergenic_region|evm.model.Contig382.20-evm.model.Contig382.24|||n.26925890A>G||||||	GT:PL
Chr01	26926927	T	C	DP=515;VDB=4.57422e-19;SGB=-34.5329;RPB=6.73894e-12;MQB=0;MQSB=0.833419;BQB=0.0177693;MQ0F=0;ICB=4.17654e-06;HOB=0.301515;AC=91;AN=134;DP4=140,130,111,95;MQ=42;ANN=C|intergenic_region|MODIFIER|evm.model.Contig382.20-evm.model.Contig382.24|evm.model.Contig382.20-evm.model.Contig382.24|intergenic_region|evm.model.Contig382.20-evm.model.Contig382.24|||n.26926927T>C||||||	GT:PL
Chr01	26940145	G	A	DP=563;VDB=0.45295;SGB=159.48;RPB=7.07632e-12;MQB=7.44939e-07;MQSB=0.832505;BQB=0.799996;MQ0F=0;ICB=4.58219e-06;HOB=0.302916;AC=43;AN=132;DP4=137,165,119,91;MQ=44;ANN=A|intergenic_region|MODIFIER|evm.model.Contig382.20-evm.model.Contig382.24|evm.model.Contig382.20-evm.model.Contig382.24|intergenic_region|evm.model.Contig382.20-evm.model.Contig382.24|||n.26940145G>A||||||	GT:PL
Chr01	26941170	C	T	DP=581;VDB=0.96264;SGB=210.086;RPB=5.77045e-14;MQB=8.49759e-29;MQSB=0.25606;BQB=0.997455;MQ0F=0;ICB=1.36936e-07;HOB=0.342975;AC=42;AN=132;DP4=180,126,131,110;MQ=43;ANN=T|intergenic_region|MODIFIER|evm.model.Contig382.20-evm.model.Contig382.24|evm.model.Contig382.20-evm.model.Contig382.24|intergenic_region|evm.model.Contig382.20-evm.model.Contig382.24|||n.26941170C>T||||||	GT:PL
Chr01	26945395	C	A	DP=968;VDB=0.00139429;SGB=203.176;RPB=0.296213;MQB=0.864282;MQSB=0.996187;BQB=0.87312;MQ0F=0;ICB=2.23526e-05;HOB=0.278347;AC=39;AN=134;DP4=346,310,131,116;MQ=45;ANN=A|intergenic_region|MODIFIER|evm.model.Contig382.20-evm.model.Contig382.24|evm.model.Contig382.20-evm.model.Contig382.24|intergenic_region|evm.model.Contig382.20-evm.model.Contig382.24|||n.26945395C>A||||||	GT:PL
Chr01	26947089	C	T	DP=734;VDB=0.362157;SGB=161.618;RPB=0.333281;MQB=1.04914e-11;MQSB=0.47411;BQB=0.115188;MQ0F=0;ICB=1.8772e-05;HOB=0.279844;AC=42;AN=136;DP4=226,236,130,90;MQ=43;ANN=T|intergenic_region|MODIFIER|evm.model.Contig382.20-evm.model.Contig382.24|evm.model.Contig382.20-evm.model.Contig382.24|intergenic_region|evm.model.Contig382.20-evm.model.Contig382.24|||n.26947089C>T||||||	GT:PL
Chr01	26947660	C	A	DP=871;VDB=0.265974;SGB=137.864;RPB=0.0444651;MQB=0.00308609;MQSB=1.3105e-05;BQB=0.655387;MQ0F=0;ICB=1.8772e-05;HOB=0.279844;AC=42;AN=136;DP4=395,200,105,99;MQ=43;ANN=A|intergenic_region|MODIFIER|evm.model.Contig382.20-evm.model.Contig382.24|evm.model.Contig382.20-evm.model.Contig382.24|intergenic_region|evm.model.Contig382.20-evm.model.Contig382.24|||n.26947660C>A||||||	GT:PL
Chr01	26948465	TA	T	INDEL;IDV=16;IMF=0.551724;DP=732;VDB=0.928658;SGB=130.557;MQSB=0.0135495;MQ0F=0;ICB=0.101243;HOB=0.124567;AC=32;AN=136;DP4=252,301,102,77;MQ=46;ANN=T|intergenic_region|MODIFIER|evm.model.Contig382.20-evm.model.Contig382.24|evm.model.Contig382.20-evm.model.Contig382.24|intergenic_region|evm.model.Contig382.20-evm.model.Contig382.24|||n.26948466delA||||||	GT:PL
Chr01	26949783	A	G	DP=793;VDB=0.448017;SGB=83.2526;RPB=0.676512;MQB=1.17092e-09;MQSB=0.482453;BQB=0.32413;MQ0F=0;ICB=5.48357e-05;HOB=0.269882;AC=49;AN=134;DP4=239,273,106,106;MQ=46;ANN=G|intergenic_region|MODIFIER|evm.model.Contig382.20-evm.model.Contig382.24|evm.model.Contig382.20-evm.model.Contig382.24|intergenic_region|evm.model.Contig382.20-evm.model.Contig382.24|||n.26949783A>G||||||	GT:PL
Chr01	26950819	T	C	DP=716;VDB=0.257187;SGB=181.704;RPB=0.842581;MQB=0;MQSB=0.931565;BQB=0.000533002;MQ0F=0;ICB=2.24646e-06;HOB=0.310537;AC=48;AN=134;DP4=191,192,129,134;MQ=37;ANN=C|intergenic_region|MODIFIER|evm.model.Contig382.20-evm.model.Contig382.24|evm.model.Contig382.20-evm.model.Contig382.24|intergenic_region|evm.model.Contig382.20-evm.model.Contig382.24|||n.26950819T>C||||||	GT:PL
Chr01	26953637	C	A	DP=573;VDB=0.095657;SGB=148.002;RPB=3.52316e-05;MQB=0.00941818;MQSB=0.605548;BQB=0.970815;MQ0F=0;ICB=2.72798e-05;HOB=0.273558;AC=36;AN=134;DP4=218,171,90,76;MQ=38;ANN=A|intergenic_region|MODIFIER|evm.model.Contig382.20-evm.model.Contig382.24|evm.model.Contig382.20-evm.model.Contig382.24|intergenic_region|evm.model.Contig382.20-evm.model.Contig382.24|||n.26953637C>A||||||	GT:PL
Chr01	26954216	A	G	DP=834;VDB=0.617437;SGB=106.673;RPB=0.938542;MQB=3.90446e-31;MQSB=0.790622;BQB=0.103645;MQ0F=0;ICB=5.55085e-06;HOB=0.299733;AC=49;AN=134;DP4=348,177,142,80;MQ=48;ANN=G|intergenic_region|MODIFIER|evm.model.Contig382.20-evm.model.Contig382.24|evm.model.Contig382.20-evm.model.Contig382.24|intergenic_region|evm.model.Contig382.20-evm.model.Contig382.24|||n.26954216A>G||||||	GT:PL
Chr01	27142589	C	T	DP=1950;VDB=0.399941;SGB=22.4603;RPB=0.235043;MQB=5.44246e-31;MQSB=0.872444;BQB=0.0456171;MQ0F=0;ICB=0.279389;HOB=0.0917799;AC=28;AN=134;DP4=778,848,94,102;MQ=46;ANN=T|upstream_gene_variant|MODIFIER|evm.model.Contig382.41|evm.model.Contig382.41|transcript|evm.model.Contig382.41|protein_coding||c.-4560C>T|||||4560|,T|downstream_gene_variant|MODIFIER|evm.model.Contig382.40|evm.model.Contig382.40|tr…	GT:PL
Chr01	27143414	C	T	DP=1407;VDB=1.39849e-05;SGB=-38.1008;RPB=0.97662;MQB=4.10419e-34;MQSB=0.192304;BQB=0.000145128;MQ0F=0;ICB=0.0424881;HOB=0.146951;AC=33;AN=136;DP4=557,584,86,79;MQ=43;ANN=T|upstream_gene_variant|MODIFIER|evm.model.Contig382.41|evm.model.Contig382.41|transcript|evm.model.Contig382.41|protein_coding||c.-3735C>T|||||3735|,T|downstream_gene_variant|MODIFIER|evm.model.Contig382.40|evm.model.Contig382.4…	GT:PL
Chr01	27476685	T	C	DP=798;VDB=0.234423;SGB=45.2535;RPB=0.0207904;MQB=0.0106222;MQSB=0.922825;BQB=0.00207048;MQ0F=0;ICB=0.0202976;HOB=0.167521;AC=38;AN=134;DP4=314,282,80,73;MQ=40;ANN=C|upstream_gene_variant|MODIFIER|evm.model.Contig482.21|evm.model.Contig482.21|transcript|evm.model.Contig482.21|protein_coding||c.-2733A>G|||||2733|,C|intergenic_region|MODIFIER|evm.model.Contig482.21-evm.model.Contig482.23|evm.model.…	GT:PL
Chr01	28002787	C	T	DP=970;VDB=1.57923e-12;SGB=-14.24;RPB=0.00895256;MQB=0;MQSB=0.320366;BQB=0.762102;MQ0F=0;ICB=0.00521341;HOB=0.191068;AC=35;AN=136;DP4=446,351,70,48;MQ=41;ANN=T|intergenic_region|MODIFIER|evm.model.Contig283.56-evm.model.Contig283.54|evm.model.Contig283.56-evm.model.Contig283.54|intergenic_region|evm.model.Contig283.56-evm.model.Contig283.54|||n.28002787C>T||||||	GT:PL
Chr01	28002813	A	C	DP=961;VDB=0.00189141;SGB=25.9563;RPB=0.246899;MQB=0;MQSB=0.183574;BQB=0.00155416;MQ0F=0;ICB=0.000722104;HOB=0.226211;AC=38;AN=136;DP4=330,350,76,67;MQ=41;ANN=C|intergenic_region|MODIFIER|evm.model.Contig283.56-evm.model.Contig283.54|evm.model.Contig283.56-evm.model.Contig283.54|intergenic_region|evm.model.Contig283.56-evm.model.Contig283.54|||n.28002813A>C||||||	GT:PL
Chr01	28003180	T	C	DP=1298;VDB=1.56241e-18;SGB=-237.971;RPB=6.17806e-05;MQB=1.05032e-05;MQSB=0.900661;BQB=0.543295;MQ0F=0;ICB=0.978378;HOB=0.0111375;AC=21;AN=136;DP4=491,635,21,38;MQ=41;ANN=C|intergenic_region|MODIFIER|evm.model.Contig283.56-evm.model.Contig283.54|evm.model.Contig283.56-evm.model.Contig283.54|intergenic_region|evm.model.Contig283.56-evm.model.Contig283.54|||n.28003180T>C||||||	GT:PL
Chr01	28967695	T	A	DP=906;VDB=0.763361;SGB=143.601;RPB=0.758361;MQB=3.34445e-38;MQSB=0.642821;BQB=0.309696;MQ0F=0;ICB=0.0763079;HOB=0.13138;AC=31;AN=136;DP4=354,300,102,87;MQ=44;ANN=A|intergenic_region|MODIFIER|evm.model.Contig163.59-evm.model.Contig163.57|evm.model.Contig163.59-evm.model.Contig163.57|intergenic_region|evm.model.Contig163.59-evm.model.Contig163.57|||n.28967695T>A||||||	GT:PL
Chr01	30034046	C	A	DP=667;VDB=0.00505457;SGB=60.7165;RPB=3.87268e-05;MQB=0;MQSB=0.999461;BQB=0.0776142;MQ0F=0;ICB=0.00472417;HOB=0.201065;AC=89;AN=130;DP4=126,104,209,165;MQ=43;ANN=A|intergenic_region|MODIFIER|evm.model.Contig163.6-evm.model.Contig163.3|evm.model.Contig163.6-evm.model.Contig163.3|intergenic_region|evm.model.Contig163.6-evm.model.Contig163.3|||n.30034046C>A||||||	GT:PL
Chr01	33180919	C	T	DP=707;VDB=1.46995e-06;SGB=14.367;RPB=9.44547e-11;MQB=3.01739e-18;MQSB=0.373953;BQB=0.106357;MQ0F=0;ICB=0.13719;HOB=0.115282;AC=29;AN=134;DP4=305,276,54,37;MQ=40;ANN=T|downstream_gene_variant|MODIFIER|evm.model.Contig41.67|evm.model.Contig41.67|transcript|evm.model.Contig41.67|protein_coding||c.*4805G>A|||||4805|,T|intergenic_region|MODIFIER|evm.model.Contig41.66-evm.model.Contig41.67|evm.model.C…	GT:PL
Chr01	38192680	C	T	DP=614;VDB=0.712705;SGB=54.0821;RPB=0.432348;MQB=3.07359e-25;MQSB=0.17383;BQB=0.00911246;MQ0F=0;ICB=0.978378;HOB=0.0111375;AC=21;AN=136;DP4=307,178,59,31;MQ=45;ANN=T|downstream_gene_variant|MODIFIER|evm.model.Contig6.132|evm.model.Contig6.132|transcript|evm.model.Contig6.132|protein_coding||c.*1361C>T|||||1361|,T|downstream_gene_variant|MODIFIER|evm.model.Contig6.133|evm.model.Contig6.133|transcr…	GT:PL
Chr01	38205966	T	C	DP=895;VDB=3.51222e-06;SGB=-29.472;RPB=0.360162;MQB=3.1627e-28;MQSB=0.935577;BQB=0.543357;MQ0F=0;ICB=0.850389;HOB=0.0310337;AC=23;AN=136;DP4=368,379,48,41;MQ=42;ANN=C|intergenic_region|MODIFIER|evm.model.Contig6.133-evm.model.Contig6.135|evm.model.Contig6.133-evm.model.Contig6.135|intergenic_region|evm.model.Contig6.133-evm.model.Contig6.135|||n.38205966T>C||||||	GT:PL
Chr01	38221279	T	A	DP=995;VDB=0.0170826;SGB=19.9336;RPB=0.457886;MQB=4.70577e-18;MQSB=0.796346;BQB=0.735942;MQ0F=0;ICB=0.801155;HOB=0.0358997;AC=22;AN=136;DP4=445,349,68,41;MQ=44;ANN=A|intergenic_region|MODIFIER|evm.model.Contig6.133-evm.model.Contig6.135|evm.model.Contig6.133-evm.model.Contig6.135|intergenic_region|evm.model.Contig6.133-evm.model.Contig6.135|||n.38221279T>A||||||	GT:PL
Chr01	38413709	C	T	DP=698;VDB=0.681826;SGB=174.53;RPB=0.983023;MQB=0.944759;MQSB=0.98332;BQB=0.746859;MQ0F=0;ICB=1.89045e-07;HOB=0.345089;AC=68;AN=130;DP4=131,123,204,182;MQ=40;ANN=T|upstream_gene_variant|MODIFIER|evm.model.Contig6.144|evm.model.Contig6.144|transcript|evm.model.Contig6.144|protein_coding||c.-574G>A|||||574|,T|upstream_gene_variant|MODIFIER|evm.model.Contig6.145|evm.model.Contig6.145|transcript|evm.…	GT:PL
Chr01	38973628	A	T	DP=692;VDB=0.00728612;SGB=58.0654;RPB=0.418456;MQB=0;MQSB=0.430648;BQB=0.607328;MQ0F=0;ICB=0.000103317;HOB=0.257073;AC=96;AN=134;DP4=120,67,250,153;MQ=44;ANN=T|upstream_gene_variant|MODIFIER|evm.model.Contig6.172|evm.model.Contig6.172|transcript|evm.model.Contig6.172|protein_coding||c.-1003T>A|||||1003|,T|intergenic_region|MODIFIER|evm.model.Contig6.172-evm.model.Contig6.173|evm.model.Contig6.172…	GT:PL
Chr01	42049013	C	T	DP=627;VDB=2.33673e-05;SGB=20.0934;RPB=0.246143;MQB=3.94241e-22;MQSB=0.863345;BQB=0.0880915;MQ0F=0;ICB=0.562264;HOB=0.0604734;AC=23;AN=130;DP4=273,238,43,30;MQ=39;ANN=T|downstream_gene_variant|MODIFIER|evm.model.Contig50.48|evm.model.Contig50.48|transcript|evm.model.Contig50.48|protein_coding||c.*4610C>T|||||4610|,T|intergenic_region|MODIFIER|evm.model.Contig50.48-evm.model.Contig50.46|evm.model.…	GT:PL
Chr01	42067345	G	A	DP=1042;VDB=0.00160736;SGB=62.8806;RPB=0.958378;MQB=5.32783e-23;MQSB=0.829465;BQB=0.910713;MQ0F=0;ICB=0.850389;HOB=0.0310337;AC=23;AN=136;DP4=430,411,75,62;MQ=41;ANN=A|intergenic_region|MODIFIER|evm.model.Contig50.48-evm.model.Contig50.46|evm.model.Contig50.48-evm.model.Contig50.46|intergenic_region|evm.model.Contig50.48-evm.model.Contig50.46|||n.42067345G>A||||||	GT:PL
Chr01	42986307	C	A	DP=845;VDB=0.208266;SGB=123.879;RPB=0.477642;MQB=8.20084e-24;MQSB=0.860507;BQB=0.970501;MQ0F=0;ICB=0.0567643;HOB=0.137976;AC=30;AN=136;DP4=358,249,95,68;MQ=45;ANN=A|downstream_gene_variant|MODIFIER|evm.model.Contig11.362|evm.model.Contig11.362|transcript|evm.model.Contig11.362|protein_coding||c.*1450C>A|||||1450|,A|downstream_gene_variant|MODIFIER|evm.model.Contig11.360|evm.model.Contig11.360|tra…	GT:PL
Chr01	43014189	C	T	DP=706;VDB=2.45277e-10;SGB=68.6065;RPB=9.44843e-05;MQB=1.82906e-40;MQSB=0.998988;BQB=0.956891;MQ0F=0;ICB=0.0567643;HOB=0.137976;AC=30;AN=136;DP4=285,267,55,66;MQ=42;ANN=T|intergenic_region|MODIFIER|evm.model.Contig11.360-evm.model.Contig11.358|evm.model.Contig11.360-evm.model.Contig11.358|intergenic_region|evm.model.Contig11.360-evm.model.Contig11.358|||n.43014189C>T||||||	GT:PL
Chr01	45726635	C	T	DP=658;VDB=0.181032;SGB=77.7341;RPB=0.0964729;MQB=0;MQSB=0.876472;BQB=0.170154;MQ0F=0;ICB=4.12178e-06;HOB=0.304188;AC=71;AN=134;DP4=147,131,118,159;MQ=44;ANN=T|downstream_gene_variant|MODIFIER|evm.model.Contig11.147|evm.model.Contig11.147|transcript|evm.model.Contig11.147|protein_coding||c.*2388G>A|||||2388|,T|intergenic_region|MODIFIER|evm.model.Contig11.148-evm.model.Contig11.147|evm.model.Cont…	GT:PL
Chr01	45798675	A	G	DP=1124;VDB=0.698322;SGB=167.768;RPB=0.929155;MQB=0;MQSB=0.633582;BQB=0.999981;MQ0F=0;ICB=0.0806102;HOB=0.132245;AC=35;AN=136;DP4=412,370,139,125;MQ=47;ANN=G|upstream_gene_variant|MODIFIER|evm.model.Contig11.143|evm.model.Contig11.143|transcript|evm.model.Contig11.143|protein_coding||c.-3588T>C|||||3588|,G|upstream_gene_variant|MODIFIER|evm.model.Contig11.142|evm.model.Contig11.142|transcript|evm…	GT:PL
Chr01	47015679	C	A	DP=891;VDB=0.369901;SGB=94.7009;RPB=0.00824212;MQB=1.07499e-34;MQSB=0.894543;BQB=0.894315;MQ0F=0;ICB=1.26937e-05;HOB=0.267218;AC=24;AN=132;DP4=396,332,49,46;MQ=45;ANN=A|upstream_gene_variant|MODIFIER|evm.model.Contig11.36|evm.model.Contig11.36|transcript|evm.model.Contig11.36|protein_coding||c.-1761C>A|||||1761|,A|intergenic_region|MODIFIER|evm.model.Contig11.37-evm.model.Contig11.36|evm.model.Co…	GT:PL
Chr01	47367316	A	T	DP=698;VDB=0.198132;SGB=85.1575;RPB=0.585474;MQB=7.46775e-22;MQSB=0.952159;BQB=0.174366;MQ0F=0;ICB=0.13719;HOB=0.115282;AC=29;AN=134;DP4=276,236,75,61;MQ=41;ANN=T|upstream_gene_variant|MODIFIER|evm.model.Contig11.9|evm.model.Contig11.9|transcript|evm.model.Contig11.9|protein_coding||c.-2673T>A|||||2673|,T|intergenic_region|MODIFIER|evm.model.Contig11.9-evm.model.Contig11.5|evm.model.Contig11.9-ev…	GT:PL
Chr01	48343941	A	AT	INDEL;IDV=8;IMF=0.8;DP=370;VDB=1.84954e-12;SGB=63.2021;MQSB=0.779756;MQ0F=0;ICB=0.0162147;HOB=0.170414;AC=30;AN=130;DP4=149,129,50,42;MQ=47;ANN=AT|upstream_gene_variant|MODIFIER|evm.model.Contig209.42|evm.model.Contig209.42|transcript|evm.model.Contig209.42|protein_coding||c.-636_-635insT|||||635|,AT|upstream_gene_variant|MODIFIER|evm.model.Contig209.41|evm.model.Contig209.41|transcript|evm.model…	GT:PL
Chr01	48366145	T	A	DP=980;VDB=0.128879;SGB=132.443;RPB=0.732944;MQB=1.24136e-08;MQSB=0.497543;BQB=1;MQ0F=0;ICB=0.418665;HOB=0.0739619;AC=26;AN=136;DP4=414,312,97,75;MQ=45;ANN=A|downstream_gene_variant|MODIFIER|evm.model.Contig209.39|evm.model.Contig209.39|transcript|evm.model.Contig209.39|protein_coding||c.*1278A>T|||||1278|,A|intergenic_region|MODIFIER|evm.model.Contig209.40-evm.model.Contig209.39|evm.model.Contig…	GT:PL
Chr01	48374737	G	T	DP=988;VDB=0.0143622;SGB=134.301;RPB=0.0646806;MQB=6.57373e-26;MQSB=0.272176;BQB=0.607305;MQ0F=0;ICB=0.014665;HOB=0.167388;AC=30;AN=136;DP4=359,344,81,85;MQ=47;ANN=T|upstream_gene_variant|MODIFIER|evm.model.Contig209.39|evm.model.Contig209.39|transcript|evm.model.Contig209.39|protein_coding||c.-3705C>A|||||3705|,T|downstream_gene_variant|MODIFIER|evm.model.Contig209.38|evm.model.Contig209.38|tran…	GT:PL
Chr01	48375622	G	A	DP=605;VDB=0.750654;SGB=123.185;RPB=0.296802;MQB=8.17764e-26;MQSB=0.0398411;BQB=0.833185;MQ0F=0;ICB=0.0151418;HOB=0.168412;AC=30;AN=134;DP4=222,207,80,62;MQ=39;ANN=A|upstream_gene_variant|MODIFIER|evm.model.Contig209.39|evm.model.Contig209.39|transcript|evm.model.Contig209.39|protein_coding||c.-4590C>T|||||4590|,A|downstream_gene_variant|MODIFIER|evm.model.Contig209.38|evm.model.Contig209.38|tran…	GT:PL
Chr01	48593148	C	T	DP=626;VDB=0.990392;SGB=-13.0267;RPB=0.0266241;MQB=5.32204e-38;MQSB=0.880341;BQB=0.0626634;MQ0F=0;ICB=1.01674e-05;HOB=0.290549;AC=81;AN=136;DP4=163,163,114,113;MQ=37;ANN=T|intron_variant|MODIFIER|evm.model.Contig209.15|evm.model.Contig209.15|transcript|evm.model.Contig209.15|protein_coding|11/15|c.1342-266C>T||||||	GT:PL
Chr01	49197821	G	A	DP=540;VDB=1.88928e-06;SGB=67.608;RPB=0.000529251;MQB=0.0492254;MQSB=0.752373;BQB=0.971965;MQ0F=0;ICB=0.000377183;HOB=0.24237;AC=54;AN=134;DP4=150,164,100,89;MQ=42;ANN=A|intergenic_region|MODIFIER|evm.model.Contig493.22-evm.model.Contig493.20|evm.model.Contig493.22-evm.model.Contig493.20|intergenic_region|evm.model.Contig493.22-evm.model.Contig493.20|||n.49197821G>A||||||	GT:PL
Chr02	124974	G	A	DP=785;VDB=0.0929476;SGB=172.864;RPB=0.000749728;MQB=0.00230396;MQSB=0.9799;BQB=0.505736;MQ0F=0;ICB=0.000739317;HOB=0.23129;AC=41;AN=132;DP4=263,236,128,111;MQ=41;ANN=A|intron_variant|MODIFIER|evm.model.Contig553.6|evm.model.Contig553.6|transcript|evm.model.Contig553.6|protein_coding|2/2|c.224+615G>A||||||	GT:PL
Chr02	1263405	T	G	DP=657;VDB=0.62193;SGB=-4.99566;RPB=0.383528;MQB=0;MQSB=0.460795;BQB=0.112966;MQ0F=0;ICB=0.00363296;HOB=0.202314;AC=89;AN=136;DP4=141,131,162,183;MQ=42;ANN=G|intergenic_region|MODIFIER|evm.model.Contig28.41-evm.model.Contig28.43|evm.model.Contig28.41-evm.model.Contig28.43|intergenic_region|evm.model.Contig28.41-evm.model.Contig28.43|||n.1263405T>G||||||	GT:PL
Chr02	1263657	C	T	DP=538;VDB=0.30898;SGB=174.191;RPB=8.33693e-12;MQB=0.236551;MQSB=0.816222;BQB=0.456081;MQ0F=0;ICB=0.000169726;HOB=0.254288;AC=53;AN=134;DP4=97,93,165,149;MQ=42;ANN=T|intergenic_region|MODIFIER|evm.model.Contig28.41-evm.model.Contig28.43|evm.model.Contig28.41-evm.model.Contig28.43|intergenic_region|evm.model.Contig28.41-evm.model.Contig28.43|||n.1263657C>T||||||	GT:PL
Chr02	1267091	G	T	DP=860;VDB=0.662771;SGB=177.695;RPB=0.175634;MQB=1.02045e-11;MQSB=0.85218;BQB=0.937163;MQ0F=0;ICB=0.0579255;HOB=0.143599;AC=44;AN=136;DP4=254,238,148,156;MQ=39;ANN=T|upstream_gene_variant|MODIFIER|evm.model.Contig28.43|evm.model.Contig28.43|transcript|evm.model.Contig28.43|protein_coding||c.-2434G>T|||||2434|,T|intergenic_region|MODIFIER|evm.model.Contig28.41-evm.model.Contig28.43|evm.model.Conti…	GT:PL
Chr02	1267124	G	A	DP=689;VDB=0.00018105;SGB=117.527;RPB=0.131652;MQB=4.18461e-23;MQSB=0.580848;BQB=0.441668;MQ0F=0;ICB=0.0579255;HOB=0.143599;AC=44;AN=136;DP4=215,196,111,120;MQ=37;ANN=A|upstream_gene_variant|MODIFIER|evm.model.Contig28.43|evm.model.Contig28.43|transcript|evm.model.Contig28.43|protein_coding||c.-2401G>A|||||2401|,A|intergenic_region|MODIFIER|evm.model.Contig28.41-evm.model.Contig28.43|evm.model.Co…	GT:PL
Chr02	1267935	A	T	DP=1065;VDB=0.160111;SGB=146.186;RPB=0.999343;MQB=0;MQSB=0.471917;BQB=0.998396;MQ0F=0;ICB=0.0168004;HOB=0.171172;AC=41;AN=136;DP4=354,335,158,108;MQ=46;ANN=T|upstream_gene_variant|MODIFIER|evm.model.Contig28.43|evm.model.Contig28.43|transcript|evm.model.Contig28.43|protein_coding||c.-1590A>T|||||1590|,T|intergenic_region|MODIFIER|evm.model.Contig28.41-evm.model.Contig28.43|evm.model.Contig28.41-e…	GT:PL
Chr02	1853867	G	A	DP=779;VDB=0.700821;SGB=141.554;RPB=0.858868;MQB=0;MQSB=0.227129;BQB=0.59339;MQ0F=0;ICB=7.65462e-06;HOB=0.300473;AC=49;AN=130;DP4=254,217,117,126;MQ=47;ANN=A|downstream_gene_variant|MODIFIER|evm.model.Contig28.78|evm.model.Contig28.78|transcript|evm.model.Contig28.78|protein_coding||c.*2398G>A|||||2398|,A|intergenic_region|MODIFIER|evm.model.Contig28.78-evm.model.Contig28.80|evm.model.Contig28.78…	GT:PL
Chr02	2062398	T	C	DP=550;VDB=0.524587;SGB=162.976;RPB=0.0905582;MQB=5.17277e-09;MQSB=0.295053;BQB=0.0621968;MQ0F=0;ICB=0.0019275;HOB=0.202959;AC=25;AN=130;DP4=202,172,75,64;MQ=44;ANN=C|downstream_gene_variant|MODIFIER|evm.model.Contig28.90|evm.model.Contig28.90|transcript|evm.model.Contig28.90|protein_coding||c.*2756A>G|||||2756|,C|intergenic_region|MODIFIER|evm.model.Contig28.89-evm.model.Contig28.90|evm.model.Co…	GT:PL
Chr02	2131726	AAT	AAATAT	INDEL;IDV=16;IMF=0.842105;DP=810;VDB=0.0819945;SGB=169.044;MQSB=0.796179;MQ0F=0;ICB=0.0678117;HOB=0.137976;AC=38;AN=136;DP4=302,257,122,129;MQ=43;ANN=AAATAT|intergenic_region|MODIFIER|evm.model.Contig28.92-evm.model.Contig28.96|evm.model.Contig28.92-evm.model.Contig28.96|intergenic_region|evm.model.Contig28.92-evm.model.Contig28.96|||n.2131727_2131728insATA||||||	GT:PL
Chr02	2132269	G	A	DP=682;VDB=3.88934e-24;SGB=46.9852;RPB=1.3537e-08;MQB=4.39551e-24;MQSB=0.543492;BQB=0.893503;MQ0F=0;ICB=0.00170428;HOB=0.217755;AC=51;AN=134;DP4=249,209,89,98;MQ=41;ANN=A|intergenic_region|MODIFIER|evm.model.Contig28.92-evm.model.Contig28.96|evm.model.Contig28.92-evm.model.Contig28.96|intergenic_region|evm.model.Contig28.92-evm.model.Contig28.96|||n.2132269G>A||||||	GT:PL
Chr02	2132482	C	A	DP=845;VDB=3.38751e-15;SGB=96.8336;RPB=4.18528e-15;MQB=0;MQSB=0.089393;BQB=0.131741;MQ0F=0;ICB=0.0107448;HOB=0.179931;AC=40;AN=136;DP4=294,311,82,111;MQ=43;ANN=A|intergenic_region|MODIFIER|evm.model.Contig28.92-evm.model.Contig28.96|evm.model.Contig28.92-evm.model.Contig28.96|intergenic_region|evm.model.Contig28.92-evm.model.Contig28.96|||n.2132482C>A||||||	GT:PL
Chr02	2132642	G	A	DP=716;VDB=0.974763;SGB=62.7516;RPB=0.966368;MQB=9.95604e-38;MQSB=0.999944;BQB=0.367312;MQ0F=0;ICB=0.0258352;HOB=0.162197;AC=42;AN=136;DP4=259,237,86,81;MQ=42;ANN=A|intergenic_region|MODIFIER|evm.model.Contig28.92-evm.model.Contig28.96|evm.model.Contig28.92-evm.model.Contig28.96|intergenic_region|evm.model.Contig28.92-evm.model.Contig28.96|||n.2132642G>A||||||	GT:PL
Chr02	2132677	G	A	DP=571;VDB=2.5894e-07;SGB=10.142;RPB=0.67466;MQB=4.83479e-31;MQSB=0.749748;BQB=0.286026;MQ0F=0;ICB=0.00725186;HOB=0.188795;AC=39;AN=134;DP4=230,200,54,45;MQ=42;ANN=A|intergenic_region|MODIFIER|evm.model.Contig28.92-evm.model.Contig28.96|evm.model.Contig28.92-evm.model.Contig28.96|intergenic_region|evm.model.Contig28.92-evm.model.Contig28.96|||n.2132677G>A||||||	GT:PL
Chr02	2132767	C	T	DP=583;VDB=1.37826e-21;SGB=34.008;RPB=0.0116918;MQB=8.18241e-40;MQSB=0.718578;BQB=0.302929;MQ0F=0;ICB=0.0216816;HOB=0.167585;AC=38;AN=132;DP4=236,193,58,65;MQ=43;ANN=T|intergenic_region|MODIFIER|evm.model.Contig28.92-evm.model.Contig28.96|evm.model.Contig28.92-evm.model.Contig28.96|intergenic_region|evm.model.Contig28.92-evm.model.Contig28.96|||n.2132767C>T||||||	GT:PL
Chr02	2133039	A	T	DP=870;VDB=1.67002e-05;SGB=70.1507;RPB=0.000364797;MQB=0;MQSB=0.915002;BQB=0.871761;MQ0F=0;ICB=0.00081684;HOB=0.230229;AC=55;AN=134;DP4=232,186,124,100;MQ=44;ANN=T|intergenic_region|MODIFIER|evm.model.Contig28.92-evm.model.Contig28.96|evm.model.Contig28.92-evm.model.Contig28.96|intergenic_region|evm.model.Contig28.92-evm.model.Contig28.96|||n.2133039A>T||||||	GT:PL
Chr02	2133039	A	AAT	INDEL;IDV=14;IMF=0.608696;DP=870;VDB=0.987314;SGB=111.71;MQSB=0.965335;MQ0F=0;ICB=0.624268;HOB=0.0523356;AC=22;AN=136;DP4=365,334,89,82;MQ=44;ANN=AAT|intergenic_region|MODIFIER|evm.model.Contig28.92-evm.model.Contig28.96|evm.model.Contig28.92-evm.model.Contig28.96|intergenic_region|evm.model.Contig28.92-evm.model.Contig28.96|||n.2133039_2133040insAT||||||	GT:PL
Chr02	2133146	G	A	DP=739;VDB=6.2115e-10;SGB=2.38973;RPB=0.999795;MQB=7.47949e-34;MQSB=0.238088;BQB=0.387792;MQ0F=0;ICB=0.00199697;HOB=0.21183;AC=43;AN=136;DP4=303,252,73,67;MQ=42;ANN=A|intergenic_region|MODIFIER|evm.model.Contig28.92-evm.model.Contig28.96|evm.model.Contig28.92-evm.model.Contig28.96|intergenic_region|evm.model.Contig28.92-evm.model.Contig28.96|||n.2133146G>A||||||	GT:PL
Chr02	2133149	G	A	DP=745;VDB=2.99682e-07;SGB=-72.0115;RPB=0.682797;MQB=1.68055e-36;MQSB=0.189153;BQB=0.199437;MQ0F=0;ICB=0.0481517;HOB=0.146086;AC=37;AN=136;DP4=334,280,47,43;MQ=42;ANN=A|intergenic_region|MODIFIER|evm.model.Contig28.92-evm.model.Contig28.96|evm.model.Contig28.92-evm.model.Contig28.96|intergenic_region|evm.model.Contig28.92-evm.model.Contig28.96|||n.2133149G>A||||||	GT:PL
Chr02	2202209	A	T	DP=749;VDB=0.0546665;SGB=141.313;RPB=0.239413;MQB=5.22139e-23;MQSB=0.00139603;BQB=0.718814;MQ0F=0;ICB=0.00472417;HOB=0.201065;AC=41;AN=130;DP4=290,167,154,70;MQ=43;ANN=T|missense_variant|MODERATE|evm.model.Contig28.97|evm.model.Contig28.97|transcript|evm.model.Contig28.97|protein_coding|1/6|c.217T>A|p.Leu73Met|217/693|217/693|73/230||,T|downstream_gene_variant|MODIFIER|evm.model.Contig28.98|evm.m…	GT:PL
Chr02	2202835	A	T	DP=686;VDB=2.74986e-28;SGB=29.5549;RPB=3.89798e-24;MQB=6.59219e-27;MQSB=0.11223;BQB=0.348817;MQ0F=0;ICB=0.0336818;HOB=0.153979;AC=36;AN=136;DP4=266,255,57,74;MQ=39;ANN=T|upstream_gene_variant|MODIFIER|evm.model.Contig28.97|evm.model.Contig28.97|transcript|evm.model.Contig28.97|protein_coding||c.-410T>A|||||410|,T|downstream_gene_variant|MODIFIER|evm.model.Contig28.98|evm.model.Contig28.98|transcr…	GT:PL
Chr02	2203136	T	A	DP=949;VDB=8.05722e-11;SGB=149.34;RPB=0.00818074;MQB=5.8987e-15;MQSB=0.999043;BQB=0;MQ0F=0;ICB=0.028479;HOB=0.159061;AC=39;AN=136;DP4=335,308,132,118;MQ=47;ANN=A|upstream_gene_variant|MODIFIER|evm.model.Contig28.97|evm.model.Contig28.97|transcript|evm.model.Contig28.97|protein_coding||c.-711A>T|||||711|,A|downstream_gene_variant|MODIFIER|evm.model.Contig28.98|evm.model.Contig28.98|transcript|evm.…	GT:PL
Chr02	2203422	T	C	DP=1132;VDB=0.600971;SGB=225.891;RPB=0.501836;MQB=0;MQSB=0.869746;BQB=0.685272;MQ0F=0;ICB=0.028479;HOB=0.159061;AC=39;AN=136;DP4=389,346,154,169;MQ=44;ANN=C|upstream_gene_variant|MODIFIER|evm.model.Contig28.97|evm.model.Contig28.97|transcript|evm.model.Contig28.97|protein_coding||c.-997A>G|||||997|,C|downstream_gene_variant|MODIFIER|evm.model.Contig28.98|evm.model.Contig28.98|transcript|evm.model…	GT:PL
Chr02	2203562	A	G	DP=1079;VDB=0.000465753;SGB=111.541;RPB=0.00531369;MQB=2.19416e-16;MQSB=0.757171;BQB=0.232164;MQ0F=0;ICB=0.028479;HOB=0.159061;AC=39;AN=136;DP4=401,354,127,117;MQ=43;ANN=G|upstream_gene_variant|MODIFIER|evm.model.Contig28.97|evm.model.Contig28.97|transcript|evm.model.Contig28.97|protein_coding||c.-1137T>C|||||1137|,G|intron_variant|MODIFIER|evm.model.Contig28.98|evm.model.Contig28.98|transcript|e…	GT:PL
Chr02	2203686	A	T	DP=980;VDB=0.350239;SGB=113.852;RPB=0.470561;MQB=0;MQSB=0.759251;BQB=0.292114;MQ0F=0;ICB=0.00112641;HOB=0.221021;AC=42;AN=136;DP4=325,366,106,120;MQ=41;ANN=T|upstream_gene_variant|MODIFIER|evm.model.Contig28.97|evm.model.Contig28.97|transcript|evm.model.Contig28.97|protein_coding||c.-1261T>A|||||1261|,T|intron_variant|MODIFIER|evm.model.Contig28.98|evm.model.Contig28.98|transcript|evm.model.Conti…	GT:PL
Chr02	2203748	C	A	DP=888;VDB=2.9976e-06;SGB=-14.7219;RPB=0.0250257;MQB=0;MQSB=0.0639515;BQB=0.740433;MQ0F=0;ICB=0.0190523;HOB=0.167388;AC=38;AN=136;DP4=337,352,67,76;MQ=45;ANN=A|upstream_gene_variant|MODIFIER|evm.model.Contig28.97|evm.model.Contig28.97|transcript|evm.model.Contig28.97|protein_coding||c.-1323G>T|||||1323|,A|intron_variant|MODIFIER|evm.model.Contig28.98|evm.model.Contig28.98|transcript|evm.model.Con…	GT:PL
Chr02	2203998	C	T	DP=1060;VDB=0.899312;SGB=184.455;RPB=0.246286;MQB=0;MQSB=0.220149;BQB=0.827022;MQ0F=0;ICB=0.028479;HOB=0.159061;AC=39;AN=136;DP4=351,350,134,152;MQ=46;ANN=T|upstream_gene_variant|MODIFIER|evm.model.Contig28.97|evm.model.Contig28.97|transcript|evm.model.Contig28.97|protein_coding||c.-1573G>A|||||1573|,T|intron_variant|MODIFIER|evm.model.Contig28.98|evm.model.Contig28.98|transcript|evm.model.Contig…	GT:PL
Chr02	2205453	G	A	DP=901;VDB=0.37543;SGB=177.193;RPB=0.728447;MQB=1.24545e-27;MQSB=0.0029645;BQB=0.999626;MQ0F=0;ICB=0.0107448;HOB=0.179931;AC=40;AN=136;DP4=379,184,185,81;MQ=44;ANN=A|upstream_gene_variant|MODIFIER|evm.model.Contig28.97|evm.model.Contig28.97|transcript|evm.model.Contig28.97|protein_coding||c.-3028C>T|||||3028|,A|intron_variant|MODIFIER|evm.model.Contig28.98|evm.model.Contig28.98|transcript|evm.mod…	GT:PL
Chr02	2205816	C	T	DP=1088;VDB=0.69756;SGB=196.318;RPB=0.64764;MQB=0;MQSB=0.895553;BQB=0.116822;MQ0F=0;ICB=0.0107448;HOB=0.179931;AC=40;AN=136;DP4=378,334,161,131;MQ=47;ANN=T|upstream_gene_variant|MODIFIER|evm.model.Contig28.97|evm.model.Contig28.97|transcript|evm.model.Contig28.97|protein_coding||c.-3391G>A|||||3391|,T|intron_variant|MODIFIER|evm.model.Contig28.98|evm.model.Contig28.98|transcript|evm.model.Contig2…	GT:PL
Chr02	2205887	TCACA	TCA	INDEL;IDV=27;IMF=0.964286;DP=1088;VDB=0.806803;SGB=215.901;MQSB=0.156359;MQ0F=0;ICB=0.144437;HOB=0.116674;AC=37;AN=136;DP4=365,400,167,156;MQ=47;ANN=TCA|upstream_gene_variant|MODIFIER|evm.model.Contig28.97|evm.model.Contig28.97|transcript|evm.model.Contig28.97|protein_coding||c.-3466_-3465delTG|||||3465|,TCA|intron_variant|MODIFIER|evm.model.Contig28.98|evm.model.Contig28.98|transcript|evm.model.…	GT:PL
Chr02	2206043	T	G	DP=1080;VDB=0.828834;SGB=184.927;RPB=0.693891;MQB=0;MQSB=0.867787;BQB=0.135657;MQ0F=0;ICB=0.028479;HOB=0.159061;AC=39;AN=136;DP4=374,340,145,140;MQ=44;ANN=G|splice_region_variant&intron_variant|LOW|evm.model.Contig28.98|evm.model.Contig28.98|transcript|evm.model.Contig28.98|protein_coding|14/19|c.1723-8A>C||||||,G|upstream_gene_variant|MODIFIER|evm.model.Contig28.97|evm.model.Contig28.97|transcri…	GT:PL
Chr02	2206576	G	A	DP=1080;VDB=0.0331638;SGB=177.548;RPB=0.590283;MQB=0;MQSB=0.441704;BQB=0.00289795;MQ0F=0;ICB=0.0419024;HOB=0.150519;AC=40;AN=136;DP4=373,329,149,140;MQ=48;ANN=A|synonymous_variant|LOW|evm.model.Contig28.98|evm.model.Contig28.98|transcript|evm.model.Contig28.98|protein_coding|14/20|c.1665C>T|p.Thr555Thr|1665/2295|1665/2295|555/764||,A|upstream_gene_variant|MODIFIER|evm.model.Contig28.97|evm.model.…	GT:PL
Chr02	2207035	C	A	DP=1079;VDB=0.488736;SGB=163.764;RPB=0.00514889;MQB=3.64338e-44;MQSB=0.852439;BQB=0.000542086;MQ0F=0;ICB=0.028479;HOB=0.159061;AC=39;AN=136;DP4=395,322,146,123;MQ=46;ANN=A|upstream_gene_variant|MODIFIER|evm.model.Contig28.97|evm.model.Contig28.97|transcript|evm.model.Contig28.97|protein_coding||c.-4610G>T|||||4610|,A|intron_variant|MODIFIER|evm.model.Contig28.98|evm.model.Contig28.98|transcript|e…	GT:PL
Chr02	2213519	A	G	DP=1021;VDB=0.785808;SGB=133.41;RPB=0.247372;MQB=6.68242e-10;MQSB=0.674772;BQB=0.0606949;MQ0F=0;ICB=0.028479;HOB=0.159061;AC=39;AN=136;DP4=415,282,129,111;MQ=45;ANN=G|intron_variant|MODIFIER|evm.model.Contig28.98|evm.model.Contig28.98|transcript|evm.model.Contig28.98|protein_coding|9/19|c.877+291T>C||||||	GT:PL
Chr02	2214304	CCAAGGAAACAC	CC	INDEL;IDV=20;IMF=1;DP=951;VDB=0.574084;SGB=128.695;MQSB=0.104483;MQ0F=0;ICB=0.273916;HOB=0.0951557;AC=36;AN=136;DP4=301,416,87,147;MQ=44;ANN=CC|intron_variant|MODIFIER|evm.model.Contig28.98|evm.model.Contig28.98|transcript|evm.model.Contig28.98|protein_coding|7/19|c.709-218_709-209delGTGTTTCCTT||||||	GT:PL
Chr02	2214335	A	C	DP=898;VDB=0.00328311;SGB=114.892;RPB=0.10801;MQB=0;MQSB=0.332551;BQB=0.044758;MQ0F=0;ICB=0.0107448;HOB=0.179931;AC=40;AN=136;DP4=239,366,83,125;MQ=44;ANN=C|intron_variant|MODIFIER|evm.model.Contig28.98|evm.model.Contig28.98|transcript|evm.model.Contig28.98|protein_coding|7/19|c.709-238T>G||||||	GT:PL
Chr02	2214578	C	T	DP=366;VDB=0.000221468;SGB=1.95377;RPB=0.0081248;MQB=2.11743e-22;MQSB=0.468246;BQB=0.909894;MQ0F=0;ICB=0.0678117;HOB=0.137976;AC=38;AN=136;DP4=159,104,63,17;MQ=48;ANN=T|intron_variant|MODIFIER|evm.model.Contig28.98|evm.model.Contig28.98|transcript|evm.model.Contig28.98|protein_coding|7/19|c.708+337G>A||||||	GT:PL
Chr02	2215661	A	C	DP=1060;VDB=0.44761;SGB=175.252;RPB=0.803833;MQB=0;MQSB=0.42763;BQB=0.0207332;MQ0F=0;ICB=0.028479;HOB=0.159061;AC=39;AN=136;DP4=392,323,149,126;MQ=46;ANN=C|intron_variant|MODIFIER|evm.model.Contig28.98|evm.model.Contig28.98|transcript|evm.model.Contig28.98|protein_coding|4/19|c.285-95T>G||||||	GT:PL
Chr02	2216075	A	T	DP=1082;VDB=0.0515224;SGB=117.635;RPB=0.13469;MQB=5.60519e-45;MQSB=0.473099;BQB=0.333021;MQ0F=0;ICB=0.028479;HOB=0.159061;AC=39;AN=136;DP4=412,350,116,115;MQ=47;ANN=T|intron_variant|MODIFIER|evm.model.Contig28.98|evm.model.Contig28.98|transcript|evm.model.Contig28.98|protein_coding|3/19|c.121+53T>A||||||	GT:PL
Chr02	2216188	T	C	DP=1063;VDB=0.00870099;SGB=122.812;RPB=0.0624235;MQB=0;MQSB=0.862981;BQB=0.0640919;MQ0F=0;ICB=0.028479;HOB=0.159061;AC=39;AN=136;DP4=389,350,141,97;MQ=42;ANN=C|missense_variant|MODERATE|evm.model.Contig28.98|evm.model.Contig28.98|transcript|evm.model.Contig28.98|protein_coding|3/20|c.61A>G|p.Arg21Gly|61/2295|61/2295|21/764||	GT:PL
Chr02	2216206	C	G	DP=1048;VDB=0.00462974;SGB=120.644;RPB=0.00232692;MQB=0;MQSB=0.77078;BQB=0.460293;MQ0F=0;ICB=0.028479;HOB=0.159061;AC=39;AN=136;DP4=389,345,144,91;MQ=43;ANN=G|intron_variant|MODIFIER|evm.model.Contig28.98|evm.model.Contig28.98|transcript|evm.model.Contig28.98|protein_coding|2/19|c.52-9G>C||||||	GT:PL
Chr02	2217299	G	A	DP=763;VDB=0.263446;SGB=157.929;RPB=0.919019;MQB=0;MQSB=0.99942;BQB=0.935112;MQ0F=0;ICB=0.050949;HOB=0.146024;AC=37;AN=134;DP4=282,195,132,93;MQ=44;ANN=A|upstream_gene_variant|MODIFIER|evm.model.Contig28.98|evm.model.Contig28.98|transcript|evm.model.Contig28.98|protein_coding||c.-869C>T|||||869|,A|intergenic_region|MODIFIER|evm.model.Contig28.98-evm.model.Contig28.99|evm.model.Contig28.98-evm.mod…	GT:PL
Chr02	2217367	G	A	DP=583;VDB=1.00266e-19;SGB=43.0825;RPB=3.03806e-08;MQB=0;MQSB=0.999462;BQB=0.677402;MQ0F=0;ICB=0.126656;HOB=0.12355;AC=36;AN=130;DP4=224,203,70,56;MQ=42;ANN=A|upstream_gene_variant|MODIFIER|evm.model.Contig28.98|evm.model.Contig28.98|transcript|evm.model.Contig28.98|protein_coding||c.-937C>T|||||937|,A|intergenic_region|MODIFIER|evm.model.Contig28.98-evm.model.Contig28.99|evm.model.Contig28.98-ev…	GT:PL
Chr02	2217368	A	T	DP=583;VDB=2.79761e-20;SGB=51.7594;RPB=2.38303e-09;MQB=0;MQSB=0.968237;BQB=0.00651855;MQ0F=0;ICB=0.126656;HOB=0.12355;AC=36;AN=130;DP4=210,203,68,56;MQ=42;ANN=T|upstream_gene_variant|MODIFIER|evm.model.Contig28.98|evm.model.Contig28.98|transcript|evm.model.Contig28.98|protein_coding||c.-938T>A|||||938|,T|intergenic_region|MODIFIER|evm.model.Contig28.98-evm.model.Contig28.99|evm.model.Contig28.98-…	GT:PL
Chr02	2218421	G	C	DP=817;VDB=0.0138005;SGB=143.898;RPB=0.913275;MQB=2.10195e-44;MQSB=0.856125;BQB=0.827033;MQ0F=0;ICB=0.00676303;HOB=0.188473;AC=39;AN=136;DP4=285,240,122,107;MQ=44;ANN=C|upstream_gene_variant|MODIFIER|evm.model.Contig28.98|evm.model.Contig28.98|transcript|evm.model.Contig28.98|protein_coding||c.-1991C>G|||||1991|,C|intergenic_region|MODIFIER|evm.model.Contig28.98-evm.model.Contig28.99|evm.model.Co…	GT:PL
Chr02	2218447	G	C	DP=783;VDB=1.38595e-05;SGB=123.74;RPB=0.0306639;MQB=5.31639e-41;MQSB=0.885129;BQB=0.0556415;MQ0F=0;ICB=0.0107448;HOB=0.179931;AC=40;AN=136;DP4=264,243,114,92;MQ=44;ANN=C|upstream_gene_variant|MODIFIER|evm.model.Contig28.98|evm.model.Contig28.98|transcript|evm.model.Contig28.98|protein_coding||c.-2017C>G|||||2017|,C|intergenic_region|MODIFIER|evm.model.Contig28.98-evm.model.Contig28.99|evm.model.C…	GT:PL
Chr02	2218576	T	C	DP=682;VDB=1.0259e-12;SGB=70.9496;RPB=9.09035e-05;MQB=0;MQSB=0.846393;BQB=0.971958;MQ0F=0;ICB=0.000315253;HOB=0.241241;AC=43;AN=136;DP4=237,213,81,72;MQ=39;ANN=C|upstream_gene_variant|MODIFIER|evm.model.Contig28.98|evm.model.Contig28.98|transcript|evm.model.Contig28.98|protein_coding||c.-2146A>G|||||2146|,C|intergenic_region|MODIFIER|evm.model.Contig28.98-evm.model.Contig28.99|evm.model.Contig28.…	GT:PL
Chr02	2219336	T	A	DP=783;VDB=0.000319581;SGB=70.5897;RPB=0.00877259;MQB=0;MQSB=0.486388;BQB=0.963371;MQ0F=0;ICB=0.000198657;HOB=0.252172;AC=58;AN=134;DP4=252,202,157,108;MQ=43;ANN=A|upstream_gene_variant|MODIFIER|evm.model.Contig28.98|evm.model.Contig28.98|transcript|evm.model.Contig28.98|protein_coding||c.-2906A>T|||||2906|,A|intergenic_region|MODIFIER|evm.model.Contig28.98-evm.model.Contig28.99|evm.model.Contig2…	GT:PL
Chr02	2219365	ACATC	A	INDEL;IDV=14;IMF=0.933333;DP=824;VDB=0.344987;SGB=104.692;MQSB=0.64563;MQ0F=0;ICB=0.00271553;HOB=0.205725;AC=37;AN=134;DP4=346,294,106,78;MQ=43;ANN=A|upstream_gene_variant|MODIFIER|evm.model.Contig28.98|evm.model.Contig28.98|transcript|evm.model.Contig28.98|protein_coding||c.-2939_-2936delGATG|||||2936|,A|intergenic_region|MODIFIER|evm.model.Contig28.98-evm.model.Contig28.99|evm.model.Contig28.98…	GT:PL
Chr02	2219416	A	G	DP=885;VDB=0.966543;SGB=143.188;RPB=0.836402;MQB=9.14951e-21;MQSB=0.214864;BQB=0.383748;MQ0F=0;ICB=0.00112641;HOB=0.221021;AC=42;AN=136;DP4=351,233,150,86;MQ=44;ANN=G|upstream_gene_variant|MODIFIER|evm.model.Contig28.98|evm.model.Contig28.98|transcript|evm.model.Contig28.98|protein_coding||c.-2986T>C|||||2986|,G|intergenic_region|MODIFIER|evm.model.Contig28.98-evm.model.Contig28.99|evm.model.Cont…	GT:PL
Chr02	2219557	A	T	DP=799;VDB=6.205e-26;SGB=29.2921;RPB=1.18351e-16;MQB=3.36938e-28;MQSB=0.60764;BQB=0.357637;MQ0F=0;ICB=0.0202976;HOB=0.167521;AC=38;AN=134;DP4=297,304,68,79;MQ=42;ANN=T|upstream_gene_variant|MODIFIER|evm.model.Contig28.98|evm.model.Contig28.98|transcript|evm.model.Contig28.98|protein_coding||c.-3127T>A|||||3127|,T|intergenic_region|MODIFIER|evm.model.Contig28.98-evm.model.Contig28.99|evm.model.Con…	GT:PL
Chr02	2219582	C	T	DP=711;VDB=2.43925e-17;SGB=8.269;RPB=5.88958e-15;MQB=6.47686e-38;MQSB=0.705405;BQB=1.61296e-06;MQ0F=0;ICB=0.000881909;HOB=0.229112;AC=38;AN=130;DP4=253,260,42,53;MQ=42;ANN=T|upstream_gene_variant|MODIFIER|evm.model.Contig28.98|evm.model.Contig28.98|transcript|evm.model.Contig28.98|protein_coding||c.-3152G>A|||||3152|,T|intergenic_region|MODIFIER|evm.model.Contig28.98-evm.model.Contig28.99|evm.mod…	GT:PL
Chr02	2219682	C	T	DP=644;VDB=4.47542e-07;SGB=72.606;RPB=2.26999e-05;MQB=5.76135e-12;MQSB=0.29892;BQB=0.0948134;MQ0F=0;ICB=0.00219593;HOB=0.211963;AC=43;AN=134;DP4=218,203,79,82;MQ=41;ANN=T|upstream_gene_variant|MODIFIER|evm.model.Contig28.98|evm.model.Contig28.98|transcript|evm.model.Contig28.98|protein_coding||c.-3252G>A|||||3252|,T|intergenic_region|MODIFIER|evm.model.Contig28.98-evm.model.Contig28.99|evm.model.…	GT:PL
Chr02	2220072	A	T	DP=671;VDB=6.26887e-14;SGB=72.0659;RPB=0.0287209;MQB=7.01606e-28;MQSB=0.910225;BQB=0.86764;MQ0F=0;ICB=0.0304467;HOB=0.158944;AC=39;AN=134;DP4=209,253,90,71;MQ=43;ANN=T|upstream_gene_variant|MODIFIER|evm.model.Contig28.98|evm.model.Contig28.98|transcript|evm.model.Contig28.98|protein_coding||c.-3642T>A|||||3642|,T|intergenic_region|MODIFIER|evm.model.Contig28.98-evm.model.Contig28.99|evm.model.Con…	GT:PL
Chr02	2220089	G	A	DP=585;VDB=2.26558e-19;SGB=35.9156;RPB=1.49473e-08;MQB=3.37691e-27;MQSB=0.901607;BQB=0.0175053;MQ0F=0;ICB=0.0326368;HOB=0.158747;AC=39;AN=132;DP4=189,234,72,57;MQ=42;ANN=A|upstream_gene_variant|MODIFIER|evm.model.Contig28.98|evm.model.Contig28.98|transcript|evm.model.Contig28.98|protein_coding||c.-3659C>T|||||3659|,A|intergenic_region|MODIFIER|evm.model.Contig28.98-evm.model.Contig28.99|evm.model…	GT:PL
Chr02	2220432	G	T	DP=776;VDB=0.849409;SGB=149.083;RPB=0.896197;MQB=0;MQSB=0.0818291;BQB=0.232477;MQ0F=0;ICB=0.0107448;HOB=0.179931;AC=40;AN=136;DP4=259,227,113,114;MQ=46;ANN=T|upstream_gene_variant|MODIFIER|evm.model.Contig28.98|evm.model.Contig28.98|transcript|evm.model.Contig28.98|protein_coding||c.-4002C>A|||||4002|,T|intergenic_region|MODIFIER|evm.model.Contig28.98-evm.model.Contig28.99|evm.model.Contig28.98-e…	GT:PL
Chr02	2220499	T	C	DP=841;VDB=0.240026;SGB=131.888;RPB=0.888974;MQB=0;MQSB=0.76652;BQB=0.935741;MQ0F=0;ICB=0.0107448;HOB=0.179931;AC=40;AN=136;DP4=279,253,124,98;MQ=46;ANN=C|upstream_gene_variant|MODIFIER|evm.model.Contig28.98|evm.model.Contig28.98|transcript|evm.model.Contig28.98|protein_coding||c.-4069A>G|||||4069|,C|intergenic_region|MODIFIER|evm.model.Contig28.98-evm.model.Contig28.99|evm.model.Contig28.98-evm.…	GT:PL
Chr02	2220642	A	G	DP=826;VDB=0.766541;SGB=177.331;RPB=0.999756;MQB=0;MQSB=0.548107;BQB=0.123983;MQ0F=0;ICB=0.00676303;HOB=0.188473;AC=39;AN=136;DP4=278,227,133,115;MQ=45;ANN=G|upstream_gene_variant|MODIFIER|evm.model.Contig28.98|evm.model.Contig28.98|transcript|evm.model.Contig28.98|protein_coding||c.-4212T>C|||||4212|,G|intergenic_region|MODIFIER|evm.model.Contig28.98-evm.model.Contig28.99|evm.model.Contig28.98-e…	GT:PL
Chr02	2220801	A	G	DP=821;VDB=0.413226;SGB=181.562;RPB=0.962092;MQB=3.37586e-37;MQSB=0.964317;BQB=0.877251;MQ0F=0;ICB=0.028479;HOB=0.159061;AC=39;AN=136;DP4=263,233,128,133;MQ=43;ANN=G|upstream_gene_variant|MODIFIER|evm.model.Contig28.98|evm.model.Contig28.98|transcript|evm.model.Contig28.98|protein_coding||c.-4371T>C|||||4371|,G|intergenic_region|MODIFIER|evm.model.Contig28.98-evm.model.Contig28.99|evm.model.Conti…	GT:PL
Chr02	2221251	A	C	DP=749;VDB=0.214257;SGB=198.459;RPB=0.287892;MQB=0;MQSB=0.0364182;BQB=0.822356;MQ0F=0;ICB=0.00365638;HOB=0.200584;AC=41;AN=136;DP4=186,223,164,119;MQ=45;ANN=C|upstream_gene_variant|MODIFIER|evm.model.Contig28.98|evm.model.Contig28.98|transcript|evm.model.Contig28.98|protein_coding||c.-4821T>G|||||4821|,C|intergenic_region|MODIFIER|evm.model.Contig28.98-evm.model.Contig28.99|evm.model.Contig28.98-…	GT:PL
Chr02	2221815	G	C	DP=1073;VDB=0.0294416;SGB=168.066;RPB=0.113039;MQB=0;MQSB=0.633097;BQB=0.982765;MQ0F=0;ICB=0.028479;HOB=0.159061;AC=39;AN=136;DP4=361,345,155,130;MQ=44;ANN=C|intergenic_region|MODIFIER|evm.model.Contig28.98-evm.model.Contig28.99|evm.model.Contig28.98-evm.model.Contig28.99|intergenic_region|evm.model.Contig28.98-evm.model.Contig28.99|||n.2221815G>C||||||	GT:PL
Chr02	2221878	T	C	DP=1109;VDB=0.757298;SGB=166.538;RPB=0.512066;MQB=0;MQSB=0.960284;BQB=0.196541;MQ0F=0;ICB=0.0419024;HOB=0.150519;AC=40;AN=136;DP4=400,335,132,151;MQ=45;ANN=C|intergenic_region|MODIFIER|evm.model.Contig28.98-evm.model.Contig28.99|evm.model.Contig28.98-evm.model.Contig28.99|intergenic_region|evm.model.Contig28.98-evm.model.Contig28.99|||n.2221878T>C||||||	GT:PL
Chr02	2221931	TCA	TA	INDEL;IDV=17;IMF=1;DP=989;VDB=0.0546178;SGB=78.54;MQSB=0.730826;MQ0F=0;ICB=0.0190523;HOB=0.167388;AC=38;AN=136;DP4=388,394,88,119;MQ=45;ANN=TA|intergenic_region|MODIFIER|evm.model.Contig28.98-evm.model.Contig28.99|evm.model.Contig28.98-evm.model.Contig28.99|intergenic_region|evm.model.Contig28.98-evm.model.Contig28.99|||n.2221932delC||||||	GT:PL
Chr02	2222117	T	C	DP=697;VDB=1.62399e-16;SGB=73.2136;RPB=1.1184e-05;MQB=5.34528e-40;MQSB=0.926923;BQB=0.682568;MQ0F=0;ICB=0.00663511;HOB=0.191579;AC=42;AN=134;DP4=253,238,87,81;MQ=44;ANN=C|intergenic_region|MODIFIER|evm.model.Contig28.98-evm.model.Contig28.99|evm.model.Contig28.98-evm.model.Contig28.99|intergenic_region|evm.model.Contig28.98-evm.model.Contig28.99|||n.2222117T>C||||||	GT:PL
Chr02	2222275	C	T	DP=587;VDB=0.0515387;SGB=-36.8337;RPB=0.981273;MQB=1.82436e-29;MQSB=0.626113;BQB=0.153799;MQ0F=0;ICB=0.0479508;HOB=0.151056;AC=86;AN=132;DP4=153,140,132,123;MQ=43;ANN=T|intergenic_region|MODIFIER|evm.model.Contig28.98-evm.model.Contig28.99|evm.model.Contig28.98-evm.model.Contig28.99|intergenic_region|evm.model.Contig28.98-evm.model.Contig28.99|||n.2222275C>T||||||	GT:PL
Chr02	2222730	CG	C	INDEL;IDV=15;IMF=1;DP=693;VDB=0.529423;SGB=109.57;MQSB=0.998883;MQ0F=0;ICB=0.0678117;HOB=0.137976;AC=38;AN=136;DP4=255,243,79,116;MQ=38;ANN=C|upstream_gene_variant|MODIFIER|evm.model.Contig28.99|evm.model.Contig28.99|transcript|evm.model.Contig28.99|protein_coding||c.-4593delG|||||4593|,C|intergenic_region|MODIFIER|evm.model.Contig28.98-evm.model.Contig28.99|evm.model.Contig28.98-evm.model.Contig…	GT:PL
Chr02	2222853	G	A	DP=665;VDB=0.0164269;SGB=6.83047;RPB=0.00112909;MQB=4.53139e-10;MQSB=0.597249;BQB=0.871642;MQ0F=0;ICB=0.00722297;HOB=0.190311;AC=56;AN=136;DP4=242,202,69,116;MQ=39;ANN=A|upstream_gene_variant|MODIFIER|evm.model.Contig28.99|evm.model.Contig28.99|transcript|evm.model.Contig28.99|protein_coding||c.-4471G>A|||||4471|,A|intergenic_region|MODIFIER|evm.model.Contig28.98-evm.model.Contig28.99|evm.model.C…	GT:PL
Chr02	2232457	A	G	DP=653;VDB=2.42862e-13;SGB=-82.6575;RPB=1.58957e-13;MQB=1.04003e-17;MQSB=0.406814;BQB=0.604207;MQ0F=0;ICB=0.293766;HOB=0.0918343;AC=28;AN=130;DP4=279,270,27,40;MQ=43;ANN=G|downstream_gene_variant|MODIFIER|evm.model.Contig28.99|evm.model.Contig28.99|transcript|evm.model.Contig28.99|protein_coding||c.*4034A>G|||||4034|,G|intergenic_region|MODIFIER|evm.model.Contig28.99-evm.model.Contig28.100|evm.mo…	GT:PL
Chr02	2233166	A	G	DP=857;VDB=7.66855e-18;SGB=-34.4358;RPB=8.5834e-07;MQB=2.8026e-45;MQSB=0.297637;BQB=0.267646;MQ0F=0;ICB=0.0157799;HOB=0.169118;AC=34;AN=136;DP4=399,312,70,27;MQ=46;ANN=G|downstream_gene_variant|MODIFIER|evm.model.Contig28.99|evm.model.Contig28.99|transcript|evm.model.Contig28.99|protein_coding||c.*4743A>G|||||4743|,G|intergenic_region|MODIFIER|evm.model.Contig28.99-evm.model.Contig28.100|evm.mode…	GT:PL
Chr02	2233190	C	G	DP=873;VDB=0.0374697;SGB=-16.7665;RPB=3.58459e-08;MQB=0;MQSB=0.617448;BQB=0.57783;MQ0F=0;ICB=0.0390417;HOB=0.153006;AC=43;AN=136;DP4=358,288,103,50;MQ=46;ANN=G|downstream_gene_variant|MODIFIER|evm.model.Contig28.99|evm.model.Contig28.99|transcript|evm.model.Contig28.99|protein_coding||c.*4767C>G|||||4767|,G|intergenic_region|MODIFIER|evm.model.Contig28.99-evm.model.Contig28.100|evm.model.Contig28…	GT:PL
Chr02	2233203	T	C	DP=866;VDB=1;SGB=-11.4448;RPB=0.135642;MQB=0;MQSB=0.7757;BQB=0.490703;MQ0F=0;ICB=0.00596211;HOB=0.192798;AC=45;AN=136;DP4=358,282,102,60;MQ=46;ANN=C|downstream_gene_variant|MODIFIER|evm.model.Contig28.99|evm.model.Contig28.99|transcript|evm.model.Contig28.99|protein_coding||c.*4780T>C|||||4780|,C|intergenic_region|MODIFIER|evm.model.Contig28.99-evm.model.Contig28.100|evm.model.Contig28.99-evm.mod…	GT:PL
Chr02	2233231	T	A	DP=869;VDB=0.162224;SGB=-8.96437;RPB=3.80087e-13;MQB=0;MQSB=0.871754;BQB=0.29814;MQ0F=0;ICB=0.00596211;HOB=0.192798;AC=45;AN=136;DP4=333,299,94,76;MQ=46;ANN=A|downstream_gene_variant|MODIFIER|evm.model.Contig28.99|evm.model.Contig28.99|transcript|evm.model.Contig28.99|protein_coding||c.*4808T>A|||||4808|,A|intergenic_region|MODIFIER|evm.model.Contig28.99-evm.model.Contig28.100|evm.model.Contig28.…	GT:PL
Chr02	2233294	AT	AACAAGCT	INDEL;IDV=18;IMF=1;DP=914;VDB=0.25768;SGB=35.4838;MQSB=0.984385;MQ0F=0;ICB=0.097713;HOB=0.130515;AC=51;AN=136;DP4=307,349,133,125;MQ=46;ANN=AACAAGCT|downstream_gene_variant|MODIFIER|evm.model.Contig28.99|evm.model.Contig28.99|transcript|evm.model.Contig28.99|protein_coding||c.*4871_*4872insACAAGC|||||4872|,AACAAGCT|intergenic_region|MODIFIER|evm.model.Contig28.99-evm.model.Contig28.100|evm.model.…	GT:PL
Chr02	2233350	C	T	DP=869;VDB=7.77098e-22;SGB=7.09508;RPB=1.32184e-24;MQB=2.92546e-31;MQSB=0.971086;BQB=0.23462;MQ0F=0;ICB=0.0100231;HOB=0.182958;AC=46;AN=136;DP4=311,328,95,81;MQ=45;ANN=T|downstream_gene_variant|MODIFIER|evm.model.Contig28.99|evm.model.Contig28.99|transcript|evm.model.Contig28.99|protein_coding||c.*4927C>T|||||4927|,T|intergenic_region|MODIFIER|evm.model.Contig28.99-evm.model.Contig28.100|evm.mode…	GT:PL
Chr02	2234041	G	T	DP=998;VDB=2.52954e-12;SGB=2.19223;RPB=2.29071e-23;MQB=0;MQSB=0.615102;BQB=0.275756;MQ0F=0;ICB=0.0649599;HOB=0.141436;AC=50;AN=136;DP4=374,329,123,116;MQ=43;ANN=T|intergenic_region|MODIFIER|evm.model.Contig28.99-evm.model.Contig28.100|evm.model.Contig28.99-evm.model.Contig28.100|intergenic_region|evm.model.Contig28.99-evm.model.Contig28.100|||n.2234041G>T||||||	GT:PL
Chr02	2234045	C	T	DP=1006;VDB=6.86976e-13;SGB=41.6508;RPB=7.02425e-23;MQB=0;MQSB=0.571237;BQB=0.313659;MQ0F=0;ICB=0.0165219;HOB=0.172902;AC=47;AN=136;DP4=377,334,119,111;MQ=43;ANN=T|intergenic_region|MODIFIER|evm.model.Contig28.99-evm.model.Contig28.100|evm.model.Contig28.99-evm.model.Contig28.100|intergenic_region|evm.model.Contig28.99-evm.model.Contig28.100|||n.2234045C>T||||||	GT:PL
Chr02	2234074	A	G	DP=1082;VDB=0.00468585;SGB=80.8479;RPB=1.33124e-10;MQB=0;MQSB=0.975023;BQB=0.29805;MQ0F=0;ICB=0.097713;HOB=0.130515;AC=51;AN=136;DP4=360,309,182,153;MQ=44;ANN=G|intergenic_region|MODIFIER|evm.model.Contig28.99-evm.model.Contig28.100|evm.model.Contig28.99-evm.model.Contig28.100|intergenic_region|evm.model.Contig28.99-evm.model.Contig28.100|||n.2234074A>G||||||	GT:PL
Chr02	2234215	A	G	DP=1131;VDB=0.836704;SGB=211.559;RPB=0.527309;MQB=0;MQSB=0.658051;BQB=0.23286;MQ0F=0;ICB=0.0266729;HOB=0.16263;AC=48;AN=136;DP4=335,322,194,204;MQ=47;ANN=G|intergenic_region|MODIFIER|evm.model.Contig28.99-evm.model.Contig28.100|evm.model.Contig28.99-evm.model.Contig28.100|intergenic_region|evm.model.Contig28.99-evm.model.Contig28.100|||n.2234215A>G||||||	GT:PL
Chr02	2234440	CATCTGAGG	C	INDEL;IDV=26;IMF=1;DP=907;VDB=0.747103;SGB=130.309;MQSB=0.00412375;MQ0F=0;ICB=0.0107448;HOB=0.179931;AC=40;AN=136;DP4=339,335,121,112;MQ=40;ANN=C|intergenic_region|MODIFIER|evm.model.Contig28.99-evm.model.Contig28.100|evm.model.Contig28.99-evm.model.Contig28.100|intergenic_region|evm.model.Contig28.99-evm.model.Contig28.100|||n.2234441_2234448delATCTGAGG||||||	GT:PL
Chr02	2234497	T	C	DP=843;VDB=0.55764;SGB=146.062;RPB=0.984423;MQB=1.66503e-37;MQSB=0.203178;BQB=0.706648;MQ0F=0;ICB=0.00112641;HOB=0.221021;AC=42;AN=136;DP4=271,272,120,109;MQ=40;ANN=C|intergenic_region|MODIFIER|evm.model.Contig28.99-evm.model.Contig28.100|evm.model.Contig28.99-evm.model.Contig28.100|intergenic_region|evm.model.Contig28.99-evm.model.Contig28.100|||n.2234497T>C||||||	GT:PL
Chr02	2234841	C	T	DP=585;VDB=0.0479133;SGB=2.76452;RPB=0.180193;MQB=1.83789e-32;MQSB=0.936107;BQB=4.13306e-06;MQ0F=0;ICB=0.0014528;HOB=0.219353;AC=39;AN=132;DP4=234,210,53,48;MQ=44;ANN=T|intergenic_region|MODIFIER|evm.model.Contig28.99-evm.model.Contig28.100|evm.model.Contig28.99-evm.model.Contig28.100|intergenic_region|evm.model.Contig28.99-evm.model.Contig28.100|||n.2234841C>T||||||	GT:PL
Chr02	2234856	C	T	DP=606;VDB=0.766858;SGB=-9.33486;RPB=0.275537;MQB=9.93618e-31;MQSB=0.916321;BQB=0.0894518;MQ0F=0;ICB=0.00447203;HOB=0.197371;AC=38;AN=134;DP4=237,216,59,39;MQ=44;ANN=T|intergenic_region|MODIFIER|evm.model.Contig28.99-evm.model.Contig28.100|evm.model.Contig28.99-evm.model.Contig28.100|intergenic_region|evm.model.Contig28.99-evm.model.Contig28.100|||n.2234856C>T||||||	GT:PL
Chr02	2234905	C	T	DP=648;VDB=0.0570876;SGB=34.7449;RPB=7.08719e-11;MQB=8.55477e-25;MQSB=0.101588;BQB=0.00939588;MQ0F=0;ICB=0.000223008;HOB=0.248162;AC=51;AN=136;DP4=224,205,93,66;MQ=45;ANN=T|intergenic_region|MODIFIER|evm.model.Contig28.99-evm.model.Contig28.100|evm.model.Contig28.99-evm.model.Contig28.100|intergenic_region|evm.model.Contig28.99-evm.model.Contig28.100|||n.2234905C>T||||||	GT:PL
Chr02	2235455	T	C	DP=1012;VDB=2.97548e-07;SGB=142.43;RPB=1.72759e-06;MQB=2.8026e-45;MQSB=0.576551;BQB=0.810275;MQ0F=0;ICB=0.0107448;HOB=0.179931;AC=40;AN=136;DP4=341,344,119,123;MQ=45;ANN=C|intergenic_region|MODIFIER|evm.model.Contig28.99-evm.model.Contig28.100|evm.model.Contig28.99-evm.model.Contig28.100|intergenic_region|evm.model.Contig28.99-evm.model.Contig28.100|||n.2235455T>C||||||	GT:PL
Chr02	2235535	T	C	DP=780;VDB=0.144454;SGB=98.0812;RPB=0.00453489;MQB=0;MQSB=0.00160373;BQB=0.512132;MQ0F=0;ICB=0.028479;HOB=0.159061;AC=39;AN=136;DP4=256,298,79,108;MQ=42;ANN=C|intergenic_region|MODIFIER|evm.model.Contig28.99-evm.model.Contig28.100|evm.model.Contig28.99-evm.model.Contig28.100|intergenic_region|evm.model.Contig28.99-evm.model.Contig28.100|||n.2235535T>C||||||	GT:PL
Chr02	2236307	AATA	AA	INDEL;IDV=18;IMF=1;DP=819;VDB=0.769784;SGB=132.922;MQSB=0.909414;MQ0F=0;ICB=0.00454916;HOB=0.190203;AC=31;AN=136;DP4=351,269,111,88;MQ=47;ANN=AA|intergenic_region|MODIFIER|evm.model.Contig28.99-evm.model.Contig28.100|evm.model.Contig28.99-evm.model.Contig28.100|intergenic_region|evm.model.Contig28.99-evm.model.Contig28.100|||n.2236309_2236310delTA||||||	GT:PL
Chr02	2236350	G	A	DP=921;VDB=0.334175;SGB=188.972;RPB=0.836152;MQB=0;MQSB=0.96524;BQB=0.990539;MQ0F=0;ICB=0.0606449;HOB=0.14176;AC=41;AN=136;DP4=356,204,185,112;MQ=47;ANN=A|intergenic_region|MODIFIER|evm.model.Contig28.99-evm.model.Contig28.100|evm.model.Contig28.99-evm.model.Contig28.100|intergenic_region|evm.model.Contig28.99-evm.model.Contig28.100|||n.2236350G>A||||||	GT:PL
Chr02	2236961	G	T	DP=829;VDB=2.76595e-15;SGB=-111.707;RPB=8.98276e-14;MQB=1.32857e-19;MQSB=0.410617;BQB=0.71312;MQ0F=0;ICB=0.0678117;HOB=0.137976;AC=38;AN=136;DP4=363,315,42,47;MQ=45;ANN=T|intergenic_region|MODIFIER|evm.model.Contig28.99-evm.model.Contig28.100|evm.model.Contig28.99-evm.model.Contig28.100|intergenic_region|evm.model.Contig28.99-evm.model.Contig28.100|||n.2236961G>T||||||	GT:PL
Chr02	2237042	C	T	DP=802;VDB=2.06801e-24;SGB=-36.2179;RPB=1.40476e-21;MQB=1.3316e-34;MQSB=0.581863;BQB=0.248822;MQ0F=0;ICB=0.0190523;HOB=0.167388;AC=38;AN=136;DP4=312,335,63,47;MQ=47;ANN=T|intergenic_region|MODIFIER|evm.model.Contig28.99-evm.model.Contig28.100|evm.model.Contig28.99-evm.model.Contig28.100|intergenic_region|evm.model.Contig28.99-evm.model.Contig28.100|||n.2237042C>T||||||	GT:PL
Chr02	2237496	A	G	DP=885;VDB=0.739873;SGB=213.716;RPB=0.744541;MQB=0;MQSB=0.661529;BQB=0.0471393;MQ0F=0;ICB=3.90323e-06;HOB=0.302336;AC=54;AN=136;DP4=261,196,192,163;MQ=41;ANN=G|intergenic_region|MODIFIER|evm.model.Contig28.99-evm.model.Contig28.100|evm.model.Contig28.99-evm.model.Contig28.100|intergenic_region|evm.model.Contig28.99-evm.model.Contig28.100|||n.2237496A>G||||||	GT:PL
Chr02	2238407	C	T	DP=699;VDB=0.0983151;SGB=56.3118;RPB=0.143081;MQB=0;MQSB=0.752226;BQB=0.691137;MQ0F=0;ICB=0.00596211;HOB=0.192798;AC=45;AN=136;DP4=233,227,83,90;MQ=42;ANN=T|upstream_gene_variant|MODIFIER|evm.model.Contig28.100|evm.model.Contig28.100|transcript|evm.model.Contig28.100|protein_coding||c.-4943C>T|||||4943|,T|intergenic_region|MODIFIER|evm.model.Contig28.99-evm.model.Contig28.100|evm.model.Contig28.9…	GT:PL
Chr02	2238559	A	T	DP=825;VDB=0.000635851;SGB=91.3212;RPB=5.08535e-07;MQB=0;MQSB=0.00561966;BQB=6.23606e-06;MQ0F=0;ICB=0.00199697;HOB=0.21183;AC=43;AN=136;DP4=296,194,129,71;MQ=41;ANN=T|upstream_gene_variant|MODIFIER|evm.model.Contig28.100|evm.model.Contig28.100|transcript|evm.model.Contig28.100|protein_coding||c.-4791A>T|||||4791|,T|intergenic_region|MODIFIER|evm.model.Contig28.99-evm.model.Contig28.100|evm.model.…	GT:PL
Chr02	2238563	C	T	DP=826;VDB=3.34132e-05;SGB=117.377;RPB=1.29523e-07;MQB=8.7441e-43;MQSB=7.17839e-05;BQB=0.00197056;MQ0F=0;ICB=0.00348114;HOB=0.202422;AC=44;AN=136;DP4=296,228,128,100;MQ=41;ANN=T|upstream_gene_variant|MODIFIER|evm.model.Contig28.100|evm.model.Contig28.100|transcript|evm.model.Contig28.100|protein_coding||c.-4787C>T|||||4787|,T|intergenic_region|MODIFIER|evm.model.Contig28.99-evm.model.Contig28.100…	GT:PL
Chr02	2238859	C	T	DP=902;VDB=0.867864;SGB=-86.6611;RPB=0.0187722;MQB=0;MQSB=0.999656;BQB=0.100694;MQ0F=0;ICB=0.167605;HOB=0.114079;AC=47;AN=136;DP4=378,267,113,72;MQ=46;ANN=T|upstream_gene_variant|MODIFIER|evm.model.Contig28.100|evm.model.Contig28.100|transcript|evm.model.Contig28.100|protein_coding||c.-4491C>T|||||4491|,T|intergenic_region|MODIFIER|evm.model.Contig28.99-evm.model.Contig28.100|evm.model.Contig28.9…	GT:PL
Chr02	2239432	ATTAGAA	ATTAGAATTTAGAA	INDEL;IDV=11;IMF=0.916667;DP=710;VDB=0.19352;SGB=49.3528;MQSB=0.755653;MQ0F=0;ICB=0.00995391;HOB=0.182418;AC=43;AN=136;DP4=309,232,93,76;MQ=42;ANN=ATTAGAATTTAGAA|upstream_gene_variant|MODIFIER|evm.model.Contig28.100|evm.model.Contig28.100|transcript|evm.model.Contig28.100|protein_coding||c.-3912_-3911insTTTAGAA|||||3911|,ATTAGAATTTAGAA|intergenic_region|MODIFIER|evm.model.Contig28.99-evm.model.Co…	GT:PL
Chr02	2239458	A	G	DP=777;VDB=0.311246;SGB=50.647;RPB=1.8862e-05;MQB=2.05588e-30;MQSB=0.784639;BQB=0.575108;MQ0F=0;ICB=0.00995391;HOB=0.182418;AC=43;AN=136;DP4=319,214,92,79;MQ=42;ANN=G|upstream_gene_variant|MODIFIER|evm.model.Contig28.100|evm.model.Contig28.100|transcript|evm.model.Contig28.100|protein_coding||c.-3892A>G|||||3892|,G|intergenic_region|MODIFIER|evm.model.Contig28.99-evm.model.Contig28.100|evm.model.…	GT:PL
Chr02	2239481	T	G	DP=822;VDB=1;SGB=65.0787;RPB=0.582305;MQB=0;MQSB=0.883904;BQB=0.975228;MQ0F=0;ICB=0.00608364;HOB=0.191609;AC=42;AN=136;DP4=336,230,89,92;MQ=42;ANN=G|upstream_gene_variant|MODIFIER|evm.model.Contig28.100|evm.model.Contig28.100|transcript|evm.model.Contig28.100|protein_coding||c.-3869T>G|||||3869|,G|intergenic_region|MODIFIER|evm.model.Contig28.99-evm.model.Contig28.100|evm.model.Contig28.99-evm.mo…	GT:PL
Chr02	2239585	C	T	DP=1018;VDB=1.93473e-10;SGB=106.27;RPB=0.220345;MQB=0;MQSB=0.973523;BQB=0.177104;MQ0F=0;ICB=0.0160027;HOB=0.17301;AC=44;AN=136;DP4=388,310,137,114;MQ=44;ANN=T|upstream_gene_variant|MODIFIER|evm.model.Contig28.100|evm.model.Contig28.100|transcript|evm.model.Contig28.100|protein_coding||c.-3765C>T|||||3765|,T|intergenic_region|MODIFIER|evm.model.Contig28.99-evm.model.Contig28.100|evm.model.Contig28…	GT:PL
Chr02	2239614	C	T	DP=1052;VDB=0.959006;SGB=130.689;RPB=0.981965;MQB=0;MQSB=0.958435;BQB=0.977012;MQ0F=0;ICB=0.0160027;HOB=0.17301;AC=44;AN=136;DP4=384,308,144,131;MQ=43;ANN=T|upstream_gene_variant|MODIFIER|evm.model.Contig28.100|evm.model.Contig28.100|transcript|evm.model.Contig28.100|protein_coding||c.-3736C>T|||||3736|,T|intergenic_region|MODIFIER|evm.model.Contig28.99-evm.model.Contig28.100|evm.model.Contig28.9…	GT:PL
Chr02	2239680	T	A	DP=911;VDB=0.0032483;SGB=95.9078;RPB=6.55098e-05;MQB=0;MQSB=0.151147;BQB=0.495434;MQ0F=0;ICB=0.0160027;HOB=0.17301;AC=44;AN=136;DP4=289,325,121,122;MQ=42;ANN=A|upstream_gene_variant|MODIFIER|evm.model.Contig28.100|evm.model.Contig28.100|transcript|evm.model.Contig28.100|protein_coding||c.-3670T>A|||||3670|,A|intergenic_region|MODIFIER|evm.model.Contig28.99-evm.model.Contig28.100|evm.model.Contig2…	GT:PL
Chr02	2239700	A	T	DP=892;VDB=6.68754e-05;SGB=120.03;RPB=1.80021e-08;MQB=0;MQSB=0.169086;BQB=0.0471575;MQ0F=0;ICB=0.0160027;HOB=0.17301;AC=44;AN=136;DP4=273,297,127,122;MQ=42;ANN=T|upstream_gene_variant|MODIFIER|evm.model.Contig28.100|evm.model.Contig28.100|transcript|evm.model.Contig28.100|protein_coding||c.-3650A>T|||||3650|,T|intergenic_region|MODIFIER|evm.model.Contig28.99-evm.model.Contig28.100|evm.model.Conti…	GT:PL
Chr02	2240301	C	T	DP=431;VDB=4.444e-18;SGB=20.0683;RPB=4.18521e-05;MQB=0.000139986;MQSB=0.135316;BQB=0.998479;MQ0F=0;ICB=0.00911902;HOB=0.184573;AC=36;AN=132;DP4=142,184,33,46;MQ=40;ANN=T|upstream_gene_variant|MODIFIER|evm.model.Contig28.100|evm.model.Contig28.100|transcript|evm.model.Contig28.100|protein_coding||c.-3049C>T|||||3049|,T|intergenic_region|MODIFIER|evm.model.Contig28.99-evm.model.Contig28.100|evm.mod…	GT:PL
Chr02	2240616	T	G	DP=786;VDB=0.0661599;SGB=150.624;RPB=0.157237;MQB=9.4851e-18;MQSB=0.010235;BQB=0.701995;MQ0F=0;ICB=0.00348114;HOB=0.202422;AC=44;AN=136;DP4=304,155,171,78;MQ=46;ANN=G|upstream_gene_variant|MODIFIER|evm.model.Contig28.100|evm.model.Contig28.100|transcript|evm.model.Contig28.100|protein_coding||c.-2734T>G|||||2734|,G|intergenic_region|MODIFIER|evm.model.Contig28.99-evm.model.Contig28.100|evm.model.…	GT:PL
Chr02	2241322	T	C	DP=1044;VDB=0.0560873;SGB=186.358;RPB=0.581581;MQB=1.29519e-40;MQSB=0.170601;BQB=0.893932;MQ0F=0;ICB=0.00608364;HOB=0.191609;AC=42;AN=136;DP4=362,322,164,136;MQ=43;ANN=C|upstream_gene_variant|MODIFIER|evm.model.Contig28.100|evm.model.Contig28.100|transcript|evm.model.Contig28.100|protein_coding||c.-2028T>C|||||2028|,C|intergenic_region|MODIFIER|evm.model.Contig28.99-evm.model.Contig28.100|evm.mod…	GT:PL
Chr02	2242580	A	C	DP=605;VDB=6.83505e-21;SGB=-9.20955;RPB=0.199757;MQB=1.26117e-44;MQSB=0.750747;BQB=0.998869;MQ0F=0;ICB=0.000364394;HOB=0.241241;AC=59;AN=136;DP4=236,182,97,69;MQ=44;ANN=C|upstream_gene_variant|MODIFIER|evm.model.Contig28.100|evm.model.Contig28.100|transcript|evm.model.Contig28.100|protein_coding||c.-770A>C|||||770|,C|intergenic_region|MODIFIER|evm.model.Contig28.99-evm.model.Contig28.100|evm.mode…	GT:PL
Chr02	2243866	C	T	DP=1173;VDB=0.760133;SGB=189.671;RPB=0.983288;MQB=3.74007e-42;MQSB=0.589214;BQB=0.242991;MQ0F=0;ICB=0.0100231;HOB=0.182958;AC=46;AN=136;DP4=412,321,193,158;MQ=43;ANN=T|missense_variant|MODERATE|evm.model.Contig28.100|evm.model.Contig28.100|transcript|evm.model.Contig28.100|protein_coding|1/4|c.517C>T|p.His173Tyr|517/1470|517/1470|173/489||	GT:PL
Chr02	2244231	G	C	DP=992;VDB=0.0641373;SGB=109.025;RPB=3.24466e-06;MQB=0;MQSB=0.984862;BQB=0.704755;MQ0F=0;ICB=0.00157007;HOB=0.217885;AC=63;AN=136;DP4=274,266,192,186;MQ=42;ANN=C|intron_variant|MODIFIER|evm.model.Contig28.100|evm.model.Contig28.100|transcript|evm.model.Contig28.100|protein_coding|1/3|c.626+256G>C||||||	GT:PL
Chr02	2333254	A	C	DP=762;VDB=0.628633;SGB=35.9582;RPB=0.00645234;MQB=0;MQSB=0.624092;BQB=0.997336;MQ0F=0;ICB=0.000596281;HOB=0.231834;AC=92;AN=136;DP4=159,147,220,190;MQ=44;ANN=C|downstream_gene_variant|MODIFIER|evm.model.Contig28.102|evm.model.Contig28.102|transcript|evm.model.Contig28.102|protein_coding||c.*1927A>C|||||1927|,C|intergenic_region|MODIFIER|evm.model.Contig28.102-evm.model.Contig28.103|evm.model.Con…	GT:PL
Chr02	2334927	A	G	DP=809;VDB=0.125571;SGB=50.7356;RPB=0.000758414;MQB=0;MQSB=0.783241;BQB=0.996224;MQ0F=0;ICB=8.61557e-05;HOB=0.261138;AC=89;AN=136;DP4=181,158,228,174;MQ=42;ANN=G|downstream_gene_variant|MODIFIER|evm.model.Contig28.102|evm.model.Contig28.102|transcript|evm.model.Contig28.102|protein_coding||c.*3600A>G|||||3600|,G|intergenic_region|MODIFIER|evm.model.Contig28.102-evm.model.Contig28.103|evm.model.Co…	GT:PL
Chr02	2335078	G	A	DP=911;VDB=0.867149;SGB=66.4682;RPB=0.158162;MQB=0;MQSB=0.976286;BQB=0.000133196;MQ0F=0;ICB=0.000481403;HOB=0.236916;AC=79;AN=136;DP4=239,181,223,196;MQ=45;ANN=A|downstream_gene_variant|MODIFIER|evm.model.Contig28.102|evm.model.Contig28.102|transcript|evm.model.Contig28.102|protein_coding||c.*3751G>A|||||3751|,A|intergenic_region|MODIFIER|evm.model.Contig28.102-evm.model.Contig28.103|evm.model.Co…	GT:PL
Chr02	2337149	T	C	DP=648;VDB=0.998981;SGB=31.6313;RPB=0.268161;MQB=0;MQSB=0.957523;BQB=0.423918;MQ0F=0;ICB=6.25205e-08;HOB=0.356923;AC=78;AN=130;DP4=180,153,121,112;MQ=45;ANN=C|intergenic_region|MODIFIER|evm.model.Contig28.102-evm.model.Contig28.103|evm.model.Contig28.102-evm.model.Contig28.103|intergenic_region|evm.model.Contig28.102-evm.model.Contig28.103|||n.2337149T>C||||||	GT:PL
Chr02	2337777	C	A	DP=881;VDB=0.96443;SGB=11.0712;RPB=0.00461549;MQB=0;MQSB=0.228403;BQB=0.0894353;MQ0F=0;ICB=0.0100231;HOB=0.182958;AC=90;AN=136;DP4=220,171,208,210;MQ=44;ANN=A|intergenic_region|MODIFIER|evm.model.Contig28.102-evm.model.Contig28.103|evm.model.Contig28.102-evm.model.Contig28.103|intergenic_region|evm.model.Contig28.102-evm.model.Contig28.103|||n.2337777C>A||||||	GT:PL
Chr02	2337906	C	T	DP=961;VDB=0.328078;SGB=54.4482;RPB=0.015317;MQB=0;MQSB=0.485685;BQB=7.82305e-08;MQ0F=0;ICB=0.00958753;HOB=0.184689;AC=82;AN=136;DP4=204,209,245,210;MQ=44;ANN=T|intergenic_region|MODIFIER|evm.model.Contig28.102-evm.model.Contig28.103|evm.model.Contig28.102-evm.model.Contig28.103|intergenic_region|evm.model.Contig28.102-evm.model.Contig28.103|||n.2337906C>T||||||	GT:PL
Chr02	2382912	T	TC	INDEL;IDV=21;IMF=1;DP=1022;VDB=0.817278;SGB=173.085;MQSB=0.86043;MQ0F=0;ICB=0.00638701;HOB=0.192042;AC=48;AN=136;DP4=336,335,175,176;MQ=47;ANN=TC|intergenic_region|MODIFIER|evm.model.Contig28.107-evm.model.Contig28.108|evm.model.Contig28.107-evm.model.Contig28.108|intergenic_region|evm.model.Contig28.107-evm.model.Contig28.108|||n.2382912_2382913insC||||||	GT:PL
Chr02	2383985	T	C	DP=583;VDB=0.534543;SGB=-7.53022;RPB=0.000175673;MQB=0.0568608;MQSB=0.408562;BQB=0.487661;MQ0F=0;ICB=0.00219593;HOB=0.211963;AC=43;AN=134;DP4=239,181,46,52;MQ=39;ANN=C|downstream_gene_variant|MODIFIER|evm.model.Contig28.108|evm.model.Contig28.108|transcript|evm.model.Contig28.108|protein_coding||c.*4233A>G|||||4233|,C|intergenic_region|MODIFIER|evm.model.Contig28.107-evm.model.Contig28.108|evm.mo…	GT:PL
Chr02	2740116	T	C	DP=607;VDB=0.719544;SGB=11.8626;RPB=0.00044191;MQB=0;MQSB=0.0658354;BQB=0.901376;MQ0F=0;ICB=0.065179;HOB=0.141123;AC=93;AN=134;DP4=140,84,186,156;MQ=45;ANN=C|intergenic_region|MODIFIER|evm.model.Contig28.126-evm.model.Contig28.128|evm.model.Contig28.126-evm.model.Contig28.128|intergenic_region|evm.model.Contig28.126-evm.model.Contig28.128|||n.2740116T>C||||||	GT:PL
Chr02	2747675	T	C	DP=949;VDB=0.26934;SGB=192.1;RPB=0.0587613;MQB=0;MQSB=0.961939;BQB=0.00755065;MQ0F=0;ICB=0.000162498;HOB=0.251622;AC=45;AN=136;DP4=303,269,128,176;MQ=47;ANN=C|downstream_gene_variant|MODIFIER|evm.model.Contig28.128|evm.model.Contig28.128|transcript|evm.model.Contig28.128|protein_coding||c.*856A>G|||||856|,C|intergenic_region|MODIFIER|evm.model.Contig28.126-evm.model.Contig28.128|evm.model.Contig2…	GT:PL
Chr02	2936903	C	A	DP=694;VDB=0.826442;SGB=184.665;RPB=0.988255;MQB=0.332634;MQSB=0.929955;BQB=0.0222654;MQ0F=0;ICB=3.77759e-05;HOB=0.268939;AC=33;AN=132;DP4=247,190,82,99;MQ=40;ANN=A|intergenic_region|MODIFIER|evm.model.Contig28.142-evm.model.Contig28.143|evm.model.Contig28.142-evm.model.Contig28.143|intergenic_region|evm.model.Contig28.142-evm.model.Contig28.143|||n.2936903C>A||||||	GT:PL
Chr02	2949822	G	A	DP=588;VDB=0.463507;SGB=148.312;RPB=0.00446675;MQB=7.07659e-05;MQSB=0.921481;BQB=0.160754;MQ0F=0;ICB=0.000271107;HOB=0.2368;AC=29;AN=132;DP4=173,207,71,75;MQ=44;ANN=A|intergenic_region|MODIFIER|evm.model.Contig28.142-evm.model.Contig28.143|evm.model.Contig28.142-evm.model.Contig28.143|intergenic_region|evm.model.Contig28.142-evm.model.Contig28.143|||n.2949822G>A||||||	GT:PL
Chr02	3025073	C	T	DP=436;VDB=3.70612e-07;SGB=113.402;RPB=0.293765;MQB=0.000151458;MQSB=0.987739;BQB=0.855209;MQ0F=0;ICB=0.0310041;HOB=0.151481;AC=28;AN=134;DP4=153,129,67,59;MQ=40;ANN=T|upstream_gene_variant|MODIFIER|evm.model.Contig28.150|evm.model.Contig28.150|transcript|evm.model.Contig28.150|protein_coding||c.-3970G>A|||||3970|,T|intergenic_region|MODIFIER|evm.model.Contig28.150-evm.model.Contig28.152|evm.mode…	GT:PL
Chr02	3031512	C	T	DP=308;VDB=4.7344e-08;SGB=39.4734;RPB=0.795219;MQB=0.897528;MQSB=0.713121;BQB=0.994667;MQ0F=0;ICB=1.16791e-05;HOB=0.293965;AC=44;AN=130;DP4=89,110,53,42;MQ=38;ANN=T|intergenic_region|MODIFIER|evm.model.Contig28.150-evm.model.Contig28.152|evm.model.Contig28.150-evm.model.Contig28.152|intergenic_region|evm.model.Contig28.150-evm.model.Contig28.152|||n.3031512C>T||||||	GT:PL
Chr02	3044923	T	C	DP=788;VDB=0.969527;SGB=70.7512;RPB=0.302867;MQB=0;MQSB=0.490821;BQB=0.739213;MQ0F=0;ICB=0.000196492;HOB=0.248496;AC=95;AN=134;DP4=127,128,243,234;MQ=40;ANN=C|intron_variant|MODIFIER|evm.model.Contig28.153|evm.model.Contig28.153|transcript|evm.model.Contig28.153|protein_coding|1/1|c.577-233A>G||||||	GT:PL
Chr02	3371695	C	A	DP=526;VDB=1.59652e-24;SGB=95.2559;RPB=6.08187e-08;MQB=0.000417083;MQSB=0.0114306;BQB=0.00327745;MQ0F=0;ICB=6.33463e-06;HOB=0.298842;AC=59;AN=134;DP4=151,105,128,101;MQ=37;ANN=A|upstream_gene_variant|MODIFIER|evm.model.Contig466.29|evm.model.Contig466.29|transcript|evm.model.Contig466.29|protein_coding||c.-408G>T|||||408|,A|intergenic_region|MODIFIER|evm.model.Contig466.29-evm.model.Contig466.25|…	GT:PL
Chr02	3372103	A	G	DP=450;VDB=0.0396935;SGB=-25.3087;RPB=0.860415;MQB=0;MQSB=3.21365e-12;BQB=0.0278317;MQ0F=0;ICB=0.00410326;HOB=0.201715;AC=87;AN=134;DP4=173,35,206,0;MQ=43;ANN=G|upstream_gene_variant|MODIFIER|evm.model.Contig466.29|evm.model.Contig466.29|transcript|evm.model.Contig466.29|protein_coding||c.-816T>C|||||816|,G|intergenic_region|MODIFIER|evm.model.Contig466.29-evm.model.Contig466.25|evm.model.Contig4…	GT:PL
Chr02	3372273	C	T	DP=981;VDB=0.831817;SGB=205.811;RPB=0.817706;MQB=0.999963;MQSB=0.808681;BQB=0.844099;MQ0F=0;ICB=0.00216245;HOB=0.209343;AC=40;AN=136;DP4=369,269,151,132;MQ=45;ANN=T|upstream_gene_variant|MODIFIER|evm.model.Contig466.29|evm.model.Contig466.29|transcript|evm.model.Contig466.29|protein_coding||c.-986G>A|||||986|,T|intergenic_region|MODIFIER|evm.model.Contig466.29-evm.model.Contig466.25|evm.model.Con…	GT:PL
Chr02	3520916	C	T	DP=674;VDB=0.76025;SGB=78.8981;RPB=0.392611;MQB=6.61579e-11;MQSB=0.773288;BQB=0.476566;MQ0F=0;ICB=0.103724;HOB=0.121107;AC=28;AN=136;DP4=274,213,65,55;MQ=46;ANN=T|intergenic_region|MODIFIER|evm.model.Contig466.21-evm.model.Contig466.18|evm.model.Contig466.21-evm.model.Contig466.18|intergenic_region|evm.model.Contig466.21-evm.model.Contig466.18|||n.3520916C>T||||||	GT:PL
Chr02	3682579	C	T	DP=819;VDB=0.000568813;SGB=45.6223;RPB=2.94266e-05;MQB=4.82638e-35;MQSB=0.715176;BQB=0.0674298;MQ0F=0;ICB=0.0301881;HOB=0.150519;AC=28;AN=136;DP4=341,310,60,56;MQ=43;ANN=T|upstream_gene_variant|MODIFIER|evm.model.Contig466.13|evm.model.Contig466.13|transcript|evm.model.Contig466.13|protein_coding||c.-1446C>T|||||1446|,T|intergenic_region|MODIFIER|evm.model.Contig466.15-evm.model.Contig466.13|evm.…	GT:PL
Chr02	3686336	C	T	DP=512;VDB=2.6292e-11;SGB=102.063;RPB=0.161142;MQB=0.00127172;MQSB=0.97955;BQB=2.66086e-08;MQ0F=0;ICB=0.000482655;HOB=0.231953;AC=30;AN=130;DP4=144,114,60,52;MQ=41;ANN=T|intron_variant|MODIFIER|evm.model.Contig466.13|evm.model.Contig466.13|transcript|evm.model.Contig466.13|protein_coding|3/3|c.849+1219C>T||||||	GT:PL
Chr02	3806509	T	C	DP=607;VDB=0.0384307;SGB=106.293;RPB=0.846588;MQB=0.368637;MQSB=2.68834e-32;BQB=0.878471;MQ0F=0;ICB=0.000341572;HOB=0.238754;AC=40;AN=136;DP4=194,190,92,73;MQ=43;ANN=C|downstream_gene_variant|MODIFIER|evm.model.Contig466.4|evm.model.Contig466.4|transcript|evm.model.Contig466.4|protein_coding||c.*2901T>C|||||2901|,C|intergenic_region|MODIFIER|evm.model.Contig466.4-evm.model.Contig466.2|evm.model.C…	GT:PL
Chr02	3842011	G	A	DP=392;VDB=0.919943;SGB=82.8652;RPB=0.99646;MQB=7.12988e-07;MQSB=4.73507e-20;BQB=0.00252909;MQ0F=0;ICB=0.00255906;HOB=0.204909;AC=37;AN=136;DP4=120,131,51,76;MQ=42;ANN=A|intergenic_region|MODIFIER|evm.model.Contig466.1-evm.model.Contig466.30|evm.model.Contig466.1-evm.model.Contig466.30|intergenic_region|evm.model.Contig466.1-evm.model.Contig466.30|||n.3842011G>A||||||	GT:PL
Chr02	3842428	C	T	DP=437;VDB=1.7563e-07;SGB=38.1023;RPB=0.0388591;MQB=1.44092e-17;MQSB=0.0114939;BQB=0.742994;MQ0F=0;ICB=0.194126;HOB=0.109349;AC=34;AN=130;DP4=154,154,36,60;MQ=42;ANN=T|downstream_gene_variant|MODIFIER|evm.model.Contig466.30|evm.model.Contig466.30|transcript|evm.model.Contig466.30|protein_coding||c.*4920G>A|||||4920|WARNING_TRANSCRIPT_NO_START_CODON,T|intergenic_region|MODIFIER|evm.model.Contig466…	GT:PL
Chr02	3922838	G	A	DP=824;VDB=0.0181393;SGB=153.307;RPB=0.347132;MQB=0.99461;MQSB=0.359785;BQB=0.435894;MQ0F=0;ICB=0.00216245;HOB=0.209343;AC=40;AN=136;DP4=217,324,78,150;MQ=45;ANN=A|intergenic_region|MODIFIER|evm.model.Contig34.6-evm.model.Contig34.7|evm.model.Contig34.6-evm.model.Contig34.7|intergenic_region|evm.model.Contig34.6-evm.model.Contig34.7|||n.3922838G>A||||||	GT:PL
Chr02	3927888	G	A	DP=749;VDB=0.0383943;SGB=172.156;RPB=0.194869;MQB=0;MQSB=0.948068;BQB=0.0461213;MQ0F=0;ICB=0.0216816;HOB=0.167585;AC=38;AN=132;DP4=272,217,119,120;MQ=39;ANN=A|intergenic_region|MODIFIER|evm.model.Contig34.6-evm.model.Contig34.7|evm.model.Contig34.6-evm.model.Contig34.7|intergenic_region|evm.model.Contig34.6-evm.model.Contig34.7|||n.3927888G>A||||||	GT:PL
Chr02	3927900	C	T	DP=767;VDB=0.189675;SGB=170;RPB=0.351716;MQB=0;MQSB=0.732733;BQB=0.652135;MQ0F=0;ICB=0.0216816;HOB=0.167585;AC=38;AN=132;DP4=266,227,119,117;MQ=39;ANN=T|intergenic_region|MODIFIER|evm.model.Contig34.6-evm.model.Contig34.7|evm.model.Contig34.6-evm.model.Contig34.7|intergenic_region|evm.model.Contig34.6-evm.model.Contig34.7|||n.3927900C>T||||||	GT:PL
Chr02	3942087	G	A	DP=584;VDB=0.284298;SGB=87.3843;RPB=0.0716666;MQB=0.591072;MQSB=0.233133;BQB=0.129416;MQ0F=0;ICB=0.00274589;HOB=0.210651;AC=40;AN=130;DP4=236,142,112,46;MQ=42;ANN=A|downstream_gene_variant|MODIFIER|evm.model.Contig34.7|evm.model.Contig34.7|transcript|evm.model.Contig34.7|protein_coding||c.*1463C>T|||||1463|,A|intergenic_region|MODIFIER|evm.model.Contig34.6-evm.model.Contig34.7|evm.model.Contig34.…	GT:PL
Chr02	3944530	A	G	DP=1163;VDB=0.98391;SGB=242.381;RPB=0.555731;MQB=2.58837e-17;MQSB=0.998958;BQB=0.938087;MQ0F=0;ICB=0.00216245;HOB=0.209343;AC=40;AN=136;DP4=350,376,172,151;MQ=46;ANN=G|intron_variant|MODIFIER|evm.model.Contig34.7|evm.model.Contig34.7|transcript|evm.model.Contig34.7|protein_coding|8/9|c.1457-56T>C||||||	GT:PL
Chr02	3944926	A	T	DP=999;VDB=0.59064;SGB=142.93;RPB=0.98177;MQB=0;MQSB=0.984722;BQB=0.182851;MQ0F=0;ICB=0.00216245;HOB=0.209343;AC=40;AN=136;DP4=302,368,129,114;MQ=48;ANN=T|intron_variant|MODIFIER|evm.model.Contig34.7|evm.model.Contig34.7|transcript|evm.model.Contig34.7|protein_coding|7/9|c.1314+30T>A||||||	GT:PL
Chr02	3947603	C	A	DP=1003;VDB=0.350017;SGB=224.55;RPB=0.106923;MQB=3.67616e-22;MQSB=0.997544;BQB=0.519634;MQ0F=0;ICB=0.000625162;HOB=0.229996;AC=41;AN=136;DP4=355,264,168,145;MQ=46;ANN=A|intron_variant|MODIFIER|evm.model.Contig34.7|evm.model.Contig34.7|transcript|evm.model.Contig34.7|protein_coding|1/9|c.466-116G>T||||||	GT:PL
Chr02	3948439	A	T	DP=962;VDB=0.174225;SGB=201.212;RPB=0.225046;MQB=7.65665e-10;MQSB=0.733734;BQB=0.999608;MQ0F=0;ICB=0.00216245;HOB=0.209343;AC=40;AN=136;DP4=307,288,149,124;MQ=44;ANN=T|intron_variant|MODIFIER|evm.model.Contig34.7|evm.model.Contig34.7|transcript|evm.model.Contig34.7|protein_coding|1/9|c.465+652T>A||||||	GT:PL
Chr02	3949344	G	T	DP=1161;VDB=0.368238;SGB=213.446;RPB=0.984101;MQB=1.90418e-21;MQSB=0.983971;BQB=1.10151e-10;MQ0F=0;ICB=0.00199697;HOB=0.21183;AC=43;AN=136;DP4=351,386,156,171;MQ=44;ANN=T|missense_variant|MODERATE|evm.model.Contig34.7|evm.model.Contig34.7|transcript|evm.model.Contig34.7|protein_coding|1/10|c.212C>A|p.Thr71Asn|212/2136|212/2136|71/711||	GT:PL
Chr02	3949738	CTTTTTTTT	CTTTTTTTTT	INDEL;IDV=10;IMF=1;DP=712;VDB=0.976898;SGB=-22.0302;MQSB=0.988552;MQ0F=0;ICB=0.0105736;HOB=0.176362;AC=33;AN=136;DP4=350,242,102,18;MQ=48;ANN=CTTTTTTTTT|upstream_gene_variant|MODIFIER|evm.model.Contig34.7|evm.model.Contig34.7|transcript|evm.model.Contig34.7|protein_coding||c.-192_-191insA|||||192|,CTTTTTTTTT|intergenic_region|MODIFIER|evm.model.Contig34.7-evm.model.Contig34.8|evm.model.Contig34.7…	GT:PL
Chr02	3949960	T	A	DP=726;VDB=0.661947;SGB=199.993;RPB=3.35957e-06;MQB=5.15077e-29;MQSB=0.992239;BQB=0.00546894;MQ0F=0;ICB=0.000625162;HOB=0.229996;AC=41;AN=136;DP4=195,205,141,128;MQ=43;ANN=A|upstream_gene_variant|MODIFIER|evm.model.Contig34.7|evm.model.Contig34.7|transcript|evm.model.Contig34.7|protein_coding||c.-405A>T|||||405|,A|intergenic_region|MODIFIER|evm.model.Contig34.7-evm.model.Contig34.8|evm.model.Cont…	GT:PL
Chr02	3960799	G	A	DP=675;VDB=0.453065;SGB=7.68704;RPB=0.879313;MQB=0;MQSB=0.447617;BQB=0.732877;MQ0F=0;ICB=0.0481517;HOB=0.146086;AC=99;AN=136;DP4=101,108,222,187;MQ=39;ANN=A|upstream_gene_variant|MODIFIER|evm.model.Contig34.8|evm.model.Contig34.8|transcript|evm.model.Contig34.8|protein_coding||c.-1792C>T|||||1792|,A|intergenic_region|MODIFIER|evm.model.Contig34.8-evm.model.Contig34.10|evm.model.Contig34.8-evm.mod…	GT:PL
Chr02	5361091	G	T	DP=659;VDB=0.103038;SGB=222.258;RPB=0.00050429;MQB=0.002024;MQSB=0.996711;BQB=0.257796;MQ0F=0;ICB=0.0442716;HOB=0.145891;AC=29;AN=132;DP4=204,181,129,94;MQ=44;ANN=T|intergenic_region|MODIFIER|evm.model.Contig34.56-evm.model.Contig34.57|evm.model.Contig34.56-evm.model.Contig34.57|intergenic_region|evm.model.Contig34.56-evm.model.Contig34.57|||n.5361091G>T||||||	GT:PL
Chr02	5412380	G	A	DP=706;VDB=0.582232;SGB=148.078;RPB=0.184977;MQB=5.11899e-16;MQSB=0.719239;BQB=0.0592818;MQ0F=0;ICB=0.00366725;HOB=0.174931;AC=18;AN=132;DP4=332,238,58,40;MQ=47;ANN=A|intergenic_region|MODIFIER|evm.model.Contig34.59-evm.model.Contig34.60|evm.model.Contig34.59-evm.model.Contig34.60|intergenic_region|evm.model.Contig34.59-evm.model.Contig34.60|||n.5412380G>A||||||	GT:PL
Chr02	5924299	GAGATACTCA	GA	INDEL;IDV=21;IMF=0.954545;DP=1129;VDB=0.889398;SGB=132.931;MQSB=0.521904;MQ0F=0;ICB=0.143119;HOB=0.119377;AC=52;AN=136;DP4=357,375,200,197;MQ=49;ANN=GA|intergenic_region|MODIFIER|evm.model.Contig34.82-evm.model.Contig34.83|evm.model.Contig34.82-evm.model.Contig34.83|intergenic_region|evm.model.Contig34.82-evm.model.Contig34.83|||n.5924301_5924308delGATACTCA||||||	GT:PL
Chr02	6008726	G	A	DP=929;VDB=0.674992;SGB=111.743;RPB=0.135053;MQB=4.41673e-39;MQSB=0.396901;BQB=0.920533;MQ0F=0;ICB=0.0763079;HOB=0.13138;AC=31;AN=136;DP4=350,324,89,82;MQ=44;ANN=A|upstream_gene_variant|MODIFIER|evm.model.Contig34.87|evm.model.Contig34.87|transcript|evm.model.Contig34.87|protein_coding||c.-2509C>T|||||2509|,A|upstream_gene_variant|MODIFIER|evm.model.Contig34.88|evm.model.Contig34.88|transcript|ev…	GT:PL
Chr02	6030417	A	C	DP=1017;VDB=0.862203;SGB=167.211;RPB=0.0547881;MQB=2.46946e-39;MQSB=0.024174;BQB=0.0917956;MQ0F=0;ICB=0.0109958;HOB=0.181553;AC=49;AN=136;DP4=288,316,170,166;MQ=47;ANN=C|intron_variant|MODIFIER|evm.model.Contig34.88|evm.model.Contig34.88|transcript|evm.model.Contig34.88|protein_coding|13/13|c.1424+567A>C||||||	GT:PL
Chr02	6111519	A	T	DP=581;VDB=0.0195377;SGB=82.8837;RPB=3.59054e-06;MQB=2.52213e-05;MQSB=0.00118386;BQB=0.992512;MQ0F=0;ICB=0.00564553;HOB=0.170684;AC=19;AN=132;DP4=178,150,43,23;MQ=43;ANN=T|intergenic_region|MODIFIER|evm.model.Contig34.91-evm.model.Contig34.93|evm.model.Contig34.91-evm.model.Contig34.93|intergenic_region|evm.model.Contig34.91-evm.model.Contig34.93|||n.6111519A>T||||||	GT:PL
Chr02	6116477	C	A	DP=1005;VDB=0.380524;SGB=166.573;RPB=0.911793;MQB=6.78773e-07;MQSB=0.980764;BQB=0.552708;MQ0F=0;ICB=0.0862661;HOB=0.132785;AC=42;AN=136;DP4=313,337,149,154;MQ=43;ANN=A|intergenic_region|MODIFIER|evm.model.Contig34.91-evm.model.Contig34.93|evm.model.Contig34.91-evm.model.Contig34.93|intergenic_region|evm.model.Contig34.91-evm.model.Contig34.93|||n.6116477C>A||||||	GT:PL
Chr02	6118175	T	C	DP=629;VDB=0.00114131;SGB=-5.83924;RPB=0.794891;MQB=0;MQSB=0.659599;BQB=0.0467848;MQ0F=0;ICB=0.000143282;HOB=0.258494;AC=82;AN=132;DP4=190,149,133,95;MQ=43;ANN=C|upstream_gene_variant|MODIFIER|evm.model.Contig34.93|evm.model.Contig34.93|transcript|evm.model.Contig34.93|protein_coding||c.-4180T>C|||||4180|,C|intergenic_region|MODIFIER|evm.model.Contig34.91-evm.model.Contig34.93|evm.model.Contig34.…	GT:PL
Chr02	6121694	A	G	DP=1056;VDB=0.150467;SGB=117.361;RPB=0.986622;MQB=0;MQSB=0.306763;BQB=0.999127;MQ0F=0;ICB=0.00256961;HOB=0.211662;AC=86;AN=132;DP4=210,151,336,276;MQ=46;ANN=G|upstream_gene_variant|MODIFIER|evm.model.Contig34.93|evm.model.Contig34.93|transcript|evm.model.Contig34.93|protein_coding||c.-661A>G|||||661|,G|intergenic_region|MODIFIER|evm.model.Contig34.91-evm.model.Contig34.93|evm.model.Contig34.91-ev…	GT:PL
Chr02	6122059	G	A	DP=708;VDB=7.01558e-17;SGB=27.9978;RPB=0.921917;MQB=5.58179e-38;MQSB=0.769272;BQB=0.00302067;MQ0F=0;ICB=0.0862661;HOB=0.132785;AC=94;AN=136;DP4=117,106,237,210;MQ=43;ANN=A|upstream_gene_variant|MODIFIER|evm.model.Contig34.93|evm.model.Contig34.93|transcript|evm.model.Contig34.93|protein_coding||c.-296G>A|||||296|,A|intergenic_region|MODIFIER|evm.model.Contig34.91-evm.model.Contig34.93|evm.model.C…	GT:PL
Chr02	6122911	G	T	DP=1096;VDB=0.40756;SGB=73.9945;RPB=0.376286;MQB=0;MQSB=0.998929;BQB=0.86271;MQ0F=0;ICB=0.0862661;HOB=0.132785;AC=94;AN=136;DP4=140,158,335,386;MQ=47;ANN=T|downstream_gene_variant|MODIFIER|evm.model.Contig34.93|evm.model.Contig34.93|transcript|evm.model.Contig34.93|protein_coding||c.*107G>T|||||107|,T|intergenic_region|MODIFIER|evm.model.Contig34.93-evm.model.Contig34.94|evm.model.Contig34.93-evm…	GT:PL
Chr02	6125378	A	G	DP=1129;VDB=0.0326333;SGB=162.881;RPB=0.903116;MQB=3.89671e-34;MQSB=0.0411065;BQB=0.786538;MQ0F=0;ICB=0.0862661;HOB=0.132785;AC=42;AN=136;DP4=346,370,152,157;MQ=47;ANN=G|downstream_gene_variant|MODIFIER|evm.model.Contig34.93|evm.model.Contig34.93|transcript|evm.model.Contig34.93|protein_coding||c.*2574A>G|||||2574|,G|downstream_gene_variant|MODIFIER|evm.model.Contig34.94|evm.model.Contig34.94|tra…	GT:PL
Chr02	6126105	G	T	DP=983;VDB=0.406938;SGB=125.242;RPB=0.417388;MQB=6.20009e-37;MQSB=0.999206;BQB=0.945982;MQ0F=0;ICB=0.0606449;HOB=0.14176;AC=41;AN=136;DP4=345,289,145,120;MQ=47;ANN=T|downstream_gene_variant|MODIFIER|evm.model.Contig34.93|evm.model.Contig34.93|transcript|evm.model.Contig34.93|protein_coding||c.*3301G>T|||||3301|,T|downstream_gene_variant|MODIFIER|evm.model.Contig34.94|evm.model.Contig34.94|transcr…	GT:PL
Chr02	6127793	C	T	DP=976;VDB=0.190481;SGB=155.216;RPB=0.185264;MQB=2.52719e-25;MQSB=0.0551557;BQB=0.0192211;MQ0F=0;ICB=0.0862661;HOB=0.132785;AC=42;AN=136;DP4=330,271,169,121;MQ=47;ANN=T|downstream_gene_variant|MODIFIER|evm.model.Contig34.93|evm.model.Contig34.93|transcript|evm.model.Contig34.93|protein_coding||c.*4989C>T|||||4989|,T|downstream_gene_variant|MODIFIER|evm.model.Contig34.94|evm.model.Contig34.94|tran…	GT:PL
Chr02	6130113	C	T	DP=981;VDB=0.452602;SGB=156.016;RPB=0.989969;MQB=1.70823e-13;MQSB=0.189589;BQB=0.0025648;MQ0F=0;ICB=0.0928687;HOB=0.131878;AC=42;AN=134;DP4=340,288,145,146;MQ=43;ANN=T|intron_variant|MODIFIER|evm.model.Contig34.94|evm.model.Contig34.94|transcript|evm.model.Contig34.94|protein_coding|5/6|c.1333-878G>A||||||	GT:PL
Chr02	6130424	A	G	DP=840;VDB=0.945789;SGB=47.0231;RPB=0.979196;MQB=4.98112e-27;MQSB=0.0736561;BQB=0.328754;MQ0F=0;ICB=0.0579255;HOB=0.143599;AC=92;AN=136;DP4=134,110,256,241;MQ=37;ANN=G|intron_variant|MODIFIER|evm.model.Contig34.94|evm.model.Contig34.94|transcript|evm.model.Contig34.94|protein_coding|5/6|c.1332+583T>C||||||	GT:PL
Chr02	6130453	T	A	DP=773;VDB=0.151972;SGB=107.182;RPB=0.823179;MQB=4.16206e-05;MQSB=0.410375;BQB=0.875778;MQ0F=0;ICB=0.0606449;HOB=0.14176;AC=41;AN=136;DP4=236,238,108,106;MQ=37;ANN=A|intron_variant|MODIFIER|evm.model.Contig34.94|evm.model.Contig34.94|transcript|evm.model.Contig34.94|protein_coding|5/6|c.1332+554A>T||||||	GT:PL
Chr02	6130698	G	A	DP=680;VDB=0.212965;SGB=63.5575;RPB=0.256793;MQB=3.42319e-08;MQSB=0.699336;BQB=0.833671;MQ0F=0;ICB=0.00256961;HOB=0.211662;AC=46;AN=132;DP4=248,191,95,73;MQ=43;ANN=A|intron_variant|MODIFIER|evm.model.Contig34.94|evm.model.Contig34.94|transcript|evm.model.Contig34.94|protein_coding|5/6|c.1332+309C>T||||||	GT:PL
Chr02	6130805	T	C	DP=810;VDB=0.0462384;SGB=76.9721;RPB=0.888153;MQB=0;MQSB=0.156131;BQB=0.632764;MQ0F=0;ICB=0.00227579;HOB=0.212074;AC=88;AN=134;DP4=135,99,279,214;MQ=46;ANN=C|intron_variant|MODIFIER|evm.model.Contig34.94|evm.model.Contig34.94|transcript|evm.model.Contig34.94|protein_coding|5/6|c.1332+202A>G||||||	GT:PL
Chr02	6131301	G	A	DP=789;VDB=0.196281;SGB=5.86781;RPB=0.0197895;MQB=0;MQSB=0.704926;BQB=0.00598588;MQ0F=0;ICB=0.0862661;HOB=0.132785;AC=94;AN=136;DP4=123,157,203,227;MQ=44;ANN=A|intron_variant|MODIFIER|evm.model.Contig34.94|evm.model.Contig34.94|transcript|evm.model.Contig34.94|protein_coding|4/6|c.1165-127C>T||||||	GT:PL
Chr02	6131367	T	A	DP=774;VDB=0.942324;SGB=9.37632;RPB=0.234558;MQB=0;MQSB=0.779229;BQB=0.515248;MQ0F=0;ICB=0.0390417;HOB=0.153006;AC=93;AN=136;DP4=134,129,194,223;MQ=42;ANN=A|intron_variant|MODIFIER|evm.model.Contig34.94|evm.model.Contig34.94|transcript|evm.model.Contig34.94|protein_coding|4/6|c.1165-193A>T||||||	GT:PL
Chr02	6145243	T	C	DP=638;VDB=0.61153;SGB=85.4407;RPB=0.818118;MQB=0;MQSB=0.486336;BQB=0.738679;MQ0F=0;ICB=0.00171827;HOB=0.214876;AC=36;AN=132;DP4=217,228,61,76;MQ=45;ANN=C|downstream_gene_variant|MODIFIER|evm.model.Contig34.95|evm.model.Contig34.95|transcript|evm.model.Contig34.95|protein_coding||c.*1249T>C|||||1249|,C|intergenic_region|MODIFIER|evm.model.Contig34.95-evm.model.Contig34.97|evm.model.Contig34.95-ev…	GT:PL
Chr02	6169678	T	C	DP=778;VDB=0.52747;SGB=110.01;RPB=0.935097;MQB=3.16227e-28;MQSB=0.963423;BQB=0.697094;MQ0F=0;ICB=0.00911902;HOB=0.184573;AC=36;AN=132;DP4=304,234,101,73;MQ=45;ANN=C|intergenic_region|MODIFIER|evm.model.Contig34.95-evm.model.Contig34.97|evm.model.Contig34.95-evm.model.Contig34.97|intergenic_region|evm.model.Contig34.95-evm.model.Contig34.97|||n.6169678T>C||||||	GT:PL
Chr02	6172082	C	A	DP=820;VDB=0.239686;SGB=152.59;RPB=0.375725;MQB=7.94035e-07;MQSB=0.243834;BQB=0.500343;MQ0F=0;ICB=0.00288991;HOB=0.206497;AC=37;AN=132;DP4=290,258,108,99;MQ=39;ANN=A|intergenic_region|MODIFIER|evm.model.Contig34.95-evm.model.Contig34.97|evm.model.Contig34.95-evm.model.Contig34.97|intergenic_region|evm.model.Contig34.95-evm.model.Contig34.97|||n.6172082C>A||||||	GT:PL
Chr02	6172115	T	C	DP=843;VDB=0.382241;SGB=72.2145;RPB=0.2741;MQB=5.94049e-31;MQSB=0.255203;BQB=0.481477;MQ0F=0;ICB=0.000398011;HOB=0.240588;AC=92;AN=132;DP4=132,117,261,238;MQ=40;ANN=C|intergenic_region|MODIFIER|evm.model.Contig34.95-evm.model.Contig34.97|evm.model.Contig34.95-evm.model.Contig34.97|intergenic_region|evm.model.Contig34.95-evm.model.Contig34.97|||n.6172115T>C||||||	GT:PL
Chr02	6180675	ATTTTTT	ATTTTTTT	INDEL;IDV=20;IMF=0.952381;DP=751;VDB=0.384591;SGB=76.8326;MQSB=0.494515;MQ0F=0;ICB=0.00256961;HOB=0.211662;AC=86;AN=132;DP4=129,146,221,255;MQ=45;ANN=ATTTTTTT|intergenic_region|MODIFIER|evm.model.Contig34.95-evm.model.Contig34.97|evm.model.Contig34.95-evm.model.Contig34.97|intergenic_region|evm.model.Contig34.95-evm.model.Contig34.97|||n.6180681_6180682insT||||||	GT:PL
Chr02	6181716	G	T	DP=616;VDB=0.841029;SGB=78.0104;RPB=0.999656;MQB=6.48801e-43;MQSB=0.884788;BQB=0.916486;MQ0F=0;ICB=0.000822226;HOB=0.228191;AC=38;AN=132;DP4=225,208,76,63;MQ=44;ANN=T|intergenic_region|MODIFIER|evm.model.Contig34.95-evm.model.Contig34.97|evm.model.Contig34.95-evm.model.Contig34.97|intergenic_region|evm.model.Contig34.95-evm.model.Contig34.97|||n.6181716G>T||||||	GT:PL
Chr02	6182523	G	A	DP=458;VDB=0.216203;SGB=52.7249;RPB=0.485131;MQB=3.99365e-19;MQSB=0.997559;BQB=0.935416;MQ0F=0;ICB=0.00505863;HOB=0.193964;AC=31;AN=130;DP4=144,173,40,48;MQ=43;ANN=A|intergenic_region|MODIFIER|evm.model.Contig34.95-evm.model.Contig34.97|evm.model.Contig34.95-evm.model.Contig34.97|intergenic_region|evm.model.Contig34.95-evm.model.Contig34.97|||n.6182523G>A||||||	GT:PL
Chr02	6182670	T	A	DP=446;VDB=0.573391;SGB=73.6226;RPB=0.984903;MQB=0.00507922;MQSB=0.336757;BQB=0.0789634;MQ0F=0;ICB=0.000251337;HOB=0.245179;AC=36;AN=132;DP4=145,145,54,54;MQ=43;ANN=A|intergenic_region|MODIFIER|evm.model.Contig34.95-evm.model.Contig34.97|evm.model.Contig34.95-evm.model.Contig34.97|intergenic_region|evm.model.Contig34.95-evm.model.Contig34.97|||n.6182670T>A||||||	GT:PL
Chr02	6184003	T	C	DP=501;VDB=0.259289;SGB=100.506;RPB=0.723354;MQB=6.6935e-36;MQSB=0.698013;BQB=0.806832;MQ0F=0;ICB=5.97807e-05;HOB=0.268757;AC=37;AN=130;DP4=220,101,83,48;MQ=44;ANN=C|intergenic_region|MODIFIER|evm.model.Contig34.95-evm.model.Contig34.97|evm.model.Contig34.95-evm.model.Contig34.97|intergenic_region|evm.model.Contig34.95-evm.model.Contig34.97|||n.6184003T>C||||||	GT:PL
Chr02	6307621	A	G	DP=532;VDB=3.33459e-28;SGB=-16.5188;RPB=2.98298e-11;MQB=3.14809e-08;MQSB=0.0983784;BQB=0.456708;MQ0F=0;ICB=0.0208134;HOB=0.170684;AC=85;AN=132;DP4=130,107,121,132;MQ=42;ANN=G|downstream_gene_variant|MODIFIER|evm.model.Contig34.103|evm.model.Contig34.103|transcript|evm.model.Contig34.103|protein_coding||c.*2866T>C|||||2866|,G|intergenic_region|MODIFIER|evm.model.Contig34.102-evm.model.Contig34.103…	GT:PL
Chr02	6627561	T	G	DP=884;VDB=0.0591598;SGB=38.5569;RPB=0.47367;MQB=0;MQSB=0.905051;BQB=0.701395;MQ0F=0;ICB=0.0190523;HOB=0.167388;AC=98;AN=136;DP4=166,124,294,231;MQ=42;ANN=G|intergenic_region|MODIFIER|evm.model.Contig34.114-evm.model.Contig34.115|evm.model.Contig34.114-evm.model.Contig34.115|intergenic_region|evm.model.Contig34.114-evm.model.Contig34.115|||n.6627561T>G||||||	GT:PL
Chr02	6628034	T	C	DP=670;VDB=0.975212;SGB=45.5472;RPB=0.639527;MQB=0;MQSB=0.927321;BQB=0.973927;MQ0F=0;ICB=0.00274589;HOB=0.210651;AC=90;AN=130;DP4=123,132,172,183;MQ=40;ANN=C|intergenic_region|MODIFIER|evm.model.Contig34.114-evm.model.Contig34.115|evm.model.Contig34.114-evm.model.Contig34.115|intergenic_region|evm.model.Contig34.114-evm.model.Contig34.115|||n.6628034T>C||||||	GT:PL
Chr02	6628672	T	C	DP=891;VDB=0.238177;SGB=95.0861;RPB=0.337761;MQB=0;MQSB=0.876851;BQB=0.142387;MQ0F=0;ICB=4.29733e-05;HOB=0.271664;AC=91;AN=134;DP4=117,94,248,200;MQ=42;ANN=C|intergenic_region|MODIFIER|evm.model.Contig34.114-evm.model.Contig34.115|evm.model.Contig34.114-evm.model.Contig34.115|intergenic_region|evm.model.Contig34.114-evm.model.Contig34.115|||n.6628672T>C||||||	GT:PL
Chr02	6628981	T	C	DP=952;VDB=0.26984;SGB=25.2754;RPB=0.349599;MQB=0;MQSB=0.164499;BQB=0.997839;MQ0F=0;ICB=0.218144;HOB=0.102833;AC=101;AN=136;DP4=136,108,384,247;MQ=41;ANN=C|intergenic_region|MODIFIER|evm.model.Contig34.114-evm.model.Contig34.115|evm.model.Contig34.114-evm.model.Contig34.115|intergenic_region|evm.model.Contig34.114-evm.model.Contig34.115|||n.6628981T>C||||||	GT:PL
Chr02	6629139	C	T	DP=1070;VDB=0.258582;SGB=160.691;RPB=0.752821;MQB=2.50982e-23;MQSB=0.975363;BQB=0.000146094;MQ0F=0;ICB=0.418665;HOB=0.0739619;AC=26;AN=136;DP4=439,373,110,81;MQ=47;ANN=T|intergenic_region|MODIFIER|evm.model.Contig34.114-evm.model.Contig34.115|evm.model.Contig34.114-evm.model.Contig34.115|intergenic_region|evm.model.Contig34.114-evm.model.Contig34.115|||n.6629139C>T||||||	GT:PL
Chr02	6629470	A	C	DP=653;VDB=0.687968;SGB=35.285;RPB=7.01945e-10;MQB=0;MQSB=0.727608;BQB=0.113685;MQ0F=0;ICB=0.00274589;HOB=0.210651;AC=90;AN=130;DP4=123,151,157,172;MQ=41;ANN=C|intergenic_region|MODIFIER|evm.model.Contig34.114-evm.model.Contig34.115|evm.model.Contig34.114-evm.model.Contig34.115|intergenic_region|evm.model.Contig34.114-evm.model.Contig34.115|||n.6629470A>C||||||	GT:PL
Chr02	6629711	G	A	DP=845;VDB=0.430946;SGB=14.2563;RPB=0.633406;MQB=0;MQSB=0.970117;BQB=0.566962;MQ0F=0;ICB=0.218144;HOB=0.102833;AC=101;AN=136;DP4=127,87,312,235;MQ=41;ANN=A|upstream_gene_variant|MODIFIER|evm.model.Contig34.115|evm.model.Contig34.115|transcript|evm.model.Contig34.115|protein_coding||c.-4848G>A|||||4848|,A|intergenic_region|MODIFIER|evm.model.Contig34.114-evm.model.Contig34.115|evm.model.Contig34.1…	GT:PL
Chr02	6629816	T	C	DP=728;VDB=3.18169e-09;SGB=-5.63086;RPB=6.12157e-05;MQB=0;MQSB=0.0702717;BQB=0.072906;MQ0F=0;ICB=0.218144;HOB=0.102833;AC=101;AN=136;DP4=145,87,218,213;MQ=40;ANN=C|upstream_gene_variant|MODIFIER|evm.model.Contig34.115|evm.model.Contig34.115|transcript|evm.model.Contig34.115|protein_coding||c.-4743T>C|||||4743|,C|intergenic_region|MODIFIER|evm.model.Contig34.114-evm.model.Contig34.115|evm.model.Co…	GT:PL
Chr02	6630773	A	G	DP=579;VDB=0.00114077;SGB=41.8084;RPB=0.961248;MQB=0;MQSB=0.38601;BQB=0.0443597;MQ0F=0;ICB=0.0216816;HOB=0.167585;AC=94;AN=132;DP4=53,100,172,196;MQ=41;ANN=G|upstream_gene_variant|MODIFIER|evm.model.Contig34.115|evm.model.Contig34.115|transcript|evm.model.Contig34.115|protein_coding||c.-3786A>G|||||3786|,G|intergenic_region|MODIFIER|evm.model.Contig34.114-evm.model.Contig34.115|evm.model.Contig34…	GT:PL
Chr02	6630774	G	C	DP=574;VDB=0.000575385;SGB=41.3215;RPB=0.806887;MQB=0;MQSB=0.531032;BQB=0.726745;MQ0F=0;ICB=0.120151;HOB=0.123967;AC=96;AN=132;DP4=54,98,177,205;MQ=41;ANN=C|upstream_gene_variant|MODIFIER|evm.model.Contig34.115|evm.model.Contig34.115|transcript|evm.model.Contig34.115|protein_coding||c.-3785G>C|||||3785|,C|intergenic_region|MODIFIER|evm.model.Contig34.114-evm.model.Contig34.115|evm.model.Contig34.…	GT:PL
Chr02	6631696	T	C	DP=440;VDB=3.98674e-12;SGB=-72.0746;RPB=9.71697e-17;MQB=0;MQSB=3.4145e-12;BQB=0.68517;MQ0F=0;ICB=0.00274589;HOB=0.210651;AC=90;AN=130;DP4=127,137,130,6;MQ=46;ANN=C|upstream_gene_variant|MODIFIER|evm.model.Contig34.115|evm.model.Contig34.115|transcript|evm.model.Contig34.115|protein_coding||c.-2863T>C|||||2863|,C|intergenic_region|MODIFIER|evm.model.Contig34.114-evm.model.Contig34.115|evm.model.Co…	GT:PL
Chr02	6643623	G	C	DP=511;VDB=0.000216476;SGB=-36.5222;RPB=1.90591e-07;MQB=0;MQSB=1.2094e-14;BQB=0.338997;MQ0F=0;ICB=1.89291e-06;HOB=0.311762;AC=89;AN=134;DP4=153,137,192,2;MQ=44;ANN=C|intergenic_region|MODIFIER|evm.model.Contig34.115-evm.model.Contig34.118|evm.model.Contig34.115-evm.model.Contig34.118|intergenic_region|evm.model.Contig34.115-evm.model.Contig34.118|||n.6643623G>C||||||	GT:PL
Chr02	6648088	T	C	DP=523;VDB=0.00195014;SGB=-11.7321;RPB=0.031471;MQB=0;MQSB=1.70678e-10;BQB=0.999848;MQ0F=0;ICB=1.56286e-09;HOB=0.39107;AC=83;AN=132;DP4=144,162,16,168;MQ=45;ANN=C|intergenic_region|MODIFIER|evm.model.Contig34.115-evm.model.Contig34.118|evm.model.Contig34.115-evm.model.Contig34.118|intergenic_region|evm.model.Contig34.115-evm.model.Contig34.118|||n.6648088T>C||||||	GT:PL
Chr02	6650975	A	T	DP=572;VDB=0.0838602;SGB=62.9817;RPB=0.999704;MQB=0.333711;MQSB=0.892391;BQB=0.988338;MQ0F=0;ICB=0.426344;HOB=0.0739586;AC=26;AN=134;DP4=147,261,35,65;MQ=44;ANN=T|upstream_gene_variant|MODIFIER|evm.model.Contig34.118|evm.model.Contig34.118|transcript|evm.model.Contig34.118|protein_coding||c.-2605A>T|||||2605|,T|intergenic_region|MODIFIER|evm.model.Contig34.115-evm.model.Contig34.118|evm.model.Con…	GT:PL
Chr02	6661994	T	C	DP=664;VDB=0.353455;SGB=-4.34929;RPB=3.67282e-05;MQB=0;MQSB=0.33576;BQB=0.378701;MQ0F=0;ICB=0.0202976;HOB=0.167521;AC=96;AN=134;DP4=145,108,222,143;MQ=43;ANN=C|downstream_gene_variant|MODIFIER|evm.model.Contig34.118|evm.model.Contig34.118|transcript|evm.model.Contig34.118|protein_coding||c.*2049T>C|||||2049|,C|intergenic_region|MODIFIER|evm.model.Contig34.118-evm.model.Contig34.119|evm.model.Cont…	GT:PL
Chr02	6670895	T	C	DP=471;VDB=0.00209493;SGB=-34.835;RPB=0.430608;MQB=0;MQSB=6.17418e-14;BQB=0.99609;MQ0F=0;ICB=0.000216251;HOB=0.252781;AC=88;AN=130;DP4=139,112,21,157;MQ=45;ANN=C|intergenic_region|MODIFIER|evm.model.Contig34.118-evm.model.Contig34.119|evm.model.Contig34.118-evm.model.Contig34.119|intergenic_region|evm.model.Contig34.118-evm.model.Contig34.119|||n.6670895T>C||||||	GT:PL
Chr02	6695714	A	G	DP=620;VDB=0.670437;SGB=179.018;RPB=0.0082386;MQB=0.00390424;MQSB=3.71919e-09;BQB=0.0728252;MQ0F=0;ICB=0.434404;HOB=0.073921;AC=26;AN=132;DP4=135,261,111,75;MQ=43;ANN=G|intergenic_region|MODIFIER|evm.model.Contig34.118-evm.model.Contig34.119|evm.model.Contig34.118-evm.model.Contig34.119|intergenic_region|evm.model.Contig34.118-evm.model.Contig34.119|||n.6695714A>G||||||	GT:PL
Chr02	6695780	G	A	DP=521;VDB=0.00678333;SGB=-57.3784;RPB=0.357181;MQB=0;MQSB=6.94633e-11;BQB=0.207779;MQ0F=0;ICB=0.0540265;HOB=0.145891;AC=95;AN=132;DP4=138,122,25,211;MQ=44;ANN=A|intergenic_region|MODIFIER|evm.model.Contig34.118-evm.model.Contig34.119|evm.model.Contig34.118-evm.model.Contig34.119|intergenic_region|evm.model.Contig34.118-evm.model.Contig34.119|||n.6695780G>A||||||	GT:PL
Chr02	6860087	C	A	DP=1009;VDB=0.843242;SGB=159.364;RPB=0.743051;MQB=0.245208;MQSB=0.286609;BQB=0.606736;MQ0F=0;ICB=0.272796;HOB=0.0916955;AC=28;AN=136;DP4=406,340,93,104;MQ=45;ANN=A|upstream_gene_variant|MODIFIER|evm.model.Contig366.35|evm.model.Contig366.35|transcript|evm.model.Contig366.35|protein_coding||c.-43C>A|||||43|,A|intergenic_region|MODIFIER|evm.model.Contig366.38-evm.model.Contig366.35|evm.model.Contig…	GT:PL
Chr02	6946824	C	T	DP=832;VDB=0.787641;SGB=138.714;RPB=0.283512;MQB=0.472799;MQSB=0.802571;BQB=0.988714;MQ0F=0;ICB=0.0911347;HOB=0.114325;AC=18;AN=132;DP4=307,349,58,49;MQ=43;ANN=T|upstream_gene_variant|MODIFIER|evm.model.Contig366.26|evm.model.Contig366.26|transcript|evm.model.Contig366.26|protein_coding||c.-2115C>T|||||2115|,T|intergenic_region|MODIFIER|evm.model.Contig366.28-evm.model.Contig366.26|evm.model.Cont…	GT:PL
Chr02	7067861	C	T	DP=896;VDB=0.0586934;SGB=140.631;RPB=0.698759;MQB=0.00155094;MQSB=0.292854;BQB=0.010162;MQ0F=0;ICB=0.116464;HOB=0.114187;AC=24;AN=136;DP4=368,316,87,61;MQ=43;ANN=T|intergenic_region|MODIFIER|evm.model.Contig366.19-evm.model.Contig366.18|evm.model.Contig366.19-evm.model.Contig366.18|intergenic_region|evm.model.Contig366.19-evm.model.Contig366.18|||n.7067861C>T||||||	GT:PL
Chr02	7080879	G	A	DP=764;VDB=0.247812;SGB=129.005;RPB=0.752063;MQB=0.820275;MQSB=0.975197;BQB=0.147853;MQ0F=0;ICB=0.030141;HOB=0.140381;AC=19;AN=132;DP4=300,316,44,57;MQ=42;ANN=A|intergenic_region|MODIFIER|evm.model.Contig366.19-evm.model.Contig366.18|evm.model.Contig366.19-evm.model.Contig366.18|intergenic_region|evm.model.Contig366.19-evm.model.Contig366.18|||n.7080879G>A||||||	GT:PL
Chr02	7107719	C	T	DP=703;VDB=6.97642e-05;SGB=85.9751;RPB=0.0609819;MQB=2.90653e-30;MQSB=0.995091;BQB=0.792875;MQ0F=0;ICB=0.00116944;HOB=0.211183;AC=28;AN=134;DP4=295,237,65,52;MQ=42;ANN=T|intergenic_region|MODIFIER|evm.model.Contig366.18-evm.model.Contig366.16|evm.model.Contig366.18-evm.model.Contig366.16|intergenic_region|evm.model.Contig366.18-evm.model.Contig366.16|||n.7107719C>T||||||	GT:PL
Chr02	7133691	CTTT	CTTTT	INDEL;IDV=19;IMF=1;DP=948;VDB=0.784754;SGB=133.884;MQSB=0.999711;MQ0F=0;ICB=0.256999;HOB=0.0898573;AC=23;AN=136;DP4=337,462,59,90;MQ=48;ANN=CTTTT|intergenic_region|MODIFIER|evm.model.Contig366.18-evm.model.Contig366.16|evm.model.Contig366.18-evm.model.Contig366.16|intergenic_region|evm.model.Contig366.18-evm.model.Contig366.16|||n.7133694_7133695insT||||||	GT:PL
Chr02	7168002	T	G	DP=566;VDB=0.422055;SGB=118.665;RPB=5.53729e-05;MQB=2.54567e-25;MQSB=0.926245;BQB=0.011367;MQ0F=0;ICB=0.030141;HOB=0.140381;AC=19;AN=132;DP4=220,208,35,57;MQ=38;ANN=G|intergenic_region|MODIFIER|evm.model.Contig366.16-evm.model.Contig366.15|evm.model.Contig366.16-evm.model.Contig366.15|intergenic_region|evm.model.Contig366.16-evm.model.Contig366.15|||n.7168002T>G||||||	GT:PL
Chr02	7168014	T	G	DP=592;VDB=1.99892e-05;SGB=7.61191;RPB=7.15176e-08;MQB=9.79874e-21;MQSB=0.821969;BQB=0.962822;MQ0F=0;ICB=0.030141;HOB=0.140381;AC=113;AN=132;DP4=33,60,223,232;MQ=39;ANN=G|intergenic_region|MODIFIER|evm.model.Contig366.16-evm.model.Contig366.15|evm.model.Contig366.16-evm.model.Contig366.15|intergenic_region|evm.model.Contig366.16-evm.model.Contig366.15|||n.7168014T>G||||||	GT:PL
Chr02	7183315	G	C	DP=666;VDB=0.949588;SGB=67.8685;RPB=0.919552;MQB=1.16029e-15;MQSB=0.71331;BQB=0.15778;MQ0F=0;ICB=0.000723122;HOB=0.21432;AC=107;AN=130;DP4=61,56,239,230;MQ=36;ANN=C|intron_variant|MODIFIER|evm.model.Contig366.15|evm.model.Contig366.15|transcript|evm.model.Contig366.15|protein_coding|11/21|c.1863+2827G>C||||||	GT:PL
Chr02	7218338	C	T	DP=777;VDB=0.673288;SGB=103.742;RPB=0.975986;MQB=0.000153396;MQSB=0.645547;BQB=0.747692;MQ0F=0;ICB=0.0296855;HOB=0.137435;AC=19;AN=136;DP4=305,311,52,48;MQ=41;ANN=T|intergenic_region|MODIFIER|evm.model.Contig366.15-evm.model.Contig366.14|evm.model.Contig366.15-evm.model.Contig366.14|intergenic_region|evm.model.Contig366.15-evm.model.Contig366.14|||n.7218338C>T||||||	GT:PL
Chr02	7237828	G	T	DP=658;VDB=0.151552;SGB=142.354;RPB=0.641046;MQB=2.00118e-12;MQSB=0.629688;BQB=0.351453;MQ0F=0;ICB=1.20719e-05;HOB=0.291896;AC=47;AN=132;DP4=194,195,116,113;MQ=45;ANN=T|intergenic_region|MODIFIER|evm.model.Contig366.14-evm.model.Contig366.13|evm.model.Contig366.14-evm.model.Contig366.13|intergenic_region|evm.model.Contig366.14-evm.model.Contig366.13|||n.7237828G>T||||||	GT:PL
Chr02	7237923	C	T	DP=484;VDB=0.886897;SGB=86.0635;RPB=0.550997;MQB=3.48219e-15;MQSB=0.958528;BQB=0.0743762;MQ0F=0;ICB=1.20719e-05;HOB=0.291896;AC=47;AN=132;DP4=123,145,74,85;MQ=42;ANN=T|intergenic_region|MODIFIER|evm.model.Contig366.14-evm.model.Contig366.13|evm.model.Contig366.14-evm.model.Contig366.13|intergenic_region|evm.model.Contig366.14-evm.model.Contig366.13|||n.7237923C>T||||||	GT:PL
Chr02	7238595	TAG	T	INDEL;IDV=19;IMF=1;DP=803;VDB=0.397;SGB=159.869;MQSB=0.437623;MQ0F=0;ICB=0.00219593;HOB=0.211963;AC=43;AN=134;DP4=234,314,117,138;MQ=44;ANN=T|intergenic_region|MODIFIER|evm.model.Contig366.14-evm.model.Contig366.13|evm.model.Contig366.14-evm.model.Contig366.13|intergenic_region|evm.model.Contig366.14-evm.model.Contig366.13|||n.7238596_7238597delAG||||||	GT:PL
Chr02	7239694	T	C	DP=655;VDB=9.67578e-09;SGB=59.8539;RPB=1.71634e-06;MQB=8.34981e-08;MQSB=0.505936;BQB=0.889917;MQ0F=0;ICB=0.000383472;HOB=0.242309;AC=43;AN=132;DP4=275,190,95,63;MQ=38;ANN=C|intergenic_region|MODIFIER|evm.model.Contig366.14-evm.model.Contig366.13|evm.model.Contig366.14-evm.model.Contig366.13|intergenic_region|evm.model.Contig366.14-evm.model.Contig366.13|||n.7239694T>C||||||	GT:PL
Chr02	7239800	G	A	DP=646;VDB=2.34732e-07;SGB=81.0255;RPB=1.2736e-05;MQB=0.973118;MQSB=0.989841;BQB=0.189751;MQ0F=0;ICB=0.000230777;HOB=0.252663;AC=45;AN=130;DP4=240,200,83,82;MQ=39;ANN=A|intergenic_region|MODIFIER|evm.model.Contig366.14-evm.model.Contig366.13|evm.model.Contig366.14-evm.model.Contig366.13|intergenic_region|evm.model.Contig366.14-evm.model.Contig366.13|||n.7239800G>A||||||	GT:PL
Chr02	7240025	A	C	DP=921;VDB=0.263322;SGB=146.074;RPB=0.636567;MQB=2.70024e-19;MQSB=0.511156;BQB=2.81798e-06;MQ0F=0;ICB=0.00066101;HOB=0.232123;AC=44;AN=134;DP4=311,263,138,111;MQ=46;ANN=C|intergenic_region|MODIFIER|evm.model.Contig366.14-evm.model.Contig366.13|evm.model.Contig366.14-evm.model.Contig366.13|intergenic_region|evm.model.Contig366.14-evm.model.Contig366.13|||n.7240025A>C||||||	GT:PL
Chr02	7240677	C	T	DP=782;VDB=0.817846;SGB=168.978;RPB=0.842109;MQB=8.84648e-06;MQSB=0.052028;BQB=0.0285046;MQ0F=0;ICB=0.000162498;HOB=0.251622;AC=45;AN=136;DP4=248,232,136,122;MQ=42;ANN=T|intergenic_region|MODIFIER|evm.model.Contig366.14-evm.model.Contig366.13|evm.model.Contig366.14-evm.model.Contig366.13|intergenic_region|evm.model.Contig366.14-evm.model.Contig366.13|||n.7240677C>T||||||	GT:PL
Chr02	7241944	T	C	DP=857;VDB=0.54118;SGB=199.79;RPB=0.205954;MQB=0;MQSB=0.862509;BQB=0.592795;MQ0F=0;ICB=5.17874e-05;HOB=0.272268;AC=46;AN=132;DP4=247,262,140,149;MQ=43;ANN=C|intergenic_region|MODIFIER|evm.model.Contig366.14-evm.model.Contig366.13|evm.model.Contig366.14-evm.model.Contig366.13|intergenic_region|evm.model.Contig366.14-evm.model.Contig366.13|||n.7241944T>C||||||	GT:PL
Chr02	7242513	C	T	DP=716;VDB=0.814076;SGB=154.242;RPB=0.987595;MQB=0.996124;MQSB=0.821644;BQB=0.925953;MQ0F=0;ICB=5.17874e-05;HOB=0.272268;AC=46;AN=132;DP4=250,183,126,105;MQ=44;ANN=T|intergenic_region|MODIFIER|evm.model.Contig366.14-evm.model.Contig366.13|evm.model.Contig366.14-evm.model.Contig366.13|intergenic_region|evm.model.Contig366.14-evm.model.Contig366.13|||n.7242513C>T||||||	GT:PL
Chr02	7242706	A	G	DP=812;VDB=0.12307;SGB=156.676;RPB=0.360136;MQB=0;MQSB=0.215121;BQB=0.9317;MQ0F=0;ICB=7.61131e-08;HOB=0.349744;AC=70;AN=134;DP4=214,156,190,203;MQ=44;ANN=G|intergenic_region|MODIFIER|evm.model.Contig366.14-evm.model.Contig366.13|evm.model.Contig366.14-evm.model.Contig366.13|intergenic_region|evm.model.Contig366.14-evm.model.Contig366.13|||n.7242706A>G||||||	GT:PL
Chr02	7243036	T	C	DP=849;VDB=0.375518;SGB=177.317;RPB=0.960676;MQB=7.35663e-07;MQSB=0.999369;BQB=0.952837;MQ0F=0;ICB=0.00233303;HOB=0.209846;AC=40;AN=134;DP4=276,263,128,119;MQ=44;ANN=C|intergenic_region|MODIFIER|evm.model.Contig366.14-evm.model.Contig366.13|evm.model.Contig366.14-evm.model.Contig366.13|intergenic_region|evm.model.Contig366.14-evm.model.Contig366.13|||n.7243036T>C||||||	GT:PL
Chr02	7243192	G	A	DP=804;VDB=0.565668;SGB=139.429;RPB=0.991474;MQB=0;MQSB=0.0437603;BQB=0.583737;MQ0F=0;ICB=0.000367985;HOB=0.239697;AC=40;AN=134;DP4=288,239,116,96;MQ=42;ANN=A|intergenic_region|MODIFIER|evm.model.Contig366.14-evm.model.Contig366.13|evm.model.Contig366.14-evm.model.Contig366.13|intergenic_region|evm.model.Contig366.14-evm.model.Contig366.13|||n.7243192G>A||||||	GT:PL
Chr02	7243221	C	T	DP=812;VDB=0.32884;SGB=149.266;RPB=0.999922;MQB=0;MQSB=0.0157842;BQB=0.0903676;MQ0F=0;ICB=9.92189e-05;HOB=0.262626;AC=44;AN=132;DP4=277,242,130,98;MQ=43;ANN=T|intergenic_region|MODIFIER|evm.model.Contig366.14-evm.model.Contig366.13|evm.model.Contig366.14-evm.model.Contig366.13|intergenic_region|evm.model.Contig366.14-evm.model.Contig366.13|||n.7243221C>T||||||	GT:PL
Chr02	7243303	A	C	DP=758;VDB=0.181865;SGB=100.236;RPB=0.982145;MQB=5.6265e-34;MQSB=0.905272;BQB=0.000774244;MQ0F=0;ICB=0.0190523;HOB=0.167388;AC=38;AN=136;DP4=247,247,86,97;MQ=45;ANN=C|intergenic_region|MODIFIER|evm.model.Contig366.14-evm.model.Contig366.13|evm.model.Contig366.14-evm.model.Contig366.13|intergenic_region|evm.model.Contig366.14-evm.model.Contig366.13|||n.7243303A>C||||||	GT:PL
Chr02	7243436	G	A	DP=747;VDB=0.00259797;SGB=140.335;RPB=0.975659;MQB=1.60053e-19;MQSB=0.818454;BQB=0.179326;MQ0F=0;ICB=0.000238551;HOB=0.243707;AC=36;AN=134;DP4=275,251,91,85;MQ=43;ANN=A|upstream_gene_variant|MODIFIER|evm.model.Contig366.13|evm.model.Contig366.13|transcript|evm.model.Contig366.13|protein_coding||c.-4909G>A|||||4909|,A|intergenic_region|MODIFIER|evm.model.Contig366.14-evm.model.Contig366.13|evm.mod…	GT:PL
Chr02	7243451	T	G	DP=759;VDB=0.0157117;SGB=135.308;RPB=0.824839;MQB=2.45115e-15;MQSB=0.967281;BQB=0.807914;MQ0F=0;ICB=0.00233303;HOB=0.209846;AC=40;AN=134;DP4=240,244,115,91;MQ=43;ANN=G|upstream_gene_variant|MODIFIER|evm.model.Contig366.13|evm.model.Contig366.13|transcript|evm.model.Contig366.13|protein_coding||c.-4894T>G|||||4894|,G|intergenic_region|MODIFIER|evm.model.Contig366.14-evm.model.Contig366.13|evm.mode…	GT:PL
Chr02	7244099	C	T	DP=717;VDB=0.0054195;SGB=99.4798;RPB=0.9402;MQB=0.083446;MQSB=0.739793;BQB=0.851892;MQ0F=0;ICB=0.00780036;HOB=0.18905;AC=39;AN=132;DP4=233,219,75,100;MQ=45;ANN=T|upstream_gene_variant|MODIFIER|evm.model.Contig366.13|evm.model.Contig366.13|transcript|evm.model.Contig366.13|protein_coding||c.-4246C>T|||||4246|,T|intergenic_region|MODIFIER|evm.model.Contig366.14-evm.model.Contig366.13|evm.model.Cont…	GT:PL
Chr02	7244431	G	A	DP=858;VDB=0.273297;SGB=157.54;RPB=0.445275;MQB=9.91198e-21;MQSB=0.408403;BQB=0.90125;MQ0F=0;ICB=0.000736474;HOB=0.232323;AC=44;AN=132;DP4=278,273,132,121;MQ=42;ANN=A|upstream_gene_variant|MODIFIER|evm.model.Contig366.13|evm.model.Contig366.13|transcript|evm.model.Contig366.13|protein_coding||c.-3914G>A|||||3914|,A|intergenic_region|MODIFIER|evm.model.Contig366.14-evm.model.Contig366.13|evm.model…	GT:PL
Chr02	7244578	AAAAAAA	AAAAAAATAAAAAA	INDEL;IDV=1;IMF=0.166667;DP=727;VDB=0.103741;SGB=-3.3128;MQSB=0.842458;MQ0F=0;ICB=0.0940211;HOB=0.12965;AC=39;AN=136;DP4=270,279,82,96;MQ=47;ANN=AAAAAAATAAAAAA|upstream_gene_variant|MODIFIER|evm.model.Contig366.13|evm.model.Contig366.13|transcript|evm.model.Contig366.13|protein_coding||c.-3761_-3760insTAAAAAA|||||3760|,AAAAAAATAAAAAA|intergenic_region|MODIFIER|evm.model.Contig366.14-evm.model.Con…	GT:PL
Chr02	7244644	G	A	DP=785;VDB=0.978453;SGB=113.282;RPB=0.941537;MQB=0;MQSB=0.801433;BQB=0.188206;MQ0F=0;ICB=0.000181589;HOB=0.252061;AC=45;AN=134;DP4=289,231,120,87;MQ=47;ANN=A|upstream_gene_variant|MODIFIER|evm.model.Contig366.13|evm.model.Contig366.13|transcript|evm.model.Contig366.13|protein_coding||c.-3701G>A|||||3701|,A|intergenic_region|MODIFIER|evm.model.Contig366.14-evm.model.Contig366.13|evm.model.Contig36…	GT:PL
Chr02	7245027	G	A	DP=626;VDB=5.9946e-11;SGB=37.3123;RPB=4.79701e-12;MQB=9.3328e-25;MQSB=0.920193;BQB=0.000529977;MQ0F=0;ICB=4.67456e-07;HOB=0.3323;AC=69;AN=132;DP4=174,173,108,107;MQ=45;ANN=A|upstream_gene_variant|MODIFIER|evm.model.Contig366.13|evm.model.Contig366.13|transcript|evm.model.Contig366.13|protein_coding||c.-3318G>A|||||3318|,A|intergenic_region|MODIFIER|evm.model.Contig366.14-evm.model.Contig366.13|ev…	GT:PL
Chr02	7245173	C	A	DP=577;VDB=0.000872988;SGB=100.961;RPB=0.1184;MQB=7.44992e-14;MQSB=0.924027;BQB=0.587973;MQ0F=0;ICB=0.000809209;HOB=0.231834;AC=41;AN=130;DP4=194,177,89,75;MQ=44;ANN=A|upstream_gene_variant|MODIFIER|evm.model.Contig366.13|evm.model.Contig366.13|transcript|evm.model.Contig366.13|protein_coding||c.-3172C>A|||||3172|,A|intergenic_region|MODIFIER|evm.model.Contig366.14-evm.model.Contig366.13|evm.mode…	GT:PL
Chr02	7245760	G	A	DP=827;VDB=0.324769;SGB=119.254;RPB=0.736423;MQB=0.000671611;MQSB=0.632841;BQB=0.00743165;MQ0F=0;ICB=0.00020409;HOB=0.25241;AC=45;AN=132;DP4=276,250,114,116;MQ=44;ANN=A|upstream_gene_variant|MODIFIER|evm.model.Contig366.13|evm.model.Contig366.13|transcript|evm.model.Contig366.13|protein_coding||c.-2585G>A|||||2585|,A|intergenic_region|MODIFIER|evm.model.Contig366.14-evm.model.Contig366.13|evm.mod…	GT:PL
Chr02	7246848	T	G	DP=705;VDB=2.06308e-13;SGB=-87.6943;RPB=1.72827e-11;MQB=2.3705e-14;MQSB=0.0275851;BQB=0.961212;MQ0F=0;ICB=0.0045809;HOB=0.200379;AC=55;AN=134;DP4=278,238,67,60;MQ=43;ANN=G|upstream_gene_variant|MODIFIER|evm.model.Contig366.13|evm.model.Contig366.13|transcript|evm.model.Contig366.13|protein_coding||c.-1497T>G|||||1497|,G|intergenic_region|MODIFIER|evm.model.Contig366.14-evm.model.Contig366.13|evm.…	GT:PL
Chr02	7247417	G	A	DP=923;VDB=0.587571;SGB=143.816;RPB=0.643208;MQB=0.024225;MQSB=0.424402;BQB=0.336841;MQ0F=0;ICB=4.29733e-05;HOB=0.271664;AC=43;AN=134;DP4=298,274,126,95;MQ=46;ANN=A|upstream_gene_variant|MODIFIER|evm.model.Contig366.13|evm.model.Contig366.13|transcript|evm.model.Contig366.13|protein_coding||c.-928G>A|||||928|,A|intergenic_region|MODIFIER|evm.model.Contig366.14-evm.model.Contig366.13|evm.model.Con…	GT:PL
Chr02	7247417	GCA	GCAACA	INDEL;IDV=20;IMF=1;DP=927;VDB=0.347977;SGB=107.853;MQSB=0.756741;MQ0F=0;ICB=0.000829757;HOB=0.228374;AC=60;AN=136;DP4=281,269,196,181;MQ=45;ANN=GCAACA|upstream_gene_variant|MODIFIER|evm.model.Contig366.13|evm.model.Contig366.13|transcript|evm.model.Contig366.13|protein_coding||c.-926_-925insACA|||||925|,GCAACA|intergenic_region|MODIFIER|evm.model.Contig366.14-evm.model.Contig366.13|evm.model.Cont…	GT:PL
Chr02	7248906	T	A	DP=875;VDB=0.493996;SGB=149.198;RPB=0.894956;MQB=0.575897;MQSB=0.296357;BQB=0.301891;MQ0F=0;ICB=0.00199697;HOB=0.21183;AC=43;AN=136;DP4=289,255,129,118;MQ=40;ANN=A|downstream_gene_variant|MODIFIER|evm.model.Contig366.12|evm.model.Contig366.12|transcript|evm.model.Contig366.12|protein_coding||c.*4818A>T|||||4818|,A|intron_variant|MODIFIER|evm.model.Contig366.13|evm.model.Contig366.13|transcript|ev…	GT:PL
Chr02	7249866	G	C	DP=703;VDB=0.10339;SGB=168.598;RPB=0.0274906;MQB=8.60243e-05;MQSB=0.652031;BQB=0.0568821;MQ0F=0;ICB=5.97807e-05;HOB=0.268757;AC=37;AN=130;DP4=243,223,84,119;MQ=42;ANN=C|downstream_gene_variant|MODIFIER|evm.model.Contig366.12|evm.model.Contig366.12|transcript|evm.model.Contig366.12|protein_coding||c.*3858C>G|||||3858|,C|intron_variant|MODIFIER|evm.model.Contig366.13|evm.model.Contig366.13|transcri…	GT:PL
Chr02	7250033	CA	C	INDEL;IDV=21;IMF=1;DP=821;VDB=0.558151;SGB=135.19;MQSB=0.424977;MQ0F=0;ICB=0.00608364;HOB=0.191609;AC=42;AN=136;DP4=261,318,134,108;MQ=45;ANN=C|downstream_gene_variant|MODIFIER|evm.model.Contig366.12|evm.model.Contig366.12|transcript|evm.model.Contig366.12|protein_coding||c.*3690delT|||||3690|,C|intron_variant|MODIFIER|evm.model.Contig366.13|evm.model.Contig366.13|transcript|evm.model.Contig366.1…	GT:PL
Chr02	7737904	G	T	DP=972;VDB=0.181974;SGB=212.023;RPB=0.732453;MQB=4.38856e-21;MQSB=0.793598;BQB=0.0308752;MQ0F=0;ICB=0.0419024;HOB=0.150519;AC=40;AN=136;DP4=339,255,163,152;MQ=42;ANN=T|intergenic_region|MODIFIER|evm.model.Contig40.11-evm.model.Contig40.13|evm.model.Contig40.11-evm.model.Contig40.13|intergenic_region|evm.model.Contig40.11-evm.model.Contig40.13|||n.7737904G>T||||||	GT:PL
Chr02	7738320	T	A	DP=756;VDB=0.816394;SGB=146.362;RPB=0.291903;MQB=1.39983e-08;MQSB=0.344734;BQB=0.0906173;MQ0F=0;ICB=0.0308515;HOB=0.161501;AC=45;AN=132;DP4=241,182,147,120;MQ=43;ANN=A|intergenic_region|MODIFIER|evm.model.Contig40.11-evm.model.Contig40.13|evm.model.Contig40.11-evm.model.Contig40.13|intergenic_region|evm.model.Contig40.11-evm.model.Contig40.13|||n.7738320T>A||||||	GT:PL
Chr02	7738482	AATAATA	AA	INDEL;IDV=17;IMF=1;DP=1031;VDB=0.699356;SGB=153.922;MQSB=0.889354;MQ0F=0;ICB=0.0481517;HOB=0.146086;AC=37;AN=136;DP4=388,385,132,126;MQ=43;ANN=AA|intergenic_region|MODIFIER|evm.model.Contig40.11-evm.model.Contig40.13|evm.model.Contig40.11-evm.model.Contig40.13|intergenic_region|evm.model.Contig40.11-evm.model.Contig40.13|||n.7738484_7738488delTAATA||||||	GT:PL
Chr02	7738565	G	A	DP=955;VDB=0.914233;SGB=101.638;RPB=0.632957;MQB=2.2204e-13;MQSB=0.0523179;BQB=0.533436;MQ0F=0;ICB=0.0419024;HOB=0.150519;AC=40;AN=136;DP4=363,291,138,97;MQ=43;ANN=A|intergenic_region|MODIFIER|evm.model.Contig40.11-evm.model.Contig40.13|evm.model.Contig40.11-evm.model.Contig40.13|intergenic_region|evm.model.Contig40.11-evm.model.Contig40.13|||n.7738565G>A||||||	GT:PL
Chr02	7738610	T	C	DP=869;VDB=0.927582;SGB=137.02;RPB=2.46804e-06;MQB=5.26917e-32;MQSB=0.231565;BQB=0.998812;MQ0F=0;ICB=0.1651;HOB=0.114187;AC=44;AN=136;DP4=280,246,162,114;MQ=43;ANN=C|intergenic_region|MODIFIER|evm.model.Contig40.11-evm.model.Contig40.13|evm.model.Contig40.11-evm.model.Contig40.13|intergenic_region|evm.model.Contig40.11-evm.model.Contig40.13|||n.7738610T>C||||||	GT:PL
Chr02	7738945	C	T	DP=843;VDB=0.614805;SGB=200.305;RPB=0.987778;MQB=9.98038e-15;MQSB=0.11172;BQB=0.0653054;MQ0F=0;ICB=0.0168004;HOB=0.171172;AC=41;AN=136;DP4=224,277,143,146;MQ=42;ANN=T|intergenic_region|MODIFIER|evm.model.Contig40.11-evm.model.Contig40.13|evm.model.Contig40.11-evm.model.Contig40.13|intergenic_region|evm.model.Contig40.11-evm.model.Contig40.13|||n.7738945C>T||||||	GT:PL
Chr02	7739186	G	A	DP=729;VDB=0.378498;SGB=177.929;RPB=0.693268;MQB=2.12501e-14;MQSB=0.43862;BQB=0.0803269;MQ0F=0;ICB=0.00608364;HOB=0.191609;AC=42;AN=136;DP4=169,229,113,147;MQ=43;ANN=A|intergenic_region|MODIFIER|evm.model.Contig40.11-evm.model.Contig40.13|evm.model.Contig40.11-evm.model.Contig40.13|intergenic_region|evm.model.Contig40.11-evm.model.Contig40.13|||n.7739186G>A||||||	GT:PL
Chr02	7741460	G	C	DP=694;VDB=0.20283;SGB=212.278;RPB=1.02748e-05;MQB=1.62381e-08;MQSB=0.949199;BQB=0.487487;MQ0F=0;ICB=0.00432073;HOB=0.200987;AC=41;AN=132;DP4=173,189,138,151;MQ=41;ANN=C|intergenic_region|MODIFIER|evm.model.Contig40.11-evm.model.Contig40.13|evm.model.Contig40.11-evm.model.Contig40.13|intergenic_region|evm.model.Contig40.11-evm.model.Contig40.13|||n.7741460G>C||||||	GT:PL
Chr02	7741538	G	A	DP=680;VDB=0.437282;SGB=168.097;RPB=0.34155;MQB=0.000103585;MQSB=0.68299;BQB=0.504304;MQ0F=0;ICB=0.0039673;HOB=0.200824;AC=41;AN=134;DP4=191,197,128,114;MQ=42;ANN=A|intergenic_region|MODIFIER|evm.model.Contig40.11-evm.model.Contig40.13|evm.model.Contig40.11-evm.model.Contig40.13|intergenic_region|evm.model.Contig40.11-evm.model.Contig40.13|||n.7741538G>A||||||	GT:PL
Chr02	7743227	A	C	DP=731;VDB=0.736181;SGB=-17.5663;RPB=2.26958e-05;MQB=5.12519e-29;MQSB=0.954384;BQB=0.270682;MQ0F=0;ICB=0.0473507;HOB=0.150479;AC=85;AN=134;DP4=187,167,157,150;MQ=40;ANN=C|intergenic_region|MODIFIER|evm.model.Contig40.11-evm.model.Contig40.13|evm.model.Contig40.11-evm.model.Contig40.13|intergenic_region|evm.model.Contig40.11-evm.model.Contig40.13|||n.7743227A>C||||||	GT:PL
Chr02	7746158	G	A	DP=716;VDB=0.146929;SGB=154.065;RPB=0.119705;MQB=0.00659604;MQSB=0.253075;BQB=0.000222297;MQ0F=0;ICB=0.0419024;HOB=0.150519;AC=40;AN=136;DP4=231,182,126,111;MQ=42;ANN=A|intergenic_region|MODIFIER|evm.model.Contig40.11-evm.model.Contig40.13|evm.model.Contig40.11-evm.model.Contig40.13|intergenic_region|evm.model.Contig40.11-evm.model.Contig40.13|||n.7746158G>A||||||	GT:PL
Chr02	7747155	G	A	DP=767;VDB=1.97995e-06;SGB=135.598;RPB=0.25977;MQB=0;MQSB=0.0511155;BQB=0.0742926;MQ0F=0;ICB=0.0304467;HOB=0.158944;AC=39;AN=134;DP4=233,283,103,114;MQ=40;ANN=A|intergenic_region|MODIFIER|evm.model.Contig40.11-evm.model.Contig40.13|evm.model.Contig40.11-evm.model.Contig40.13|intergenic_region|evm.model.Contig40.11-evm.model.Contig40.13|||n.7747155G>A||||||	GT:PL
Chr02	7747159	G	A	DP=766;VDB=1.34362e-05;SGB=125.349;RPB=0.600994;MQB=0;MQSB=0.0519707;BQB=0.0359526;MQ0F=0;ICB=0.0304467;HOB=0.158944;AC=39;AN=134;DP4=232,278,102,107;MQ=40;ANN=A|intergenic_region|MODIFIER|evm.model.Contig40.11-evm.model.Contig40.13|evm.model.Contig40.11-evm.model.Contig40.13|intergenic_region|evm.model.Contig40.11-evm.model.Contig40.13|||n.7747159G>A||||||	GT:PL
Chr02	7748334	T	A	DP=667;VDB=0.0105038;SGB=61.9718;RPB=1.24009e-07;MQB=2.1316e-39;MQSB=0.231239;BQB=0.0473896;MQ0F=0;ICB=0.0109057;HOB=0.182112;AC=43;AN=134;DP4=237,200,71,88;MQ=44;ANN=A|intergenic_region|MODIFIER|evm.model.Contig40.11-evm.model.Contig40.13|evm.model.Contig40.11-evm.model.Contig40.13|intergenic_region|evm.model.Contig40.11-evm.model.Contig40.13|||n.7748334T>A||||||	GT:PL
Chr02	7748352	C	A	DP=653;VDB=1;SGB=83.6106;RPB=0.690678;MQB=0;MQSB=0.247377;BQB=0.00587752;MQ0F=0;ICB=0.0115742;HOB=0.179996;AC=40;AN=134;DP4=238,195,79,91;MQ=43;ANN=A|intergenic_region|MODIFIER|evm.model.Contig40.11-evm.model.Contig40.13|evm.model.Contig40.11-evm.model.Contig40.13|intergenic_region|evm.model.Contig40.11-evm.model.Contig40.13|||n.7748352C>A||||||	GT:PL
Chr02	7748374	A	G	DP=645;VDB=1;SGB=82.3541;RPB=0.00286902;MQB=1.64136e-38;MQSB=0.852396;BQB=0.0114772;MQ0F=0;ICB=0.0181702;HOB=0.170973;AC=41;AN=134;DP4=230,190,84,85;MQ=44;ANN=G|intergenic_region|MODIFIER|evm.model.Contig40.11-evm.model.Contig40.13|evm.model.Contig40.11-evm.model.Contig40.13|intergenic_region|evm.model.Contig40.11-evm.model.Contig40.13|||n.7748374A>G||||||	GT:PL
Chr02	7748970	T	A	DP=873;VDB=0.0704414;SGB=182.61;RPB=0.664151;MQB=0.980577;MQSB=0.999584;BQB=0.871515;MQ0F=0;ICB=0.00365638;HOB=0.200584;AC=41;AN=136;DP4=297,241,150,127;MQ=41;ANN=A|intergenic_region|MODIFIER|evm.model.Contig40.11-evm.model.Contig40.13|evm.model.Contig40.11-evm.model.Contig40.13|intergenic_region|evm.model.Contig40.11-evm.model.Contig40.13|||n.7748970T>A||||||	GT:PL
Chr02	7750520	C	A	DP=613;VDB=0.0529191;SGB=132.063;RPB=0.79087;MQB=5.7086e-08;MQSB=0.972839;BQB=0.286039;MQ0F=0;ICB=0.0135608;HOB=0.179882;AC=40;AN=130;DP4=200,164,118,92;MQ=45;ANN=A|intergenic_region|MODIFIER|evm.model.Contig40.11-evm.model.Contig40.13|evm.model.Contig40.11-evm.model.Contig40.13|intergenic_region|evm.model.Contig40.11-evm.model.Contig40.13|||n.7750520C>A||||||	GT:PL
Chr02	7755551	A	G	DP=629;VDB=2.10973e-08;SGB=72.121;RPB=0.0127841;MQB=2.30087e-13;MQSB=0.799159;BQB=0.639339;MQ0F=0;ICB=0.028479;HOB=0.159061;AC=39;AN=136;DP4=216,227,81,73;MQ=43;ANN=G|intergenic_region|MODIFIER|evm.model.Contig40.11-evm.model.Contig40.13|evm.model.Contig40.11-evm.model.Contig40.13|intergenic_region|evm.model.Contig40.11-evm.model.Contig40.13|||n.7755551A>G||||||	GT:PL
Chr02	7756942	CTAA	C	INDEL;IDV=28;IMF=1;DP=934;VDB=0.751277;SGB=225.419;MQSB=0.40479;MQ0F=0;ICB=0.0678117;HOB=0.137976;AC=38;AN=136;DP4=298,324,168,144;MQ=45;ANN=C|intergenic_region|MODIFIER|evm.model.Contig40.11-evm.model.Contig40.13|evm.model.Contig40.11-evm.model.Contig40.13|intergenic_region|evm.model.Contig40.11-evm.model.Contig40.13|||n.7756943_7756945delTAA||||||	GT:PL
Chr02	7757048	A	C	DP=907;VDB=0.172807;SGB=215.774;RPB=0.857861;MQB=7.53555e-28;MQSB=0.635464;BQB=0.316113;MQ0F=0;ICB=0.028479;HOB=0.159061;AC=39;AN=136;DP4=293,253,172,137;MQ=42;ANN=C|intergenic_region|MODIFIER|evm.model.Contig40.11-evm.model.Contig40.13|evm.model.Contig40.11-evm.model.Contig40.13|intergenic_region|evm.model.Contig40.11-evm.model.Contig40.13|||n.7757048A>C||||||	GT:PL
Chr02	7757213	G	A	DP=995;VDB=6.29414e-12;SGB=160.588;RPB=2.47491e-13;MQB=3.30832e-31;MQSB=0.869826;BQB=0.951934;MQ0F=0;ICB=0.028479;HOB=0.159061;AC=39;AN=136;DP4=387,284,139,117;MQ=46;ANN=A|intergenic_region|MODIFIER|evm.model.Contig40.11-evm.model.Contig40.13|evm.model.Contig40.11-evm.model.Contig40.13|intergenic_region|evm.model.Contig40.11-evm.model.Contig40.13|||n.7757213G>A||||||	GT:PL
Chr02	7757339	G	A	DP=748;VDB=1.86546e-18;SGB=-59.1357;RPB=1.35505e-23;MQB=1.26154e-10;MQSB=0.144509;BQB=0.015585;MQ0F=0;ICB=0.0105736;HOB=0.176362;AC=33;AN=136;DP4=322,310,26,46;MQ=45;ANN=A|intergenic_region|MODIFIER|evm.model.Contig40.11-evm.model.Contig40.13|evm.model.Contig40.11-evm.model.Contig40.13|intergenic_region|evm.model.Contig40.11-evm.model.Contig40.13|||n.7757339G>A||||||	GT:PL
Chr02	7757787	A	G	DP=825;VDB=0.0758813;SGB=215.561;RPB=0.0184897;MQB=2.38221e-44;MQSB=0.949159;BQB=0.0062756;MQ0F=0;ICB=0.00269119;HOB=0.211953;AC=43;AN=130;DP4=205,239,139,162;MQ=40;ANN=G|intergenic_region|MODIFIER|evm.model.Contig40.11-evm.model.Contig40.13|evm.model.Contig40.11-evm.model.Contig40.13|intergenic_region|evm.model.Contig40.11-evm.model.Contig40.13|||n.7757787A>G||||||	GT:PL
Chr02	7757861	G	A	DP=936;VDB=0.784672;SGB=179.813;RPB=0.0285635;MQB=4.27916e-16;MQSB=0.985694;BQB=0.720565;MQ0F=0;ICB=0.028479;HOB=0.159061;AC=39;AN=136;DP4=316,269,153,127;MQ=39;ANN=A|intergenic_region|MODIFIER|evm.model.Contig40.11-evm.model.Contig40.13|evm.model.Contig40.11-evm.model.Contig40.13|intergenic_region|evm.model.Contig40.11-evm.model.Contig40.13|||n.7757861G>A||||||	GT:PL
Chr02	7761163	C	T	DP=776;VDB=0.668679;SGB=167.327;RPB=2.27839e-05;MQB=3.36755e-26;MQSB=0.632918;BQB=0.52947;MQ0F=0;ICB=0.0109958;HOB=0.181553;AC=49;AN=136;DP4=189,209,171,143;MQ=39;ANN=T|downstream_gene_variant|MODIFIER|evm.model.Contig40.13|evm.model.Contig40.13|transcript|evm.model.Contig40.13|protein_coding||c.*2503G>A|||||2503|,T|intergenic_region|MODIFIER|evm.model.Contig40.11-evm.model.Contig40.13|evm.model.…	GT:PL
Chr02	7761185	A	T	DP=771;VDB=0.75228;SGB=180.989;RPB=0.363182;MQB=3.81232e-38;MQSB=0.70653;BQB=0.667523;MQ0F=0;ICB=0.0107448;HOB=0.179931;AC=40;AN=136;DP4=220,223,147,112;MQ=39;ANN=T|downstream_gene_variant|MODIFIER|evm.model.Contig40.13|evm.model.Contig40.13|transcript|evm.model.Contig40.13|protein_coding||c.*2481T>A|||||2481|,T|intergenic_region|MODIFIER|evm.model.Contig40.11-evm.model.Contig40.13|evm.model.Cont…	GT:PL
Chr02	7761219	C	T	DP=827;VDB=0.1958;SGB=184.349;RPB=0.118799;MQB=6.36363e-33;MQSB=0.832003;BQB=0.185689;MQ0F=0;ICB=0.0107448;HOB=0.179931;AC=40;AN=136;DP4=230,256,131,135;MQ=40;ANN=T|downstream_gene_variant|MODIFIER|evm.model.Contig40.13|evm.model.Contig40.13|transcript|evm.model.Contig40.13|protein_coding||c.*2447G>A|||||2447|,T|intergenic_region|MODIFIER|evm.model.Contig40.11-evm.model.Contig40.13|evm.model.Cont…	GT:PL
Chr02	8177784	C	T	DP=714;VDB=0.880507;SGB=36.9301;RPB=0.00271097;MQB=0;MQSB=0.17705;BQB=0.990409;MQ0F=0;ICB=0.000162498;HOB=0.251622;AC=91;AN=136;DP4=149,126,257,116;MQ=45;ANN=T|intron_variant|MODIFIER|evm.model.Contig40.39|evm.model.Contig40.39|transcript|evm.model.Contig40.39|protein_coding|8/9|c.1563-78G>A||||||	GT:PL
Chr02	8182227	G	A	DP=1232;VDB=0.681736;SGB=59.0709;RPB=0.0566481;MQB=0;MQSB=0.0271014;BQB=0.847786;MQ0F=0;ICB=0.108701;HOB=0.124567;AC=100;AN=136;DP4=174,146,412,408;MQ=43;ANN=A|intron_variant|MODIFIER|evm.model.Contig40.39|evm.model.Contig40.39|transcript|evm.model.Contig40.39|protein_coding|4/9|c.936-1133C>T||||||	GT:PL
Chr02	8195785	A	G	DP=913;VDB=0.231718;SGB=139.638;RPB=0.0482325;MQB=0;MQSB=0.905574;BQB=0.995411;MQ0F=0;ICB=2.98112e-05;HOB=0.282959;AC=77;AN=130;DP4=202,179,261,217;MQ=43;ANN=G|synonymous_variant|LOW|evm.model.Contig40.39|evm.model.Contig40.39|transcript|evm.model.Contig40.39|protein_coding|3/10|c.594T>C|p.Leu198Leu|594/1812|594/1812|198/603||	GT:PL
Chr02	8199274	T	G	DP=638;VDB=0.999711;SGB=0.687277;RPB=0.722933;MQB=0;MQSB=0.0818374;BQB=0.0868213;MQ0F=0;ICB=0.000109744;HOB=0.264615;AC=78;AN=130;DP4=180,173,141,87;MQ=43;ANN=G|upstream_gene_variant|MODIFIER|evm.model.Contig40.39|evm.model.Contig40.39|transcript|evm.model.Contig40.39|protein_coding||c.-2458A>C|||||2458|,G|intergenic_region|MODIFIER|evm.model.Contig40.39-evm.model.Contig40.40|evm.model.Contig40.3…	GT:PL
Chr02	8202925	A	G	DP=526;VDB=8.4799e-09;SGB=-17.2826;RPB=5.3799e-07;MQB=0;MQSB=0.999864;BQB=0.798429;MQ0F=0;ICB=4.56756e-05;HOB=0.271775;AC=88;AN=134;DP4=111,165,84,140;MQ=44;ANN=G|upstream_gene_variant|MODIFIER|evm.model.Contig40.40|evm.model.Contig40.40|transcript|evm.model.Contig40.40|protein_coding||c.-3484A>G|||||3484|,G|intergenic_region|MODIFIER|evm.model.Contig40.39-evm.model.Contig40.40|evm.model.Contig40…	GT:PL
Chr02	8208259	G	C	DP=799;VDB=0.000345134;SGB=-3.94379;RPB=2.66929e-06;MQB=0;MQSB=0.528723;BQB=0.00493718;MQ0F=0;ICB=0.00416501;HOB=0.20026;AC=86;AN=136;DP4=201,190,164,173;MQ=44;ANN=C|upstream_gene_variant|MODIFIER|evm.model.Contig40.41|evm.model.Contig40.41|transcript|evm.model.Contig40.41|protein_coding||c.-2651G>C|||||2651|,C|downstream_gene_variant|MODIFIER|evm.model.Contig40.40|evm.model.Contig40.40|transcrip…	GT:PL
Chr02	8208723	T	G	DP=824;VDB=0.000347813;SGB=11.7943;RPB=0.000324013;MQB=0;MQSB=0.679961;BQB=0.680324;MQ0F=0;ICB=0.00279472;HOB=0.207612;AC=84;AN=136;DP4=171,225,176,194;MQ=45;ANN=G|upstream_gene_variant|MODIFIER|evm.model.Contig40.41|evm.model.Contig40.41|transcript|evm.model.Contig40.41|protein_coding||c.-2187T>G|||||2187|,G|downstream_gene_variant|MODIFIER|evm.model.Contig40.40|evm.model.Contig40.40|transcript|…	GT:PL
Chr02	8209013	C	T	DP=675;VDB=2.69383e-15;SGB=1.41594;RPB=6.69074e-22;MQB=0;MQSB=0.639415;BQB=0.0141958;MQ0F=0;ICB=3.13463e-06;HOB=0.307418;AC=78;AN=134;DP4=179,194,108,147;MQ=45;ANN=T|upstream_gene_variant|MODIFIER|evm.model.Contig40.41|evm.model.Contig40.41|transcript|evm.model.Contig40.41|protein_coding||c.-1897C>T|||||1897|,T|downstream_gene_variant|MODIFIER|evm.model.Contig40.40|evm.model.Contig40.40|transcrip…	GT:PL
Chr02	8209277	G	A	DP=925;VDB=0.899943;SGB=65.6749;RPB=0.999743;MQB=0;MQSB=0.987094;BQB=0.900734;MQ0F=0;ICB=3.91337e-05;HOB=0.272924;AC=82;AN=136;DP4=249,176,239,182;MQ=42;ANN=A|upstream_gene_variant|MODIFIER|evm.model.Contig40.41|evm.model.Contig40.41|transcript|evm.model.Contig40.41|protein_coding||c.-1633G>A|||||1633|,A|downstream_gene_variant|MODIFIER|evm.model.Contig40.40|evm.model.Contig40.40|transcript|evm.m…	GT:PL
Chr02	8209577	A	G	DP=1076;VDB=0.375089;SGB=145.846;RPB=0.145117;MQB=0;MQSB=0.927657;BQB=0.971067;MQ0F=0;ICB=0.000244227;HOB=0.247297;AC=73;AN=136;DP4=269,221,283,228;MQ=44;ANN=G|upstream_gene_variant|MODIFIER|evm.model.Contig40.41|evm.model.Contig40.41|transcript|evm.model.Contig40.41|protein_coding||c.-1333A>G|||||1333|,G|downstream_gene_variant|MODIFIER|evm.model.Contig40.40|evm.model.Contig40.40|transcript|evm.…	GT:PL
Chr02	8212716	T	C	DP=1130;VDB=0.790912;SGB=136.281;RPB=0.329033;MQB=0;MQSB=0.368121;BQB=0.0414053;MQ0F=0;ICB=0.000223008;HOB=0.248162;AC=85;AN=136;DP4=216,167,353,295;MQ=46;ANN=C|synonymous_variant|LOW|evm.model.Contig40.41|evm.model.Contig40.41|transcript|evm.model.Contig40.41|protein_coding|2/3|c.294T>C|p.Gly98Gly|294/1179|294/1179|98/392||,C|upstream_gene_variant|MODIFIER|evm.model.Contig40.42|evm.model.Contig4…	GT:PL
Chr02	8213162	A	T	DP=1165;VDB=0.542331;SGB=144.017;RPB=0.932178;MQB=0;MQSB=0.956735;BQB=0.926913;MQ0F=0;ICB=0.000223008;HOB=0.248162;AC=85;AN=136;DP4=181,216,358,305;MQ=47;ANN=T|missense_variant|MODERATE|evm.model.Contig40.41|evm.model.Contig40.41|transcript|evm.model.Contig40.41|protein_coding|2/3|c.740A>T|p.Asp247Val|740/1179|740/1179|247/392||,T|upstream_gene_variant|MODIFIER|evm.model.Contig40.42|evm.model.Con…	GT:PL
Chr02	8214514	T	C	DP=1033;VDB=0.866067;SGB=121.949;RPB=0.662444;MQB=0;MQSB=0.869562;BQB=0.00832259;MQ0F=0;ICB=0.000223008;HOB=0.248162;AC=85;AN=136;DP4=208,135,323,258;MQ=46;ANN=C|upstream_gene_variant|MODIFIER|evm.model.Contig40.42|evm.model.Contig40.42|transcript|evm.model.Contig40.42|protein_coding||c.-1680T>C|||||1680|,C|downstream_gene_variant|MODIFIER|evm.model.Contig40.41|evm.model.Contig40.41|transcript|ev…	GT:PL
Chr02	8214891	T	C	DP=1072;VDB=0.0552132;SGB=131.328;RPB=0.253477;MQB=0;MQSB=0.910396;BQB=0.192362;MQ0F=0;ICB=0.000223008;HOB=0.248162;AC=85;AN=136;DP4=198,184,347,273;MQ=46;ANN=C|upstream_gene_variant|MODIFIER|evm.model.Contig40.42|evm.model.Contig40.42|transcript|evm.model.Contig40.42|protein_coding||c.-1303T>C|||||1303|,C|downstream_gene_variant|MODIFIER|evm.model.Contig40.41|evm.model.Contig40.41|transcript|evm…	GT:PL
Chr02	8215055	C	T	DP=1080;VDB=0.179694;SGB=123.351;RPB=0.954068;MQB=0;MQSB=0.197298;BQB=0.784492;MQ0F=0;ICB=0.00458618;HOB=0.198962;AC=76;AN=136;DP4=230,216,244,304;MQ=47;ANN=T|upstream_gene_variant|MODIFIER|evm.model.Contig40.42|evm.model.Contig40.42|transcript|evm.model.Contig40.42|protein_coding||c.-1139C>T|||||1139|,T|downstream_gene_variant|MODIFIER|evm.model.Contig40.41|evm.model.Contig40.41|transcript|evm.m…	GT:PL
Chr02	8215942	A	G	DP=861;VDB=0.0838433;SGB=55.7408;RPB=0.69379;MQB=0;MQSB=0.866887;BQB=0.597914;MQ0F=0;ICB=0.000223008;HOB=0.248162;AC=85;AN=136;DP4=141,145,168,228;MQ=45;ANN=G|upstream_gene_variant|MODIFIER|evm.model.Contig40.42|evm.model.Contig40.42|transcript|evm.model.Contig40.42|protein_coding||c.-252A>G|||||252|,G|downstream_gene_variant|MODIFIER|evm.model.Contig40.41|evm.model.Contig40.41|transcript|evm.mod…	GT:PL
Chr02	8216220	C	A	DP=896;VDB=0.913416;SGB=85.3413;RPB=0.936796;MQB=0;MQSB=0.925677;BQB=0.544375;MQ0F=0;ICB=0.00010371;HOB=0.259083;AC=86;AN=136;DP4=212,121,304,188;MQ=45;ANN=A|missense_variant|MODERATE|evm.model.Contig40.42|evm.model.Contig40.42|transcript|evm.model.Contig40.42|protein_coding|1/1|c.27C>A|p.Phe9Leu|27/471|27/471|9/156||,A|downstream_gene_variant|MODIFIER|evm.model.Contig40.41|evm.model.Contig40.41|…	GT:PL
Chr02	8216304	A	C	DP=998;VDB=0.0364731;SGB=30.874;RPB=0.481671;MQB=0;MQSB=0.871712;BQB=0.109242;MQ0F=0;ICB=0.0806102;HOB=0.132245;AC=101;AN=136;DP4=145,87,380,273;MQ=45;ANN=C|missense_variant|MODERATE|evm.model.Contig40.42|evm.model.Contig40.42|transcript|evm.model.Contig40.42|protein_coding|1/1|c.111A>C|p.Gln37His|111/471|111/471|37/156||,C|downstream_gene_variant|MODIFIER|evm.model.Contig40.41|evm.model.Contig40…	GT:PL
Chr02	8216586	T	C	DP=985;VDB=0.824558;SGB=107.1;RPB=0.542116;MQB=0;MQSB=0.397748;BQB=0.617992;MQ0F=0;ICB=0.000223008;HOB=0.248162;AC=85;AN=136;DP4=205,141,320,213;MQ=44;ANN=C|synonymous_variant|LOW|evm.model.Contig40.42|evm.model.Contig40.42|transcript|evm.model.Contig40.42|protein_coding|1/1|c.393T>C|p.Ser131Ser|393/471|393/471|131/156||,C|downstream_gene_variant|MODIFIER|evm.model.Contig40.41|evm.model.Contig40.…	GT:PL
Chr02	8218158	G	T	DP=909;VDB=0.409533;SGB=65.2811;RPB=0.60165;MQB=0;MQSB=0.959471;BQB=0.927134;MQ0F=0;ICB=0.000223008;HOB=0.248162;AC=85;AN=136;DP4=193,190,231,228;MQ=41;ANN=T|downstream_gene_variant|MODIFIER|evm.model.Contig40.41|evm.model.Contig40.41|transcript|evm.model.Contig40.41|protein_coding||c.*4279G>T|||||4279|,T|downstream_gene_variant|MODIFIER|evm.model.Contig40.42|evm.model.Contig40.42|transcript|evm.…	GT:PL
Chr02	8218161	G	A	DP=910;VDB=0.451712;SGB=64.903;RPB=0.107047;MQB=0;MQSB=0.906092;BQB=0.977909;MQ0F=0;ICB=0.000223008;HOB=0.248162;AC=85;AN=136;DP4=193,196,234,224;MQ=41;ANN=A|downstream_gene_variant|MODIFIER|evm.model.Contig40.41|evm.model.Contig40.41|transcript|evm.model.Contig40.41|protein_coding||c.*4282G>A|||||4282|,A|downstream_gene_variant|MODIFIER|evm.model.Contig40.42|evm.model.Contig40.42|transcript|evm.…	GT:PL
Chr02	8218346	A	G	DP=1110;VDB=0.449394;SGB=132.601;RPB=0.987635;MQB=0;MQSB=0.00550442;BQB=0.245544;MQ0F=0;ICB=0.000223008;HOB=0.248162;AC=85;AN=136;DP4=210,166,312,305;MQ=44;ANN=G|downstream_gene_variant|MODIFIER|evm.model.Contig40.41|evm.model.Contig40.41|transcript|evm.model.Contig40.41|protein_coding||c.*4467A>G|||||4467|,G|downstream_gene_variant|MODIFIER|evm.model.Contig40.42|evm.model.Contig40.42|transcript|…	GT:PL
Chr02	8218434	C	G	DP=1115;VDB=0.387119;SGB=140.068;RPB=0.997025;MQB=0;MQSB=0.0210183;BQB=0.691182;MQ0F=0;ICB=0.000223008;HOB=0.248162;AC=85;AN=136;DP4=217,173,328,322;MQ=43;ANN=G|downstream_gene_variant|MODIFIER|evm.model.Contig40.41|evm.model.Contig40.41|transcript|evm.model.Contig40.41|protein_coding||c.*4555C>G|||||4555|,G|downstream_gene_variant|MODIFIER|evm.model.Contig40.42|evm.model.Contig40.42|transcript|e…	GT:PL
Chr02	8218878	G	A	DP=1155;VDB=0.309322;SGB=129.181;RPB=0.805482;MQB=0;MQSB=0.611396;BQB=0.06606;MQ0F=0;ICB=0.000309961;HOB=0.243512;AC=82;AN=136;DP4=221,213,326,303;MQ=47;ANN=A|downstream_gene_variant|MODIFIER|evm.model.Contig40.41|evm.model.Contig40.41|transcript|evm.model.Contig40.41|protein_coding||c.*4999G>A|||||4999|,A|downstream_gene_variant|MODIFIER|evm.model.Contig40.42|evm.model.Contig40.42|transcript|evm…	GT:PL
Chr02	8220237	G	A	DP=1111;VDB=0.104537;SGB=169.68;RPB=0.753816;MQB=2.59498e-24;MQSB=0.917696;BQB=0.00745088;MQ0F=0;ICB=0.321115;HOB=0.0881272;AC=33;AN=136;DP4=419,354,145,112;MQ=46;ANN=A|downstream_gene_variant|MODIFIER|evm.model.Contig40.42|evm.model.Contig40.42|transcript|evm.model.Contig40.42|protein_coding||c.*3573G>A|||||3573|,A|intron_variant|MODIFIER|evm.model.Contig40.43|evm.model.Contig40.43|transcript|ev…	GT:PL
Chr02	8220694	G	A	DP=954;VDB=0.59036;SGB=106.301;RPB=0.765102;MQB=0;MQSB=0.665527;BQB=0.2472;MQ0F=0;ICB=6.22676e-05;HOB=0.266436;AC=84;AN=136;DP4=174,202,232,272;MQ=46;ANN=A|downstream_gene_variant|MODIFIER|evm.model.Contig40.42|evm.model.Contig40.42|transcript|evm.model.Contig40.42|protein_coding||c.*4030G>A|||||4030|,A|intron_variant|MODIFIER|evm.model.Contig40.43|evm.model.Contig40.43|transcript|evm.model.Conti…	GT:PL
Chr02	8220710	CTTTT	CTTTTT	INDEL;IDV=22;IMF=1;DP=929;VDB=0.895614;SGB=86.5336;MQSB=0.871759;MQ0F=0;ICB=0.00139869;HOB=0.219723;AC=80;AN=136;DP4=193,248,233,255;MQ=46;ANN=CTTTTT|downstream_gene_variant|MODIFIER|evm.model.Contig40.42|evm.model.Contig40.42|transcript|evm.model.Contig40.42|protein_coding||c.*4050_*4051insT|||||4051|,CTTTTT|intron_variant|MODIFIER|evm.model.Contig40.43|evm.model.Contig40.43|transcript|evm.model…	GT:PL
Chr02	8222496	G	A	DP=1215;VDB=0.370984;SGB=145.131;RPB=0.965238;MQB=0;MQSB=0.59905;BQB=0.000540122;MQ0F=0;ICB=0.000223008;HOB=0.248162;AC=85;AN=136;DP4=239,176,421,287;MQ=46;ANN=A|intron_variant|MODIFIER|evm.model.Contig40.43|evm.model.Contig40.43|transcript|evm.model.Contig40.43|protein_coding|6/14|c.515+52C>T||||||	GT:PL
Chr02	8223602	G	A	DP=1124;VDB=0.799983;SGB=136.85;RPB=0.750698;MQB=0;MQSB=0.74246;BQB=0.0722056;MQ0F=0;ICB=0.000155189;HOB=0.253893;AC=78;AN=136;DP4=197,178,285,232;MQ=46;ANN=A|intron_variant|MODIFIER|evm.model.Contig40.43|evm.model.Contig40.43|transcript|evm.model.Contig40.43|protein_coding|2/14|c.168+170C>T||||||	GT:PL
Chr02	8224644	A	G	DP=1091;VDB=0.73054;SGB=100.633;RPB=0.810762;MQB=0;MQSB=0.756965;BQB=0.0564184;MQ0F=0;ICB=0.000223008;HOB=0.248162;AC=85;AN=136;DP4=217,192,318,262;MQ=45;ANN=G|upstream_gene_variant|MODIFIER|evm.model.Contig40.43|evm.model.Contig40.43|transcript|evm.model.Contig40.43|protein_coding||c.-604T>C|||||604|,G|intergenic_region|MODIFIER|evm.model.Contig40.43-evm.model.Contig40.45|evm.model.Contig40.43-e…	GT:PL
Chr02	8225051	A	C	DP=680;VDB=0.318492;SGB=20.784;RPB=0.996363;MQB=0;MQSB=0.0124896;BQB=0.977864;MQ0F=0;ICB=1.6151e-05;HOB=0.284494;AC=83;AN=136;DP4=124,195,150,144;MQ=43;ANN=C|upstream_gene_variant|MODIFIER|evm.model.Contig40.43|evm.model.Contig40.43|transcript|evm.model.Contig40.43|protein_coding||c.-1011T>G|||||1011|,C|intergenic_region|MODIFIER|evm.model.Contig40.43-evm.model.Contig40.45|evm.model.Contig40.43-e…	GT:PL
Chr02	8225255	A	G	DP=834;VDB=0.271458;SGB=90.1035;RPB=0.518123;MQB=0;MQSB=0.330726;BQB=0.981716;MQ0F=0;ICB=0.000223008;HOB=0.248162;AC=85;AN=136;DP4=158,117,234,246;MQ=43;ANN=G|upstream_gene_variant|MODIFIER|evm.model.Contig40.43|evm.model.Contig40.43|transcript|evm.model.Contig40.43|protein_coding||c.-1215T>C|||||1215|,G|intergenic_region|MODIFIER|evm.model.Contig40.43-evm.model.Contig40.45|evm.model.Contig40.43-…	GT:PL
Chr02	8228108	T	A	DP=1011;VDB=0.000770815;SGB=76.1513;RPB=0.948148;MQB=0;MQSB=0.893739;BQB=0.143092;MQ0F=0;ICB=0.00010371;HOB=0.259083;AC=86;AN=136;DP4=210,195,244,254;MQ=45;ANN=A|upstream_gene_variant|MODIFIER|evm.model.Contig40.43|evm.model.Contig40.43|transcript|evm.model.Contig40.43|protein_coding||c.-4068A>T|||||4068|,A|intergenic_region|MODIFIER|evm.model.Contig40.43-evm.model.Contig40.45|evm.model.Contig40.…	GT:PL
Chr02	8228949	G	A	DP=763;VDB=0.0292206;SGB=57.4057;RPB=0.393152;MQB=0;MQSB=0.050324;BQB=0.316979;MQ0F=0;ICB=0.00010371;HOB=0.259083;AC=86;AN=136;DP4=198,100,237,162;MQ=44;ANN=A|upstream_gene_variant|MODIFIER|evm.model.Contig40.43|evm.model.Contig40.43|transcript|evm.model.Contig40.43|protein_coding||c.-4909C>T|||||4909|,A|intergenic_region|MODIFIER|evm.model.Contig40.43-evm.model.Contig40.45|evm.model.Contig40.43-…	GT:PL
Chr02	8230004	T	C	DP=977;VDB=0.744981;SGB=154.879;RPB=0.221873;MQB=0;MQSB=0.388679;BQB=0.562552;MQ0F=0;ICB=4.74209e-07;HOB=0.331956;AC=78;AN=132;DP4=220,181,249,229;MQ=44;ANN=C|intergenic_region|MODIFIER|evm.model.Contig40.43-evm.model.Contig40.45|evm.model.Contig40.43-evm.model.Contig40.45|intergenic_region|evm.model.Contig40.43-evm.model.Contig40.45|||n.8230004T>C||||||	GT:PL
Chr02	8232686	C	T	DP=824;VDB=0.434406;SGB=134.856;RPB=0.172805;MQB=0;MQSB=0.925235;BQB=0.0161622;MQ0F=0;ICB=9.59783e-08;HOB=0.349747;AC=77;AN=132;DP4=196,157,234,179;MQ=42;ANN=T|intergenic_region|MODIFIER|evm.model.Contig40.43-evm.model.Contig40.45|evm.model.Contig40.43-evm.model.Contig40.45|intergenic_region|evm.model.Contig40.43-evm.model.Contig40.45|||n.8232686C>T||||||	GT:PL
Chr02	8233224	A	T	DP=1017;VDB=0.663558;SGB=100.464;RPB=0.449827;MQB=0;MQSB=0.956163;BQB=0.220023;MQ0F=0;ICB=2.70049e-05;HOB=0.277574;AC=85;AN=136;DP4=200,190,276,261;MQ=44;ANN=T|intergenic_region|MODIFIER|evm.model.Contig40.43-evm.model.Contig40.45|evm.model.Contig40.43-evm.model.Contig40.45|intergenic_region|evm.model.Contig40.43-evm.model.Contig40.45|||n.8233224A>T||||||	GT:PL
Chr02	8233419	A	G	DP=1073;VDB=0.538496;SGB=103.517;RPB=0.742799;MQB=0;MQSB=0.473359;BQB=0.00139927;MQ0F=0;ICB=2.70049e-05;HOB=0.277574;AC=85;AN=136;DP4=212,181,340,226;MQ=42;ANN=G|intergenic_region|MODIFIER|evm.model.Contig40.43-evm.model.Contig40.45|evm.model.Contig40.43-evm.model.Contig40.45|intergenic_region|evm.model.Contig40.43-evm.model.Contig40.45|||n.8233419A>G||||||	GT:PL
Chr02	8233482	T	A	DP=1096;VDB=0.230467;SGB=191.358;RPB=0.256545;MQB=0;MQSB=0.958533;BQB=0.843052;MQ0F=0;ICB=4.74209e-07;HOB=0.331956;AC=78;AN=132;DP4=219,178,335,259;MQ=43;ANN=A|intergenic_region|MODIFIER|evm.model.Contig40.43-evm.model.Contig40.45|evm.model.Contig40.43-evm.model.Contig40.45|intergenic_region|evm.model.Contig40.43-evm.model.Contig40.45|||n.8233482T>A||||||	GT:PL
Chr02	8234626	A	G	DP=812;VDB=0.00114316;SGB=98.4984;RPB=0.00539901;MQB=0;MQSB=0.5436;BQB=0.397163;MQ0F=0;ICB=7.56299e-08;HOB=0.349632;AC=79;AN=134;DP4=195,177,193,198;MQ=44;ANN=G|intergenic_region|MODIFIER|evm.model.Contig40.43-evm.model.Contig40.45|evm.model.Contig40.43-evm.model.Contig40.45|intergenic_region|evm.model.Contig40.43-evm.model.Contig40.45|||n.8234626A>G||||||	GT:PL
Chr02	8235061	A	T	DP=974;VDB=0.055674;SGB=149.824;RPB=0.729939;MQB=0;MQSB=0.972508;BQB=0.128672;MQ0F=0;ICB=1.39822e-06;HOB=0.319444;AC=77;AN=132;DP4=198,217,244,237;MQ=43;ANN=T|intergenic_region|MODIFIER|evm.model.Contig40.43-evm.model.Contig40.45|evm.model.Contig40.43-evm.model.Contig40.45|intergenic_region|evm.model.Contig40.43-evm.model.Contig40.45|||n.8235061A>T||||||	GT:PL
Chr02	8235830	C	G	DP=1166;VDB=0.11615;SGB=115.617;RPB=0.598439;MQB=0;MQSB=0.149777;BQB=0.297262;MQ0F=0;ICB=0.00010371;HOB=0.259083;AC=86;AN=136;DP4=216,225,338,312;MQ=45;ANN=G|intergenic_region|MODIFIER|evm.model.Contig40.43-evm.model.Contig40.45|evm.model.Contig40.43-evm.model.Contig40.45|intergenic_region|evm.model.Contig40.43-evm.model.Contig40.45|||n.8235830C>G||||||	GT:PL
Chr02	8236063	A	T	DP=768;VDB=0.691866;SGB=65.8229;RPB=0.383658;MQB=0;MQSB=0.347697;BQB=0.273619;MQ0F=0;ICB=1.41546e-08;HOB=0.36712;AC=78;AN=134;DP4=196,184,153,169;MQ=43;ANN=T|intergenic_region|MODIFIER|evm.model.Contig40.43-evm.model.Contig40.45|evm.model.Contig40.43-evm.model.Contig40.45|intergenic_region|evm.model.Contig40.43-evm.model.Contig40.45|||n.8236063A>T||||||	GT:PL
Chr02	8236203	T	C	DP=942;VDB=0.514189;SGB=89.0068;RPB=0.154155;MQB=0;MQSB=0.96189;BQB=0.768218;MQ0F=0;ICB=0.00010371;HOB=0.259083;AC=86;AN=136;DP4=201,183,250,244;MQ=42;ANN=C|intergenic_region|MODIFIER|evm.model.Contig40.43-evm.model.Contig40.45|evm.model.Contig40.43-evm.model.Contig40.45|intergenic_region|evm.model.Contig40.43-evm.model.Contig40.45|||n.8236203T>C||||||	GT:PL
Chr02	8236405	T	A	DP=901;VDB=0.344775;SGB=106.226;RPB=0.43517;MQB=0;MQSB=0.996072;BQB=0.45802;MQ0F=0;ICB=1.96163e-05;HOB=0.284139;AC=81;AN=134;DP4=192,136,257,201;MQ=45;ANN=A|intergenic_region|MODIFIER|evm.model.Contig40.43-evm.model.Contig40.45|evm.model.Contig40.43-evm.model.Contig40.45|intergenic_region|evm.model.Contig40.43-evm.model.Contig40.45|||n.8236405T>A||||||	GT:PL
Chr02	8236802	A	G	DP=646;VDB=0.225948;SGB=23.0568;RPB=0.000118289;MQB=0;MQSB=0.898545;BQB=0.249616;MQ0F=0;ICB=3.20176e-05;HOB=0.277456;AC=83;AN=134;DP4=185,151,145,118;MQ=42;ANN=G|intergenic_region|MODIFIER|evm.model.Contig40.43-evm.model.Contig40.45|evm.model.Contig40.43-evm.model.Contig40.45|intergenic_region|evm.model.Contig40.43-evm.model.Contig40.45|||n.8236802A>G||||||	GT:PL
Chr02	8238647	T	C	DP=777;VDB=0.138824;SGB=103.207;RPB=0.983463;MQB=0;MQSB=0.0509115;BQB=0.954479;MQ0F=0;ICB=2.70049e-05;HOB=0.277574;AC=85;AN=136;DP4=170,83,264,200;MQ=46;ANN=C|intergenic_region|MODIFIER|evm.model.Contig40.43-evm.model.Contig40.45|evm.model.Contig40.43-evm.model.Contig40.45|intergenic_region|evm.model.Contig40.43-evm.model.Contig40.45|||n.8238647T>C||||||	GT:PL
Chr02	8239908	A	G	DP=945;VDB=0.291193;SGB=102.117;RPB=0.9515;MQB=0;MQSB=0.998825;BQB=0.0624468;MQ0F=0;ICB=6.52337e-06;HOB=0.295848;AC=84;AN=136;DP4=233,159,285,209;MQ=44;ANN=G|intergenic_region|MODIFIER|evm.model.Contig40.43-evm.model.Contig40.45|evm.model.Contig40.43-evm.model.Contig40.45|intergenic_region|evm.model.Contig40.43-evm.model.Contig40.45|||n.8239908A>G||||||	GT:PL
Chr02	8240364	T	C	DP=823;VDB=0.000389954;SGB=113.377;RPB=0.000210488;MQB=0;MQSB=0.786047;BQB=0.995838;MQ0F=0;ICB=5.99858e-07;HOB=0.331834;AC=76;AN=130;DP4=172,210,183,187;MQ=45;ANN=C|intergenic_region|MODIFIER|evm.model.Contig40.43-evm.model.Contig40.45|evm.model.Contig40.43-evm.model.Contig40.45|intergenic_region|evm.model.Contig40.43-evm.model.Contig40.45|||n.8240364T>C||||||	GT:PL
Chr02	8241216	C	G	DP=1068;VDB=0.296101;SGB=169.685;RPB=0.997436;MQB=0;MQSB=0.856268;BQB=0.731534;MQ0F=0;ICB=3.79628e-07;HOB=0.331922;AC=80;AN=134;DP4=205,204,284,296;MQ=45;ANN=G|intergenic_region|MODIFIER|evm.model.Contig40.43-evm.model.Contig40.45|evm.model.Contig40.43-evm.model.Contig40.45|intergenic_region|evm.model.Contig40.43-evm.model.Contig40.45|||n.8241216C>G||||||	GT:PL
Chr02	8241488	A	T	DP=867;VDB=0.147094;SGB=102.758;RPB=0.0105128;MQB=0;MQSB=0.639752;BQB=0.6789;MQ0F=0;ICB=9.59783e-08;HOB=0.349747;AC=77;AN=132;DP4=234,182,210,178;MQ=43;ANN=T|intergenic_region|MODIFIER|evm.model.Contig40.43-evm.model.Contig40.45|evm.model.Contig40.43-evm.model.Contig40.45|intergenic_region|evm.model.Contig40.43-evm.model.Contig40.45|||n.8241488A>T||||||	GT:PL
Chr02	8241560	C	T	DP=962;VDB=0.0280917;SGB=48.6898;RPB=0.000506099;MQB=0;MQSB=0.997587;BQB=0.0645212;MQ0F=0;ICB=0.00010371;HOB=0.259083;AC=86;AN=136;DP4=242,188,252,203;MQ=43;ANN=T|intergenic_region|MODIFIER|evm.model.Contig40.43-evm.model.Contig40.45|evm.model.Contig40.43-evm.model.Contig40.45|intergenic_region|evm.model.Contig40.43-evm.model.Contig40.45|||n.8241560C>T||||||	GT:PL
Chr02	8242026	T	C	DP=820;VDB=0.118028;SGB=107.706;RPB=0.0153523;MQB=0;MQSB=0.783181;BQB=0.576426;MQ0F=0;ICB=0.000162247;HOB=0.257117;AC=68;AN=132;DP4=210,183,178,184;MQ=45;ANN=C|intergenic_region|MODIFIER|evm.model.Contig40.43-evm.model.Contig40.45|evm.model.Contig40.43-evm.model.Contig40.45|intergenic_region|evm.model.Contig40.43-evm.model.Contig40.45|||n.8242026T>C||||||	GT:PL
Chr02	8242434	C	T	DP=1004;VDB=0.753015;SGB=155.443;RPB=0.330869;MQB=0;MQSB=0.439228;BQB=0.10535;MQ0F=0;ICB=1.10353e-06;HOB=0.319782;AC=79;AN=134;DP4=199,173,282,258;MQ=45;ANN=T|intergenic_region|MODIFIER|evm.model.Contig40.43-evm.model.Contig40.45|evm.model.Contig40.43-evm.model.Contig40.45|intergenic_region|evm.model.Contig40.43-evm.model.Contig40.45|||n.8242434C>T||||||	GT:PL
Chr02	8242775	C	T	DP=1116;VDB=0.235267;SGB=123.047;RPB=0.859981;MQB=0;MQSB=0.30448;BQB=0.320256;MQ0F=0;ICB=0.00010371;HOB=0.259083;AC=86;AN=136;DP4=211,190,329,293;MQ=45;ANN=T|intergenic_region|MODIFIER|evm.model.Contig40.43-evm.model.Contig40.45|evm.model.Contig40.43-evm.model.Contig40.45|intergenic_region|evm.model.Contig40.43-evm.model.Contig40.45|||n.8242775C>T||||||	GT:PL
Chr02	8243934	T	C	DP=1040;VDB=0.699796;SGB=128.763;RPB=0.73652;MQB=0;MQSB=0.478336;BQB=0.847087;MQ0F=0;ICB=0.00010371;HOB=0.259083;AC=86;AN=136;DP4=182,168,309,300;MQ=45;ANN=C|intergenic_region|MODIFIER|evm.model.Contig40.43-evm.model.Contig40.45|evm.model.Contig40.43-evm.model.Contig40.45|intergenic_region|evm.model.Contig40.43-evm.model.Contig40.45|||n.8243934T>C||||||	GT:PL
Chr02	8244791	T	G	DP=848;VDB=0.304209;SGB=140.651;RPB=0.813755;MQB=0;MQSB=0.994451;BQB=0.973037;MQ0F=0;ICB=5.99605e-06;HOB=0.301653;AC=78;AN=132;DP4=170,153,237,229;MQ=45;ANN=G|intergenic_region|MODIFIER|evm.model.Contig40.43-evm.model.Contig40.45|evm.model.Contig40.43-evm.model.Contig40.45|intergenic_region|evm.model.Contig40.43-evm.model.Contig40.45|||n.8244791T>G||||||	GT:PL
Chr02	8244913	A	G	DP=811;VDB=0.00126043;SGB=87.0051;RPB=0.176825;MQB=0;MQSB=0.999878;BQB=0.446353;MQ0F=0;ICB=1.46624e-06;HOB=0.313906;AC=83;AN=136;DP4=182,162,210,203;MQ=42;ANN=G|intergenic_region|MODIFIER|evm.model.Contig40.43-evm.model.Contig40.45|evm.model.Contig40.43-evm.model.Contig40.45|intergenic_region|evm.model.Contig40.43-evm.model.Contig40.45|||n.8244913A>G||||||	GT:PL
Chr02	8245032	C	T	DP=712;VDB=0.491116;SGB=83.0264;RPB=0.0509829;MQB=0;MQSB=0.915003;BQB=0.0145771;MQ0F=0;ICB=8.12004e-05;HOB=0.267103;AC=73;AN=132;DP4=194,142,183,126;MQ=43;ANN=T|intergenic_region|MODIFIER|evm.model.Contig40.43-evm.model.Contig40.45|evm.model.Contig40.43-evm.model.Contig40.45|intergenic_region|evm.model.Contig40.43-evm.model.Contig40.45|||n.8245032C>T||||||	GT:PL
Chr02	8245324	A	C	DP=963;VDB=0.0991624;SGB=167.748;RPB=0.0075487;MQB=0;MQSB=0.840571;BQB=0.743021;MQ0F=0;ICB=9.59783e-08;HOB=0.349747;AC=77;AN=132;DP4=207,193,261,227;MQ=43;ANN=C|intergenic_region|MODIFIER|evm.model.Contig40.43-evm.model.Contig40.45|evm.model.Contig40.43-evm.model.Contig40.45|intergenic_region|evm.model.Contig40.43-evm.model.Contig40.45|||n.8245324A>C||||||	GT:PL
Chr02	8246291	ATTTTT	ATTTTTT	INDEL;IDV=21;IMF=0.954545;DP=859;VDB=0.914168;SGB=110.086;MQSB=0.855094;MQ0F=0;ICB=0.000118644;HOB=0.257785;AC=76;AN=136;DP4=164,229,223,243;MQ=47;ANN=ATTTTTT|intergenic_region|MODIFIER|evm.model.Contig40.43-evm.model.Contig40.45|evm.model.Contig40.43-evm.model.Contig40.45|intergenic_region|evm.model.Contig40.43-evm.model.Contig40.45|||n.8246296_8246297insT||||||	GT:PL
Chr02	8246458	A	C	DP=637;VDB=8.05565e-05;SGB=64.8364;RPB=0.285756;MQB=0;MQSB=0.447866;BQB=0.081831;MQ0F=0;ICB=2.70049e-05;HOB=0.277574;AC=85;AN=136;DP4=119,114,172,187;MQ=43;ANN=C|intergenic_region|MODIFIER|evm.model.Contig40.43-evm.model.Contig40.45|evm.model.Contig40.43-evm.model.Contig40.45|intergenic_region|evm.model.Contig40.43-evm.model.Contig40.45|||n.8246458A>C||||||	GT:PL
Chr02	8247491	G	C	DP=642;VDB=1.76967e-16;SGB=-23.809;RPB=0.20186;MQB=0;MQSB=0.994138;BQB=0.058761;MQ0F=0;ICB=9.59783e-08;HOB=0.349747;AC=77;AN=132;DP4=220,187,100,91;MQ=44;ANN=C|intergenic_region|MODIFIER|evm.model.Contig40.43-evm.model.Contig40.45|evm.model.Contig40.43-evm.model.Contig40.45|intergenic_region|evm.model.Contig40.43-evm.model.Contig40.45|||n.8247491G>C||||||	GT:PL
Chr02	8247756	A	G	DP=740;VDB=0.0243827;SGB=69.3172;RPB=5.25173e-08;MQB=0;MQSB=0.245976;BQB=0.80835;MQ0F=0;ICB=2.7329e-06;HOB=0.313728;AC=77;AN=130;DP4=183,188,174,149;MQ=45;ANN=G|intergenic_region|MODIFIER|evm.model.Contig40.43-evm.model.Contig40.45|evm.model.Contig40.43-evm.model.Contig40.45|intergenic_region|evm.model.Contig40.43-evm.model.Contig40.45|||n.8247756A>G||||||	GT:PL
Chr02	8248081	A	G	DP=949;VDB=0.609398;SGB=165.845;RPB=0.688038;MQB=0;MQSB=0.562233;BQB=0.0379665;MQ0F=0;ICB=4.74209e-07;HOB=0.331956;AC=78;AN=132;DP4=227,164,259,251;MQ=44;ANN=G|intergenic_region|MODIFIER|evm.model.Contig40.43-evm.model.Contig40.45|evm.model.Contig40.43-evm.model.Contig40.45|intergenic_region|evm.model.Contig40.43-evm.model.Contig40.45|||n.8248081A>G||||||	GT:PL
Chr02	8248163	T	G	DP=967;VDB=0.473718;SGB=114.829;RPB=0.997375;MQB=0;MQSB=0.323755;BQB=0.204188;MQ0F=0;ICB=4.74209e-07;HOB=0.331956;AC=78;AN=132;DP4=247,179,297,173;MQ=44;ANN=G|intergenic_region|MODIFIER|evm.model.Contig40.43-evm.model.Contig40.45|evm.model.Contig40.43-evm.model.Contig40.45|intergenic_region|evm.model.Contig40.43-evm.model.Contig40.45|||n.8248163T>G||||||	GT:PL
Chr02	8248348	A	T	DP=962;VDB=0.0432536;SGB=113.664;RPB=0.161982;MQB=0;MQSB=0.945049;BQB=0.485627;MQ0F=0;ICB=2.19599e-06;HOB=0.313935;AC=79;AN=132;DP4=210,221,242,222;MQ=43;ANN=T|intergenic_region|MODIFIER|evm.model.Contig40.43-evm.model.Contig40.45|evm.model.Contig40.43-evm.model.Contig40.45|intergenic_region|evm.model.Contig40.43-evm.model.Contig40.45|||n.8248348A>T||||||	GT:PL
Chr02	8251110	C	T	DP=1126;VDB=0.0407655;SGB=104.968;RPB=0.998152;MQB=0;MQSB=0.635146;BQB=0.00116319;MQ0F=0;ICB=2.70049e-05;HOB=0.277574;AC=85;AN=136;DP4=230,209,300,284;MQ=45;ANN=T|intergenic_region|MODIFIER|evm.model.Contig40.43-evm.model.Contig40.45|evm.model.Contig40.43-evm.model.Contig40.45|intergenic_region|evm.model.Contig40.43-evm.model.Contig40.45|||n.8251110C>T||||||	GT:PL
Chr02	8251521	A	T	DP=943;VDB=0.463218;SGB=106.724;RPB=0.760661;MQB=0;MQSB=0.786161;BQB=0.35428;MQ0F=0;ICB=0.00010371;HOB=0.259083;AC=86;AN=136;DP4=182,164,251,270;MQ=43;ANN=T|intergenic_region|MODIFIER|evm.model.Contig40.43-evm.model.Contig40.45|evm.model.Contig40.43-evm.model.Contig40.45|intergenic_region|evm.model.Contig40.43-evm.model.Contig40.45|||n.8251521A>T||||||	GT:PL
Chr02	8252123	T	G	DP=791;VDB=0.75746;SGB=0.884288;RPB=0.684286;MQB=0;MQSB=0.607567;BQB=0.992393;MQ0F=0;ICB=0.321115;HOB=0.0881272;AC=103;AN=136;DP4=95,94,241,280;MQ=46;ANN=G|intergenic_region|MODIFIER|evm.model.Contig40.43-evm.model.Contig40.45|evm.model.Contig40.43-evm.model.Contig40.45|intergenic_region|evm.model.Contig40.43-evm.model.Contig40.45|||n.8252123T>G||||||	GT:PL
Chr02	8264119	A	T	DP=1147;VDB=0.181464;SGB=141.14;RPB=0.935602;MQB=0;MQSB=0.399561;BQB=0.557313;MQ0F=0;ICB=4.72742e-05;HOB=0.269788;AC=87;AN=136;DP4=189,198,303,347;MQ=45;ANN=T|intergenic_region|MODIFIER|evm.model.Contig40.43-evm.model.Contig40.45|evm.model.Contig40.43-evm.model.Contig40.45|intergenic_region|evm.model.Contig40.43-evm.model.Contig40.45|||n.8264119A>T||||||	GT:PL
Chr02	8264512	G	C	DP=1004;VDB=0.109722;SGB=115.75;RPB=0.0394857;MQB=0;MQSB=0.933453;BQB=0.04525;MQ0F=0;ICB=2.70049e-05;HOB=0.277574;AC=85;AN=136;DP4=197,171,277,264;MQ=45;ANN=C|intergenic_region|MODIFIER|evm.model.Contig40.43-evm.model.Contig40.45|evm.model.Contig40.43-evm.model.Contig40.45|intergenic_region|evm.model.Contig40.43-evm.model.Contig40.45|||n.8264512G>C||||||	GT:PL
Chr02	8264632	A	T	DP=905;VDB=0.0157775;SGB=106.509;RPB=0.951983;MQB=0;MQSB=0.318572;BQB=0.000125041;MQ0F=0;ICB=3.90323e-06;HOB=0.302336;AC=82;AN=136;DP4=194,168,234,212;MQ=42;ANN=T|intergenic_region|MODIFIER|evm.model.Contig40.43-evm.model.Contig40.45|evm.model.Contig40.43-evm.model.Contig40.45|intergenic_region|evm.model.Contig40.43-evm.model.Contig40.45|||n.8264632A>T||||||	GT:PL
Chr02	8264633	T	C	DP=907;VDB=0.0224146;SGB=108.672;RPB=0.979499;MQB=0;MQSB=0.390199;BQB=0.0401687;MQ0F=0;ICB=3.90323e-06;HOB=0.302336;AC=82;AN=136;DP4=195,167,234,233;MQ=42;ANN=C|intergenic_region|MODIFIER|evm.model.Contig40.43-evm.model.Contig40.45|evm.model.Contig40.43-evm.model.Contig40.45|intergenic_region|evm.model.Contig40.43-evm.model.Contig40.45|||n.8264633T>C||||||	GT:PL
Chr02	8264880	C	A	DP=710;VDB=0.00139832;SGB=52.4122;RPB=0.39877;MQB=0;MQSB=0.337008;BQB=0.000949273;MQ0F=0;ICB=6.22676e-05;HOB=0.266436;AC=84;AN=136;DP4=155,128,172,182;MQ=46;ANN=A|intergenic_region|MODIFIER|evm.model.Contig40.43-evm.model.Contig40.45|evm.model.Contig40.43-evm.model.Contig40.45|intergenic_region|evm.model.Contig40.43-evm.model.Contig40.45|||n.8264880C>A||||||	GT:PL
Chr02	8265440	G	C	DP=813;VDB=0.517881;SGB=75.8253;RPB=0.877075;MQB=0;MQSB=0.630863;BQB=0.987604;MQ0F=0;ICB=0.000223008;HOB=0.248162;AC=85;AN=136;DP4=128,192,172,258;MQ=46;ANN=C|intergenic_region|MODIFIER|evm.model.Contig40.43-evm.model.Contig40.45|evm.model.Contig40.43-evm.model.Contig40.45|intergenic_region|evm.model.Contig40.43-evm.model.Contig40.45|||n.8265440G>C||||||	GT:PL
Chr02	8265720	A	G	DP=569;VDB=0.999942;SGB=44.071;RPB=0.485432;MQB=0;MQSB=0.806432;BQB=0.99045;MQ0F=0;ICB=6.22676e-05;HOB=0.266436;AC=84;AN=136;DP4=109,108,149,140;MQ=44;ANN=G|intergenic_region|MODIFIER|evm.model.Contig40.43-evm.model.Contig40.45|evm.model.Contig40.43-evm.model.Contig40.45|intergenic_region|evm.model.Contig40.43-evm.model.Contig40.45|||n.8265720A>G||||||	GT:PL
Chr02	8265761	A	G	DP=623;VDB=0.0699397;SGB=59.8015;RPB=0.862495;MQB=0;MQSB=0.987756;BQB=0.606259;MQ0F=0;ICB=1.6151e-05;HOB=0.284494;AC=83;AN=136;DP4=137,111,203,129;MQ=44;ANN=G|intergenic_region|MODIFIER|evm.model.Contig40.43-evm.model.Contig40.45|evm.model.Contig40.43-evm.model.Contig40.45|intergenic_region|evm.model.Contig40.43-evm.model.Contig40.45|||n.8265761A>G||||||	GT:PL
Chr02	8265920	T	A	DP=854;VDB=0.805224;SGB=90.1174;RPB=0.527585;MQB=0;MQSB=0.257097;BQB=0.920511;MQ0F=0;ICB=6.22676e-05;HOB=0.266436;AC=84;AN=136;DP4=194,107,277,161;MQ=44;ANN=A|intergenic_region|MODIFIER|evm.model.Contig40.43-evm.model.Contig40.45|evm.model.Contig40.43-evm.model.Contig40.45|intergenic_region|evm.model.Contig40.43-evm.model.Contig40.45|||n.8265920T>A||||||	GT:PL
Chr02	8266113	A	G	DP=1031;VDB=0.328936;SGB=88.674;RPB=0.107285;MQB=0;MQSB=0.581716;BQB=0.180983;MQ0F=0;ICB=0.000739715;HOB=0.229671;AC=86;AN=136;DP4=195,180,296,293;MQ=44;ANN=G|intergenic_region|MODIFIER|evm.model.Contig40.43-evm.model.Contig40.45|evm.model.Contig40.43-evm.model.Contig40.45|intergenic_region|evm.model.Contig40.43-evm.model.Contig40.45|||n.8266113A>G||||||	GT:PL
Chr02	8266185	A	G	DP=1024;VDB=0.339329;SGB=83.4493;RPB=0.469831;MQB=0;MQSB=0.940771;BQB=0.180424;MQ0F=0;ICB=0.00010371;HOB=0.259083;AC=86;AN=136;DP4=214,169,302,251;MQ=43;ANN=G|intergenic_region|MODIFIER|evm.model.Contig40.43-evm.model.Contig40.45|evm.model.Contig40.43-evm.model.Contig40.45|intergenic_region|evm.model.Contig40.43-evm.model.Contig40.45|||n.8266185A>G||||||	GT:PL
Chr02	8266319	T	G	DP=1112;VDB=0.294438;SGB=149.284;RPB=0.884311;MQB=0;MQSB=0.600751;BQB=0.192974;MQ0F=0;ICB=1.96163e-05;HOB=0.284139;AC=81;AN=134;DP4=173,219,294,327;MQ=44;ANN=G|intergenic_region|MODIFIER|evm.model.Contig40.43-evm.model.Contig40.45|evm.model.Contig40.43-evm.model.Contig40.45|intergenic_region|evm.model.Contig40.43-evm.model.Contig40.45|||n.8266319T>G||||||	GT:PL
Chr02	8266487	T	C	DP=866;VDB=0.344604;SGB=154.151;RPB=0.46148;MQB=0;MQSB=0.994739;BQB=0.91438;MQ0F=0;ICB=4.74209e-07;HOB=0.331956;AC=78;AN=132;DP4=188,131,270,195;MQ=45;ANN=C|intergenic_region|MODIFIER|evm.model.Contig40.43-evm.model.Contig40.45|evm.model.Contig40.43-evm.model.Contig40.45|intergenic_region|evm.model.Contig40.43-evm.model.Contig40.45|||n.8266487T>C||||||	GT:PL
Chr02	8266716	CT	CTT	INDEL;IDV=20;IMF=1;DP=731;VDB=0.337325;SGB=95.7155;MQSB=0.861257;MQ0F=0;ICB=5.49043e-05;HOB=0.272612;AC=67;AN=132;DP4=192,223,159,157;MQ=46;ANN=CTT|intergenic_region|MODIFIER|evm.model.Contig40.43-evm.model.Contig40.45|evm.model.Contig40.43-evm.model.Contig40.45|intergenic_region|evm.model.Contig40.43-evm.model.Contig40.45|||n.8266717_8266718insT||||||	GT:PL
Chr02	8267040	T	C	DP=662;VDB=1;SGB=-24.299;RPB=0.0398873;MQB=0;MQSB=0.970509;BQB=0.708814;MQ0F=0;ICB=4.00096e-07;HOB=0.336568;AC=74;AN=130;DP4=247,177,111,72;MQ=45;ANN=C|intergenic_region|MODIFIER|evm.model.Contig40.43-evm.model.Contig40.45|evm.model.Contig40.43-evm.model.Contig40.45|intergenic_region|evm.model.Contig40.43-evm.model.Contig40.45|||n.8267040T>C||||||	GT:PL
Chr02	8267073	T	G	DP=661;VDB=7.70717e-05;SGB=-81.938;RPB=8.60924e-14;MQB=0;MQSB=0.865571;BQB=0.219641;MQ0F=0;ICB=3.90323e-06;HOB=0.302336;AC=82;AN=136;DP4=232,202,95,93;MQ=45;ANN=G|intergenic_region|MODIFIER|evm.model.Contig40.43-evm.model.Contig40.45|evm.model.Contig40.43-evm.model.Contig40.45|intergenic_region|evm.model.Contig40.43-evm.model.Contig40.45|||n.8267073T>G||||||	GT:PL
Chr02	8267074	T	C	DP=654;VDB=1.49038e-05;SGB=-59.7096;RPB=1.29782e-13;MQB=0;MQSB=0.83217;BQB=0.877082;MQ0F=0;ICB=3.90323e-06;HOB=0.302336;AC=82;AN=136;DP4=225,193,93,93;MQ=45;ANN=C|intergenic_region|MODIFIER|evm.model.Contig40.43-evm.model.Contig40.45|evm.model.Contig40.43-evm.model.Contig40.45|intergenic_region|evm.model.Contig40.43-evm.model.Contig40.45|||n.8267074T>C||||||	GT:PL
Chr02	8267261	A	T	DP=976;VDB=0.785475;SGB=122.746;RPB=0.827141;MQB=0;MQSB=0.652899;BQB=0.0606458;MQ0F=0;ICB=1.39822e-06;HOB=0.319444;AC=77;AN=132;DP4=192,180,223,245;MQ=44;ANN=T|intergenic_region|MODIFIER|evm.model.Contig40.43-evm.model.Contig40.45|evm.model.Contig40.43-evm.model.Contig40.45|intergenic_region|evm.model.Contig40.43-evm.model.Contig40.45|||n.8267261A>T||||||	GT:PL
Chr02	8267537	T	C	DP=628;VDB=4.38734e-06;SGB=-30.1581;RPB=0.0462279;MQB=0;MQSB=5.52906e-06;BQB=0.993787;MQ0F=0;ICB=1.89045e-07;HOB=0.345089;AC=68;AN=130;DP4=233,205,32,121;MQ=46;ANN=C|intergenic_region|MODIFIER|evm.model.Contig40.43-evm.model.Contig40.45|evm.model.Contig40.43-evm.model.Contig40.45|intergenic_region|evm.model.Contig40.43-evm.model.Contig40.45|||n.8267537T>C||||||	GT:PL
Chr02	8270108	T	C	DP=743;VDB=0.475994;SGB=74.4225;RPB=1.03415e-05;MQB=0;MQSB=0.000215985;BQB=0.0522289;MQ0F=0;ICB=3.06029e-07;HOB=0.337006;AC=76;AN=132;DP4=189,180,224,93;MQ=45;ANN=C|intergenic_region|MODIFIER|evm.model.Contig40.43-evm.model.Contig40.45|evm.model.Contig40.43-evm.model.Contig40.45|intergenic_region|evm.model.Contig40.43-evm.model.Contig40.45|||n.8270108T>C||||||	GT:PL
Chr02	8270605	TATTGCTAATACA	TA	INDEL;IDV=17;IMF=1;DP=621;VDB=0.0344212;SGB=60.9847;MQSB=0.712648;MQ0F=0;ICB=1.12768e-05;HOB=0.293733;AC=75;AN=132;DP4=157,166,151,147;MQ=45;ANN=TA|intergenic_region|MODIFIER|evm.model.Contig40.43-evm.model.Contig40.45|evm.model.Contig40.43-evm.model.Contig40.45|intergenic_region|evm.model.Contig40.43-evm.model.Contig40.45|||n.8270607_8270617delTTGCTAATACA||||||	GT:PL
Chr02	8270861	A	G	DP=659;VDB=0.420916;SGB=101.303;RPB=0.0406013;MQB=0;MQSB=0.914793;BQB=0.0277038;MQ0F=0;ICB=7.58094e-10;HOB=0.401893;AC=72;AN=130;DP4=192,136,160,116;MQ=42;ANN=G|intergenic_region|MODIFIER|evm.model.Contig40.43-evm.model.Contig40.45|evm.model.Contig40.43-evm.model.Contig40.45|intergenic_region|evm.model.Contig40.43-evm.model.Contig40.45|||n.8270861A>G||||||	GT:PL
Chr02	8271388	T	C	DP=811;VDB=0.373911;SGB=117.093;RPB=0.298356;MQB=0;MQSB=0.451002;BQB=0.971985;MQ0F=0;ICB=5.99605e-06;HOB=0.301653;AC=78;AN=132;DP4=170,168,201,204;MQ=43;ANN=C|intergenic_region|MODIFIER|evm.model.Contig40.43-evm.model.Contig40.45|evm.model.Contig40.43-evm.model.Contig40.45|intergenic_region|evm.model.Contig40.43-evm.model.Contig40.45|||n.8271388T>C||||||	GT:PL
Chr02	8271698	A	G	DP=602;VDB=1.40463e-15;SGB=12.2445;RPB=3.10136e-13;MQB=0;MQSB=0.84379;BQB=0.743092;MQ0F=0;ICB=1.59143e-07;HOB=0.344353;AC=72;AN=132;DP4=184,170,101,99;MQ=44;ANN=G|intergenic_region|MODIFIER|evm.model.Contig40.43-evm.model.Contig40.45|evm.model.Contig40.43-evm.model.Contig40.45|intergenic_region|evm.model.Contig40.43-evm.model.Contig40.45|||n.8271698A>G||||||	GT:PL
Chr02	8271724	T	G	DP=668;VDB=6.13991e-09;SGB=73.5339;RPB=1.17054e-11;MQB=0;MQSB=0.340358;BQB=0.164335;MQ0F=0;ICB=1.59143e-07;HOB=0.344353;AC=72;AN=132;DP4=192,158,143,136;MQ=43;ANN=G|intergenic_region|MODIFIER|evm.model.Contig40.43-evm.model.Contig40.45|evm.model.Contig40.43-evm.model.Contig40.45|intergenic_region|evm.model.Contig40.43-evm.model.Contig40.45|||n.8271724T>G||||||	GT:PL
Chr02	8271878	A	C	DP=862;VDB=0.75158;SGB=117.679;RPB=0.299071;MQB=0;MQSB=0.438616;BQB=0.0893102;MQ0F=0;ICB=1.86587e-07;HOB=0.33737;AC=80;AN=136;DP4=179,179,228,185;MQ=43;ANN=C|intergenic_region|MODIFIER|evm.model.Contig40.43-evm.model.Contig40.45|evm.model.Contig40.43-evm.model.Contig40.45|intergenic_region|evm.model.Contig40.43-evm.model.Contig40.45|||n.8271878A>C||||||	GT:PL
Chr02	8272073	C	T	DP=678;VDB=4.85671e-05;SGB=0.320938;RPB=0.000655834;MQB=0;MQSB=0.00955191;BQB=0.0371963;MQ0F=0;ICB=1.26781e-05;HOB=0.289931;AC=79;AN=134;DP4=243,140,133,119;MQ=45;ANN=T|intergenic_region|MODIFIER|evm.model.Contig40.43-evm.model.Contig40.45|evm.model.Contig40.43-evm.model.Contig40.45|intergenic_region|evm.model.Contig40.43-evm.model.Contig40.45|||n.8272073C>T||||||	GT:PL
Chr02	8272359	A	G	DP=719;VDB=0.00494656;SGB=13.19;RPB=0.0253326;MQB=0;MQSB=0.971294;BQB=0.163925;MQ0F=0;ICB=2.03754e-05;HOB=0.288166;AC=75;AN=130;DP4=184,215,119,125;MQ=44;ANN=G|intergenic_region|MODIFIER|evm.model.Contig40.43-evm.model.Contig40.45|evm.model.Contig40.43-evm.model.Contig40.45|intergenic_region|evm.model.Contig40.43-evm.model.Contig40.45|||n.8272359A>G||||||	GT:PL
Chr02	8272496	C	A	DP=840;VDB=0.45068;SGB=67.4291;RPB=1.44753e-07;MQB=0;MQSB=0.125203;BQB=0.333502;MQ0F=0;ICB=1.6151e-05;HOB=0.284494;AC=83;AN=136;DP4=216,167,200,193;MQ=43;ANN=A|intergenic_region|MODIFIER|evm.model.Contig40.43-evm.model.Contig40.45|evm.model.Contig40.43-evm.model.Contig40.45|intergenic_region|evm.model.Contig40.43-evm.model.Contig40.45|||n.8272496C>A||||||	GT:PL
Chr02	8273928	G	C	DP=682;VDB=1.14224e-15;SGB=2.20645;RPB=3.18975e-21;MQB=0;MQSB=0.703292;BQB=0.767075;MQ0F=0;ICB=3.06029e-07;HOB=0.337006;AC=76;AN=132;DP4=211,180,115,122;MQ=45;ANN=C|intergenic_region|MODIFIER|evm.model.Contig40.43-evm.model.Contig40.45|evm.model.Contig40.43-evm.model.Contig40.45|intergenic_region|evm.model.Contig40.43-evm.model.Contig40.45|||n.8273928G>C||||||	GT:PL
Chr02	8273961	A	G	DP=589;VDB=1;SGB=-61.6773;RPB=0.00198191;MQB=0;MQSB=0.0103827;BQB=0.37391;MQ0F=0;ICB=2.37376e-07;HOB=0.337269;AC=78;AN=134;DP4=201,171,56,100;MQ=45;ANN=G|intergenic_region|MODIFIER|evm.model.Contig40.43-evm.model.Contig40.45|evm.model.Contig40.43-evm.model.Contig40.45|intergenic_region|evm.model.Contig40.43-evm.model.Contig40.45|||n.8273961A>G||||||	GT:PL
Chr02	8276072	C	A	DP=689;VDB=6.09387e-14;SGB=43.0509;RPB=6.76459e-12;MQB=0;MQSB=0.340339;BQB=0.0280442;MQ0F=0;ICB=9.59783e-08;HOB=0.349747;AC=77;AN=132;DP4=188,171,156,93;MQ=46;ANN=A|intergenic_region|MODIFIER|evm.model.Contig40.43-evm.model.Contig40.45|evm.model.Contig40.43-evm.model.Contig40.45|intergenic_region|evm.model.Contig40.43-evm.model.Contig40.45|||n.8276072C>A||||||	GT:PL
Chr02	8276144	A	G	DP=618;VDB=0.999372;SGB=-71.7063;RPB=0.922979;MQB=0;MQSB=0.51913;BQB=0.764162;MQ0F=0;ICB=1.10353e-06;HOB=0.319782;AC=79;AN=134;DP4=215,179,81,89;MQ=44;ANN=G|intergenic_region|MODIFIER|evm.model.Contig40.43-evm.model.Contig40.45|evm.model.Contig40.43-evm.model.Contig40.45|intergenic_region|evm.model.Contig40.43-evm.model.Contig40.45|||n.8276144A>G||||||	GT:PL
Chr02	8276572	A	C	DP=589;VDB=0.53241;SGB=12.4967;RPB=0.908107;MQB=0;MQSB=0.30833;BQB=0.781111;MQ0F=0;ICB=0.132561;HOB=0.117539;AC=103;AN=136;DP4=79,61,216,175;MQ=43;ANN=C|intergenic_region|MODIFIER|evm.model.Contig40.43-evm.model.Contig40.45|evm.model.Contig40.43-evm.model.Contig40.45|intergenic_region|evm.model.Contig40.43-evm.model.Contig40.45|||n.8276572A>C||||||	GT:PL
Chr02	8284099	T	C	DP=823;VDB=0.423523;SGB=111.028;RPB=0.140555;MQB=0;MQSB=0.477451;BQB=0.995984;MQ0F=0;ICB=7.9033e-07;HOB=0.319961;AC=89;AN=136;DP4=120,139,257,235;MQ=40;ANN=C|downstream_gene_variant|MODIFIER|evm.model.Contig40.45|evm.model.Contig40.45|transcript|evm.model.Contig40.45|protein_coding||c.*3093A>G|||||3093|,C|intergenic_region|MODIFIER|evm.model.Contig40.43-evm.model.Contig40.45|evm.model.Contig40.43…	GT:PL
Chr02	8287441	G	A	DP=604;VDB=4.2083e-24;SGB=27.153;RPB=2.51613e-05;MQB=0;MQSB=0.287173;BQB=0.0774331;MQ0F=0;ICB=2.88371e-06;HOB=0.310836;AC=74;AN=132;DP4=186,163,106,125;MQ=44;ANN=A|intron_variant|MODIFIER|evm.model.Contig40.45|evm.model.Contig40.45|transcript|evm.model.Contig40.45|protein_coding|17/17|c.2445-189C>T||||||	GT:PL
Chr02	8288112	C	G	DP=812;VDB=9.89642e-13;SGB=85.0365;RPB=4.77261e-13;MQB=0;MQSB=0.672832;BQB=0.522457;MQ0F=0;ICB=4.11589e-09;HOB=0.379595;AC=64;AN=134;DP4=248,250,138,121;MQ=43;ANN=G|intron_variant|MODIFIER|evm.model.Contig40.45|evm.model.Contig40.45|transcript|evm.model.Contig40.45|protein_coding|15/17|c.2259-142G>C||||||	GT:PL
Chr02	8288192	T	C	DP=987;VDB=0.582076;SGB=116.091;RPB=0.00389412;MQB=0;MQSB=0.572803;BQB=0.0804367;MQ0F=0;ICB=6.77025e-06;HOB=0.29574;AC=79;AN=136;DP4=221,207,257,216;MQ=43;ANN=C|intron_variant|MODIFIER|evm.model.Contig40.45|evm.model.Contig40.45|transcript|evm.model.Contig40.45|protein_coding|15/17|c.2258+76A>G||||||	GT:PL
Chr02	8288239	A	C	DP=1069;VDB=0.803591;SGB=220.292;RPB=0.116558;MQB=0;MQSB=0.0983885;BQB=0.939845;MQ0F=0;ICB=1.41288e-09;HOB=0.392906;AC=63;AN=132;DP4=245,256,219,185;MQ=44;ANN=C|intron_variant|MODIFIER|evm.model.Contig40.45|evm.model.Contig40.45|transcript|evm.model.Contig40.45|protein_coding|15/17|c.2258+29T>G||||||	GT:PL
Chr02	8288992	T	A	DP=906;VDB=0.0457223;SGB=85.3978;RPB=0.734171;MQB=0;MQSB=0.556153;BQB=0.0441238;MQ0F=0;ICB=4.72742e-05;HOB=0.269788;AC=87;AN=136;DP4=183,152,265,200;MQ=42;ANN=A|intron_variant|MODIFIER|evm.model.Contig40.45|evm.model.Contig40.45|transcript|evm.model.Contig40.45|protein_coding|13/17|c.2070+373A>T||||||	GT:PL
Chr02	8289133	A	G	DP=891;VDB=0.0266199;SGB=65.9606;RPB=0.904989;MQB=0;MQSB=0.146149;BQB=0.000977403;MQ0F=0;ICB=4.72742e-05;HOB=0.269788;AC=87;AN=136;DP4=195,166,230,229;MQ=42;ANN=G|intron_variant|MODIFIER|evm.model.Contig40.45|evm.model.Contig40.45|transcript|evm.model.Contig40.45|protein_coding|13/17|c.2070+232T>C||||||	GT:PL
Chr02	8289814	G	A	DP=941;VDB=0.00397206;SGB=64.0536;RPB=1.95881e-10;MQB=0;MQSB=0.889764;BQB=0.00028761;MQ0F=0;ICB=4.72742e-05;HOB=0.269788;AC=87;AN=136;DP4=241,166,256,196;MQ=46;ANN=A|intron_variant|MODIFIER|evm.model.Contig40.45|evm.model.Contig40.45|transcript|evm.model.Contig40.45|protein_coding|12/17|c.1756-135C>T||||||	GT:PL
Chr02	8289978	C	G	DP=734;VDB=0.447581;SGB=17.0299;RPB=3.13376e-09;MQB=0;MQSB=0.742828;BQB=0.288793;MQ0F=0;ICB=1.14786e-05;HOB=0.288495;AC=86;AN=136;DP4=179,199,143,153;MQ=44;ANN=G|intron_variant|MODIFIER|evm.model.Contig40.45|evm.model.Contig40.45|transcript|evm.model.Contig40.45|protein_coding|12/17|c.1756-299G>C||||||	GT:PL
Chr02	8290300	C	T	DP=721;VDB=0.845143;SGB=30.0876;RPB=0.00203319;MQB=0;MQSB=0.791757;BQB=0.276174;MQ0F=0;ICB=1.15046e-07;HOB=0.345288;AC=74;AN=134;DP4=239,183,131,108;MQ=45;ANN=T|intron_variant|MODIFIER|evm.model.Contig40.45|evm.model.Contig40.45|transcript|evm.model.Contig40.45|protein_coding|12/17|c.1755+143G>A||||||	GT:PL
Chr02	8290554	G	A	DP=699;VDB=0.028328;SGB=48.5144;RPB=8.71268e-05;MQB=0;MQSB=0.99978;BQB=0.000860371;MQ0F=0;ICB=1.34636e-05;HOB=0.288706;AC=84;AN=134;DP4=147,160,166,171;MQ=44;ANN=A|synonymous_variant|LOW|evm.model.Contig40.45|evm.model.Contig40.45|transcript|evm.model.Contig40.45|protein_coding|12/18|c.1644C>T|p.Arg548Arg|1644/2505|1644/2505|548/834||	GT:PL
Chr02	8290839	C	A	DP=713;VDB=0.932436;SGB=62.9889;RPB=0.981183;MQB=0;MQSB=0.0708878;BQB=0.414104;MQ0F=0;ICB=4.72742e-05;HOB=0.269788;AC=87;AN=136;DP4=139,106,208,178;MQ=44;ANN=A|intron_variant|MODIFIER|evm.model.Contig40.45|evm.model.Contig40.45|transcript|evm.model.Contig40.45|protein_coding|10/17|c.1562-123G>T||||||	GT:PL
Chr02	8292356	C	T	DP=805;VDB=0.0638695;SGB=46.2677;RPB=3.52102e-11;MQB=0;MQSB=0.3071;BQB=0.969591;MQ0F=0;ICB=1.66471e-06;HOB=0.312716;AC=78;AN=136;DP4=189,231,144,192;MQ=44;ANN=T|intron_variant|MODIFIER|evm.model.Contig40.45|evm.model.Contig40.45|transcript|evm.model.Contig40.45|protein_coding|8/17|c.895-48G>A||||||	GT:PL
Chr02	8293775	A	G	DP=1136;VDB=0.700693;SGB=138.296;RPB=0.489995;MQB=0;MQSB=0.998609;BQB=0.271269;MQ0F=0;ICB=4.72742e-05;HOB=0.269788;AC=87;AN=136;DP4=202,180,345,302;MQ=45;ANN=G|intron_variant|MODIFIER|evm.model.Contig40.45|evm.model.Contig40.45|transcript|evm.model.Contig40.45|protein_coding|4/17|c.502-38T>C||||||	GT:PL
Chr02	8294195	G	A	DP=868;VDB=0.906863;SGB=49.908;RPB=8.1506e-09;MQB=0;MQSB=0.844278;BQB=4.02248e-09;MQ0F=0;ICB=1.14786e-05;HOB=0.288495;AC=86;AN=136;DP4=219,179,217,172;MQ=44;ANN=A|intron_variant|MODIFIER|evm.model.Contig40.45|evm.model.Contig40.45|transcript|evm.model.Contig40.45|protein_coding|3/17|c.274+63C>T||||||	GT:PL
Chr02	8294235	C	T	DP=950;VDB=0.0158169;SGB=73.2222;RPB=2.59974e-14;MQB=0;MQSB=0.752298;BQB=0.00449438;MQ0F=0;ICB=0.000179838;HOB=0.250865;AC=88;AN=136;DP4=208,167,292,220;MQ=43;ANN=T|intron_variant|MODIFIER|evm.model.Contig40.45|evm.model.Contig40.45|transcript|evm.model.Contig40.45|protein_coding|3/17|c.274+23G>A||||||	GT:PL
Chr02	8294396	A	C	DP=846;VDB=0.997191;SGB=26.7728;RPB=0.0741988;MQB=0;MQSB=0.842116;BQB=0.999445;MQ0F=0;ICB=2.58746e-05;HOB=0.278547;AC=80;AN=136;DP4=214,213,165,170;MQ=44;ANN=C|intron_variant|MODIFIER|evm.model.Contig40.45|evm.model.Contig40.45|transcript|evm.model.Contig40.45|protein_coding|2/17|c.157-21T>G||||||	GT:PL
Chr02	8294439	C	G	DP=727;VDB=0.417676;SGB=30.8251;RPB=0.914985;MQB=0;MQSB=0.957624;BQB=0.154479;MQ0F=0;ICB=1.48243e-05;HOB=0.292426;AC=73;AN=130;DP4=216,204,126,121;MQ=44;ANN=G|intron_variant|MODIFIER|evm.model.Contig40.45|evm.model.Contig40.45|transcript|evm.model.Contig40.45|protein_coding|2/17|c.157-64G>C||||||	GT:PL
Chr02	8295205	G	A	DP=547;VDB=3.70759e-14;SGB=-26.3213;RPB=1.70806e-12;MQB=0;MQSB=0.930486;BQB=0.00524819;MQ0F=0;ICB=4.44047e-06;HOB=0.307574;AC=79;AN=130;DP4=189,141,101,74;MQ=45;ANN=A|intron_variant|MODIFIER|evm.model.Contig40.45|evm.model.Contig40.45|transcript|evm.model.Contig40.45|protein_coding|2/17|c.156+536C>T||||||	GT:PL
Chr02	8295333	C	T	DP=648;VDB=8.4142e-21;SGB=-18.0241;RPB=2.68212e-19;MQB=0;MQSB=0.290866;BQB=0.433031;MQ0F=0;ICB=1.05143e-07;HOB=0.343317;AC=83;AN=136;DP4=202,169,145,98;MQ=45;ANN=T|intron_variant|MODIFIER|evm.model.Contig40.45|evm.model.Contig40.45|transcript|evm.model.Contig40.45|protein_coding|2/17|c.156+408G>A||||||	GT:PL
Chr02	8295335	C	T	DP=654;VDB=4.04659e-28;SGB=-41.7377;RPB=3.14525e-20;MQB=0;MQSB=0.499968;BQB=0.00191127;MQ0F=0;ICB=1.75479e-08;HOB=0.362349;AC=75;AN=136;DP4=235,192,118,73;MQ=45;ANN=T|intron_variant|MODIFIER|evm.model.Contig40.45|evm.model.Contig40.45|transcript|evm.model.Contig40.45|protein_coding|2/17|c.156+406G>A||||||	GT:PL
Chr02	8295476	T	A	DP=909;VDB=0.342417;SGB=78.3003;RPB=0.940183;MQB=0;MQSB=0.0176703;BQB=0.457351;MQ0F=0;ICB=4.72742e-05;HOB=0.269788;AC=87;AN=136;DP4=184,174,305,151;MQ=44;ANN=A|intron_variant|MODIFIER|evm.model.Contig40.45|evm.model.Contig40.45|transcript|evm.model.Contig40.45|protein_coding|2/17|c.156+265A>T||||||	GT:PL
Chr02	8296351	T	C	DP=912;VDB=4.33481e-05;SGB=46.3938;RPB=0.000341441;MQB=0;MQSB=0.769463;BQB=0.979706;MQ0F=0;ICB=0.000179838;HOB=0.250865;AC=88;AN=136;DP4=191,177,230,233;MQ=44;ANN=C|intron_variant|MODIFIER|evm.model.Contig40.45|evm.model.Contig40.45|transcript|evm.model.Contig40.45|protein_coding|1/17|c.25+114A>G||||||	GT:PL
Chr02	8297030	T	C	DP=758;VDB=0.000502451;SGB=39.7071;RPB=0.176201;MQB=0;MQSB=0.433421;BQB=0.0556787;MQ0F=0;ICB=1.16414e-05;HOB=0.295385;AC=78;AN=130;DP4=199,179,139,165;MQ=45;ANN=C|upstream_gene_variant|MODIFIER|evm.model.Contig40.45|evm.model.Contig40.45|transcript|evm.model.Contig40.45|protein_coding||c.-541A>G|||||541|,C|intergenic_region|MODIFIER|evm.model.Contig40.45-evm.model.Contig40.46|evm.model.Contig40.4…	GT:PL
Chr02	8305513	TGGGGG	TGGGG	INDEL;IDV=19;IMF=1;DP=703;VDB=0.149421;SGB=117.566;MQSB=0.71793;MQ0F=0;ICB=2.11464e-05;HOB=0.280277;AC=48;AN=136;DP4=222,259,120,102;MQ=42;ANN=TGGGG|intergenic_region|MODIFIER|evm.model.Contig40.45-evm.model.Contig40.46|evm.model.Contig40.45-evm.model.Contig40.46|intergenic_region|evm.model.Contig40.45-evm.model.Contig40.46|||n.8305518delG||||||	GT:PL
Chr02	8305570	G	A	DP=719;VDB=0.0503913;SGB=19.386;RPB=1.04469e-06;MQB=2.25612e-30;MQSB=0.999792;BQB=0.00496516;MQ0F=0;ICB=0.00363296;HOB=0.202314;AC=47;AN=136;DP4=267,244,73,81;MQ=41;ANN=A|intergenic_region|MODIFIER|evm.model.Contig40.45-evm.model.Contig40.46|evm.model.Contig40.45-evm.model.Contig40.46|intergenic_region|evm.model.Contig40.45-evm.model.Contig40.46|||n.8305570G>A||||||	GT:PL
Chr02	8305588	C	T	DP=666;VDB=0.000926489;SGB=23.9892;RPB=2.29752e-06;MQB=1.23316e-29;MQSB=0.986424;BQB=0.0096676;MQ0F=0;ICB=0.00066101;HOB=0.232123;AC=44;AN=134;DP4=258,218,57,68;MQ=41;ANN=T|intergenic_region|MODIFIER|evm.model.Contig40.45-evm.model.Contig40.46|evm.model.Contig40.45-evm.model.Contig40.46|intergenic_region|evm.model.Contig40.45-evm.model.Contig40.46|||n.8305588C>T||||||	GT:PL
Chr02	8321968	C	T	DP=1043;VDB=0.514223;SGB=163.657;RPB=0.522174;MQB=3.56752e-16;MQSB=0.871947;BQB=0.997693;MQ0F=0;ICB=0.144437;HOB=0.116674;AC=37;AN=136;DP4=384,314,164,105;MQ=46;ANN=T|intron_variant|MODIFIER|evm.model.Contig40.46|evm.model.Contig40.46|transcript|evm.model.Contig40.46|protein_coding|15/15|c.2122-2342G>A||||||	GT:PL
Chr02	8322213	C	T	DP=1085;VDB=0.808691;SGB=177.625;RPB=0.9773;MQB=0;MQSB=0.698286;BQB=6.34772e-08;MQ0F=0;ICB=0.144437;HOB=0.116674;AC=37;AN=136;DP4=382,332,163,114;MQ=43;ANN=T|intron_variant|MODIFIER|evm.model.Contig40.46|evm.model.Contig40.46|transcript|evm.model.Contig40.46|protein_coding|15/15|c.2122-2587G>A||||||	GT:PL
Chr02	8322256	T	C	DP=1094;VDB=0.209805;SGB=190.73;RPB=0.71832;MQB=0;MQSB=0.377881;BQB=0.000459837;MQ0F=0;ICB=0.144437;HOB=0.116674;AC=37;AN=136;DP4=369,337,162,125;MQ=44;ANN=C|intron_variant|MODIFIER|evm.model.Contig40.46|evm.model.Contig40.46|transcript|evm.model.Contig40.46|protein_coding|15/15|c.2122-2630A>G||||||	GT:PL
Chr02	8322411	G	A	DP=997;VDB=1.98311e-05;SGB=134.049;RPB=0.0680213;MQB=0;MQSB=0.453389;BQB=0.205278;MQ0F=0;ICB=0.0862661;HOB=0.132785;AC=42;AN=136;DP4=374,297,132,137;MQ=45;ANN=A|intron_variant|MODIFIER|evm.model.Contig40.46|evm.model.Contig40.46|transcript|evm.model.Contig40.46|protein_coding|15/15|c.2122-2785C>T||||||	GT:PL
Chr02	8322433	C	T	DP=879;VDB=6.19167e-16;SGB=62.4238;RPB=1.79124e-06;MQB=0;MQSB=0.787521;BQB=0.0515919;MQ0F=0;ICB=0.144437;HOB=0.116674;AC=37;AN=136;DP4=349,308,91,91;MQ=44;ANN=T|intron_variant|MODIFIER|evm.model.Contig40.46|evm.model.Contig40.46|transcript|evm.model.Contig40.46|protein_coding|15/15|c.2122-2807G>A||||||	GT:PL
Chr02	8323631	G	C	DP=1038;VDB=0.199612;SGB=165.301;RPB=0.960428;MQB=8.43207e-23;MQSB=0.0737116;BQB=0.983803;MQ0F=0;ICB=0.144437;HOB=0.116674;AC=37;AN=136;DP4=364,343,142,129;MQ=45;ANN=C|intron_variant|MODIFIER|evm.model.Contig40.46|evm.model.Contig40.46|transcript|evm.model.Contig40.46|protein_coding|15/15|c.2121+3126C>G||||||	GT:PL
Chr02	8323888	C	A	DP=918;VDB=0.0239701;SGB=151.381;RPB=0.00723695;MQB=5.60355e-12;MQSB=0.802274;BQB=0.924046;MQ0F=0;ICB=0.144437;HOB=0.116674;AC=37;AN=136;DP4=315,291,125,120;MQ=43;ANN=A|intron_variant|MODIFIER|evm.model.Contig40.46|evm.model.Contig40.46|transcript|evm.model.Contig40.46|protein_coding|15/15|c.2121+2869G>T||||||	GT:PL
Chr02	8323985	C	T	DP=926;VDB=0.267066;SGB=142.308;RPB=0.419877;MQB=0;MQSB=0.616566;BQB=0.0320364;MQ0F=0;ICB=0.144437;HOB=0.116674;AC=37;AN=136;DP4=348,279,119,116;MQ=39;ANN=T|intron_variant|MODIFIER|evm.model.Contig40.46|evm.model.Contig40.46|transcript|evm.model.Contig40.46|protein_coding|15/15|c.2121+2772G>A||||||	GT:PL
Chr02	8324398	G	T	DP=993;VDB=0.612264;SGB=70.9681;RPB=0.107668;MQB=2.11274e-35;MQSB=0.881922;BQB=0.109031;MQ0F=0;ICB=0.144437;HOB=0.116674;AC=37;AN=136;DP4=402,337,99,96;MQ=40;ANN=T|intron_variant|MODIFIER|evm.model.Contig40.46|evm.model.Contig40.46|transcript|evm.model.Contig40.46|protein_coding|15/15|c.2121+2359C>A||||||	GT:PL
Chr02	8324608	G	A	DP=873;VDB=0.00928098;SGB=161.262;RPB=0.996145;MQB=1.51611e-21;MQSB=0.983251;BQB=0.696744;MQ0F=0;ICB=0.00110891;HOB=0.22221;AC=45;AN=136;DP4=290,259,154,131;MQ=44;ANN=A|intron_variant|MODIFIER|evm.model.Contig40.46|evm.model.Contig40.46|transcript|evm.model.Contig40.46|protein_coding|15/15|c.2121+2149C>T||||||	GT:PL
Chr02	8325926	C	T	DP=1069;VDB=0.4111;SGB=115.343;RPB=0.92234;MQB=2.84127e-27;MQSB=0.995231;BQB=0.817345;MQ0F=0;ICB=0.144437;HOB=0.116674;AC=37;AN=136;DP4=370,367,130,127;MQ=47;ANN=T|intron_variant|MODIFIER|evm.model.Contig40.46|evm.model.Contig40.46|transcript|evm.model.Contig40.46|protein_coding|15/15|c.2121+831G>A||||||	GT:PL
Chr02	8327003	C	T	DP=1088;VDB=0.0383367;SGB=162.034;RPB=0.14837;MQB=0;MQSB=0.63708;BQB=0.000541431;MQ0F=0;ICB=0.144437;HOB=0.116674;AC=37;AN=136;DP4=351,385,140,127;MQ=43;ANN=T|intron_variant|MODIFIER|evm.model.Contig40.46|evm.model.Contig40.46|transcript|evm.model.Contig40.46|protein_coding|14/15|c.1965-90G>A||||||	GT:PL
Chr02	8327004	C	A	DP=1081;VDB=0.0179206;SGB=161.232;RPB=0.132395;MQB=0;MQSB=0.553979;BQB=0.448992;MQ0F=0;ICB=0.144437;HOB=0.116674;AC=37;AN=136;DP4=350,396,139,127;MQ=43;ANN=A|intron_variant|MODIFIER|evm.model.Contig40.46|evm.model.Contig40.46|transcript|evm.model.Contig40.46|protein_coding|14/15|c.1965-91G>T||||||	GT:PL
Chr02	8329060	A	T	DP=1104;VDB=0.225188;SGB=166.092;RPB=0.975761;MQB=0;MQSB=0.99898;BQB=0.153462;MQ0F=0;ICB=0.144437;HOB=0.116674;AC=37;AN=136;DP4=396,349,150,122;MQ=48;ANN=T|intron_variant|MODIFIER|evm.model.Contig40.46|evm.model.Contig40.46|transcript|evm.model.Contig40.46|protein_coding|11/15|c.1431+206T>A||||||	GT:PL
Chr02	8330023	A	G	DP=1070;VDB=0.229108;SGB=125.715;RPB=0.835198;MQB=0;MQSB=0.86172;BQB=2.79644e-06;MQ0F=0;ICB=0.144437;HOB=0.116674;AC=37;AN=136;DP4=405,330,115,127;MQ=46;ANN=G|missense_variant|MODERATE|evm.model.Contig40.46|evm.model.Contig40.46|transcript|evm.model.Contig40.46|protein_coding|10/16|c.787T>C|p.Ser263Pro|787/2196|787/2196|263/731||	GT:PL
Chr02	8332201	A	G	DP=1024;VDB=0.189185;SGB=164.893;RPB=0.925965;MQB=0;MQSB=0.466822;BQB=0.0260654;MQ0F=0;ICB=0.144437;HOB=0.116674;AC=37;AN=136;DP4=316,340,141,120;MQ=47;ANN=G|upstream_gene_variant|MODIFIER|evm.model.Contig40.46|evm.model.Contig40.46|transcript|evm.model.Contig40.46|protein_coding||c.-55T>C|||||55|,G|intergenic_region|MODIFIER|evm.model.Contig40.46-evm.model.Contig40.47|evm.model.Contig40.46-evm.m…	GT:PL
Chr02	8334155	A	G	DP=447;VDB=0.748278;SGB=142.034;RPB=8.79089e-16;MQB=6.85531e-21;MQSB=0.516416;BQB=0.317589;MQ0F=0;ICB=4.78773e-06;HOB=0.2992;AC=49;AN=136;DP4=149,45,129,92;MQ=36;ANN=G|upstream_gene_variant|MODIFIER|evm.model.Contig40.46|evm.model.Contig40.46|transcript|evm.model.Contig40.46|protein_coding||c.-2009T>C|||||2009|,G|intergenic_region|MODIFIER|evm.model.Contig40.46-evm.model.Contig40.47|evm.model.Con…	GT:PL
Chr02	8335002	G	A	DP=1143;VDB=0.732857;SGB=182.239;RPB=0.114223;MQB=5.26264e-11;MQSB=0.181082;BQB=7.87532e-05;MQ0F=0;ICB=0.144437;HOB=0.116674;AC=37;AN=136;DP4=391,359,152,151;MQ=39;ANN=A|upstream_gene_variant|MODIFIER|evm.model.Contig40.46|evm.model.Contig40.46|transcript|evm.model.Contig40.46|protein_coding||c.-2856C>T|||||2856|,A|intergenic_region|MODIFIER|evm.model.Contig40.46-evm.model.Contig40.47|evm.model.C…	GT:PL
Chr02	8335104	C	T	DP=1096;VDB=0.62112;SGB=224.147;RPB=0.976362;MQB=1.00451e-16;MQSB=0.71681;BQB=0.656833;MQ0F=0;ICB=4.72742e-05;HOB=0.269788;AC=49;AN=136;DP4=378,266,212,147;MQ=44;ANN=T|upstream_gene_variant|MODIFIER|evm.model.Contig40.46|evm.model.Contig40.46|transcript|evm.model.Contig40.46|protein_coding||c.-2958G>A|||||2958|,T|intergenic_region|MODIFIER|evm.model.Contig40.46-evm.model.Contig40.47|evm.model.Con…	GT:PL
Chr02	8335245	A	T	DP=1037;VDB=0.473423;SGB=175.245;RPB=0.842677;MQB=0.000235849;MQSB=0.0389767;BQB=2.58459e-05;MQ0F=0;ICB=0.144437;HOB=0.116674;AC=37;AN=136;DP4=340,361,145,130;MQ=42;ANN=T|upstream_gene_variant|MODIFIER|evm.model.Contig40.46|evm.model.Contig40.46|transcript|evm.model.Contig40.46|protein_coding||c.-3099T>A|||||3099|,T|intergenic_region|MODIFIER|evm.model.Contig40.46-evm.model.Contig40.47|evm.model.…	GT:PL
Chr02	8336136	G	A	DP=737;VDB=0.000208054;SGB=115.008;RPB=0.994231;MQB=4.48078e-20;MQSB=0.813321;BQB=0.00136028;MQ0F=0;ICB=0.144437;HOB=0.116674;AC=37;AN=136;DP4=219,275,101,98;MQ=43;ANN=A|upstream_gene_variant|MODIFIER|evm.model.Contig40.46|evm.model.Contig40.46|transcript|evm.model.Contig40.46|protein_coding||c.-3990C>T|||||3990|,A|intergenic_region|MODIFIER|evm.model.Contig40.46-evm.model.Contig40.47|evm.model.C…	GT:PL
Chr02	8337530	C	T	DP=1140;VDB=0.649975;SGB=161.737;RPB=0.651536;MQB=1.12627e-31;MQSB=0.998189;BQB=0.083347;MQ0F=0;ICB=0.144437;HOB=0.116674;AC=37;AN=136;DP4=419,347,154,122;MQ=47;ANN=T|intergenic_region|MODIFIER|evm.model.Contig40.46-evm.model.Contig40.47|evm.model.Contig40.46-evm.model.Contig40.47|intergenic_region|evm.model.Contig40.46-evm.model.Contig40.47|||n.8337530C>T||||||	GT:PL
Chr02	8337666	C	T	DP=1008;VDB=0.260118;SGB=161.859;RPB=0.797671;MQB=4.18342e-32;MQSB=0.762914;BQB=0.506432;MQ0F=0;ICB=0.144437;HOB=0.116674;AC=37;AN=136;DP4=350,342,139,118;MQ=46;ANN=T|intergenic_region|MODIFIER|evm.model.Contig40.46-evm.model.Contig40.47|evm.model.Contig40.46-evm.model.Contig40.47|intergenic_region|evm.model.Contig40.46-evm.model.Contig40.47|||n.8337666C>T||||||	GT:PL
Chr02	8337770	G	A	DP=988;VDB=0.147135;SGB=160.694;RPB=0.0287526;MQB=0;MQSB=0.968341;BQB=0.88247;MQ0F=0;ICB=0.144437;HOB=0.116674;AC=37;AN=136;DP4=315,321,126,131;MQ=44;ANN=A|intergenic_region|MODIFIER|evm.model.Contig40.46-evm.model.Contig40.47|evm.model.Contig40.46-evm.model.Contig40.47|intergenic_region|evm.model.Contig40.46-evm.model.Contig40.47|||n.8337770G>A||||||	GT:PL
Chr02	8337849	G	A	DP=957;VDB=0.32759;SGB=162.129;RPB=0.136496;MQB=8.15418e-23;MQSB=0.878347;BQB=0.000137849;MQ0F=0;ICB=0.144437;HOB=0.116674;AC=37;AN=136;DP4=335,293,123,130;MQ=43;ANN=A|intergenic_region|MODIFIER|evm.model.Contig40.46-evm.model.Contig40.47|evm.model.Contig40.46-evm.model.Contig40.47|intergenic_region|evm.model.Contig40.46-evm.model.Contig40.47|||n.8337849G>A||||||	GT:PL
Chr02	8338187	G	A	DP=945;VDB=0.295173;SGB=30.0881;RPB=0.0440392;MQB=0;MQSB=0.9931;BQB=0.000537305;MQ0F=0;ICB=0.144437;HOB=0.116674;AC=99;AN=136;DP4=166,120,324,266;MQ=41;ANN=A|intergenic_region|MODIFIER|evm.model.Contig40.46-evm.model.Contig40.47|evm.model.Contig40.46-evm.model.Contig40.47|intergenic_region|evm.model.Contig40.46-evm.model.Contig40.47|||n.8338187G>A||||||	GT:PL
Chr02	8338789	T	C	DP=736;VDB=0.0478312;SGB=33.1489;RPB=2.35441e-07;MQB=2.54403e-17;MQSB=0.994604;BQB=0.470029;MQ0F=0;ICB=2.11464e-05;HOB=0.280277;AC=48;AN=136;DP4=260,265,71,86;MQ=39;ANN=C|intergenic_region|MODIFIER|evm.model.Contig40.46-evm.model.Contig40.47|evm.model.Contig40.46-evm.model.Contig40.47|intergenic_region|evm.model.Contig40.46-evm.model.Contig40.47|||n.8338789T>C||||||	GT:PL
Chr02	8338842	A	G	DP=596;VDB=1.53612e-14;SGB=25.8552;RPB=7.31519e-37;MQB=0.00427353;MQSB=0.971798;BQB=0.817555;MQ0F=0;ICB=0.0336818;HOB=0.153979;AC=36;AN=136;DP4=208,246,59,50;MQ=38;ANN=G|intergenic_region|MODIFIER|evm.model.Contig40.46-evm.model.Contig40.47|evm.model.Contig40.46-evm.model.Contig40.47|intergenic_region|evm.model.Contig40.46-evm.model.Contig40.47|||n.8338842A>G||||||	GT:PL
Chr02	8339001	T	C	DP=502;VDB=0.429607;SGB=146.791;RPB=1.07065e-20;MQB=0.000323749;MQSB=0.604913;BQB=0.032538;MQ0F=0;ICB=1.14786e-05;HOB=0.288495;AC=50;AN=136;DP4=115,96,117,133;MQ=41;ANN=C|intergenic_region|MODIFIER|evm.model.Contig40.46-evm.model.Contig40.47|evm.model.Contig40.46-evm.model.Contig40.47|intergenic_region|evm.model.Contig40.46-evm.model.Contig40.47|||n.8339001T>C||||||	GT:PL
Chr02	8339468	T	A	DP=1005;VDB=0.472049;SGB=148.041;RPB=0.997742;MQB=7.00649e-45;MQSB=0.975084;BQB=0.764391;MQ0F=0;ICB=0.144437;HOB=0.116674;AC=37;AN=136;DP4=402,252,148,111;MQ=40;ANN=A|intergenic_region|MODIFIER|evm.model.Contig40.46-evm.model.Contig40.47|evm.model.Contig40.46-evm.model.Contig40.47|intergenic_region|evm.model.Contig40.46-evm.model.Contig40.47|||n.8339468T>A||||||	GT:PL
Chr02	8339524	C	T	DP=1081;VDB=0.790586;SGB=181.519;RPB=0.961322;MQB=0;MQSB=0.976725;BQB=0.08581;MQ0F=0;ICB=0.000140528;HOB=0.255082;AC=53;AN=136;DP4=353,255,213,160;MQ=41;ANN=T|intergenic_region|MODIFIER|evm.model.Contig40.46-evm.model.Contig40.47|evm.model.Contig40.46-evm.model.Contig40.47|intergenic_region|evm.model.Contig40.46-evm.model.Contig40.47|||n.8339524C>T||||||	GT:PL
Chr02	8340713	A	G	DP=672;VDB=8.22559e-07;SGB=59.925;RPB=0.200702;MQB=0.001682;MQSB=0.757084;BQB=0.440177;MQ0F=0;ICB=0.144437;HOB=0.116674;AC=37;AN=136;DP4=234,238,62,91;MQ=39;ANN=G|intergenic_region|MODIFIER|evm.model.Contig40.46-evm.model.Contig40.47|evm.model.Contig40.46-evm.model.Contig40.47|intergenic_region|evm.model.Contig40.46-evm.model.Contig40.47|||n.8340713A>G||||||	GT:PL
Chr02	8341059	A	C	DP=899;VDB=0.18588;SGB=100.675;RPB=0.276844;MQB=0;MQSB=0.000157332;BQB=0.0416382;MQ0F=0;ICB=0.144437;HOB=0.116674;AC=37;AN=136;DP4=347,259,154,44;MQ=48;ANN=C|intergenic_region|MODIFIER|evm.model.Contig40.46-evm.model.Contig40.47|evm.model.Contig40.46-evm.model.Contig40.47|intergenic_region|evm.model.Contig40.46-evm.model.Contig40.47|||n.8341059A>C||||||	GT:PL
Chr02	8341688	CG	C	INDEL;IDV=23;IMF=1;DP=1031;VDB=0.744543;SGB=161.758;MQSB=0.993235;MQ0F=0;ICB=0.144437;HOB=0.116674;AC=37;AN=136;DP4=362,392,151,126;MQ=49;ANN=C|intergenic_region|MODIFIER|evm.model.Contig40.46-evm.model.Contig40.47|evm.model.Contig40.46-evm.model.Contig40.47|intergenic_region|evm.model.Contig40.46-evm.model.Contig40.47|||n.8341689delG||||||	GT:PL
Chr02	8342465	C	T	DP=1202;VDB=0.343923;SGB=61.5055;RPB=0.554669;MQB=0;MQSB=0.472279;BQB=0.0161016;MQ0F=0;ICB=0.144437;HOB=0.116674;AC=99;AN=136;DP4=149,141,408,385;MQ=46;ANN=T|intergenic_region|MODIFIER|evm.model.Contig40.46-evm.model.Contig40.47|evm.model.Contig40.46-evm.model.Contig40.47|intergenic_region|evm.model.Contig40.46-evm.model.Contig40.47|||n.8342465C>T||||||	GT:PL
Chr02	8345104	G	T	DP=808;VDB=0.177134;SGB=168.835;RPB=0.275715;MQB=7.37252e-31;MQSB=0.109325;BQB=0.918154;MQ0F=0;ICB=6.77025e-06;HOB=0.29574;AC=57;AN=136;DP4=225,186,185,147;MQ=44;ANN=T|intergenic_region|MODIFIER|evm.model.Contig40.46-evm.model.Contig40.47|evm.model.Contig40.46-evm.model.Contig40.47|intergenic_region|evm.model.Contig40.46-evm.model.Contig40.47|||n.8345104G>T||||||	GT:PL
Chr02	8345348	T	C	DP=986;VDB=0.958987;SGB=204.177;RPB=0.669384;MQB=0;MQSB=0.200581;BQB=0.469749;MQ0F=0;ICB=6.77025e-06;HOB=0.29574;AC=57;AN=136;DP4=265,238,220,174;MQ=44;ANN=C|intergenic_region|MODIFIER|evm.model.Contig40.46-evm.model.Contig40.47|evm.model.Contig40.46-evm.model.Contig40.47|intergenic_region|evm.model.Contig40.46-evm.model.Contig40.47|||n.8345348T>C||||||	GT:PL
Chr02	8347131	C	T	DP=707;VDB=8.91898e-25;SGB=60.0128;RPB=2.4136e-12;MQB=2.33369e-31;MQSB=0.812304;BQB=0.105565;MQ0F=0;ICB=0.000309961;HOB=0.243512;AC=54;AN=136;DP4=222,230,103,104;MQ=40;ANN=T|intergenic_region|MODIFIER|evm.model.Contig40.46-evm.model.Contig40.47|evm.model.Contig40.46-evm.model.Contig40.47|intergenic_region|evm.model.Contig40.46-evm.model.Contig40.47|||n.8347131C>T||||||	GT:PL
Chr02	8348810	G	T	DP=939;VDB=0.295488;SGB=200.134;RPB=0.957373;MQB=0.0376799;MQSB=0.109252;BQB=0.626835;MQ0F=0;ICB=2.58746e-05;HOB=0.278547;AC=56;AN=136;DP4=294,191,230,151;MQ=41;ANN=T|intergenic_region|MODIFIER|evm.model.Contig40.46-evm.model.Contig40.47|evm.model.Contig40.46-evm.model.Contig40.47|intergenic_region|evm.model.Contig40.46-evm.model.Contig40.47|||n.8348810G>T||||||	GT:PL
Chr02	8350024	C	T	DP=738;VDB=0.00111286;SGB=144.1;RPB=0.00140633;MQB=9.68311e-37;MQSB=0.852681;BQB=3.66199e-08;MQ0F=0;ICB=1.66471e-06;HOB=0.312716;AC=58;AN=136;DP4=192,184,167,125;MQ=38;ANN=T|intergenic_region|MODIFIER|evm.model.Contig40.46-evm.model.Contig40.47|evm.model.Contig40.46-evm.model.Contig40.47|intergenic_region|evm.model.Contig40.46-evm.model.Contig40.47|||n.8350024C>T||||||	GT:PL
Chr02	8351194	G	A	DP=891;VDB=0.924002;SGB=192.591;RPB=0.954267;MQB=1.74406e-41;MQSB=0.0971191;BQB=0.987552;MQ0F=0;ICB=6.77025e-06;HOB=0.29574;AC=57;AN=136;DP4=231,211,205,169;MQ=40;ANN=A|intergenic_region|MODIFIER|evm.model.Contig40.46-evm.model.Contig40.47|evm.model.Contig40.46-evm.model.Contig40.47|intergenic_region|evm.model.Contig40.46-evm.model.Contig40.47|||n.8351194G>A||||||	GT:PL
Chr02	8351640	G	A	DP=595;VDB=1.94906e-23;SGB=69.5577;RPB=6.19691e-12;MQB=3.18681e-05;MQSB=0.963027;BQB=0.0017603;MQ0F=0;ICB=0.174473;HOB=0.10871;AC=30;AN=134;DP4=233,201,62,58;MQ=41;ANN=A|intergenic_region|MODIFIER|evm.model.Contig40.46-evm.model.Contig40.47|evm.model.Contig40.46-evm.model.Contig40.47|intergenic_region|evm.model.Contig40.46-evm.model.Contig40.47|||n.8351640G>A||||||	GT:PL
Chr02	8351904	C	T	DP=921;VDB=0.294276;SGB=189.883;RPB=0.936311;MQB=0.0109584;MQSB=0.999981;BQB=0.29369;MQ0F=0;ICB=0.028479;HOB=0.159061;AC=39;AN=136;DP4=298,270,156,132;MQ=41;ANN=T|intergenic_region|MODIFIER|evm.model.Contig40.46-evm.model.Contig40.47|evm.model.Contig40.46-evm.model.Contig40.47|intergenic_region|evm.model.Contig40.46-evm.model.Contig40.47|||n.8351904C>T||||||	GT:PL
Chr02	8355397	T	A	DP=995;VDB=0.172976;SGB=76.5749;RPB=0.992122;MQB=0;MQSB=0.99476;BQB=9.61829e-11;MQ0F=0;ICB=2.58746e-05;HOB=0.278547;AC=80;AN=136;DP4=225,219,233,225;MQ=42;ANN=A|intergenic_region|MODIFIER|evm.model.Contig40.46-evm.model.Contig40.47|evm.model.Contig40.46-evm.model.Contig40.47|intergenic_region|evm.model.Contig40.46-evm.model.Contig40.47|||n.8355397T>A||||||	GT:PL
Chr02	8355459	C	T	DP=946;VDB=0.814402;SGB=71.6797;RPB=0.977205;MQB=0;MQSB=0.997932;BQB=0.00673335;MQ0F=0;ICB=6.77025e-06;HOB=0.29574;AC=79;AN=136;DP4=218,209,225,223;MQ=41;ANN=T|intergenic_region|MODIFIER|evm.model.Contig40.46-evm.model.Contig40.47|evm.model.Contig40.46-evm.model.Contig40.47|intergenic_region|evm.model.Contig40.46-evm.model.Contig40.47|||n.8355459C>T||||||	GT:PL
Chr02	8361040	G	A	DP=1001;VDB=0.537622;SGB=163.776;RPB=0.387395;MQB=0.25756;MQSB=0.753762;BQB=0.95494;MQ0F=0;ICB=6.77025e-06;HOB=0.29574;AC=57;AN=136;DP4=332,257,198,150;MQ=44;ANN=A|intergenic_region|MODIFIER|evm.model.Contig40.46-evm.model.Contig40.47|evm.model.Contig40.46-evm.model.Contig40.47|intergenic_region|evm.model.Contig40.46-evm.model.Contig40.47|||n.8361040G>A||||||	GT:PL
Chr02	8361120	C	T	DP=1103;VDB=0.775985;SGB=83.5199;RPB=0.998999;MQB=0;MQSB=0.686245;BQB=0.747525;MQ0F=0;ICB=0.144437;HOB=0.116674;AC=99;AN=136;DP4=141,107,457,317;MQ=43;ANN=T|intergenic_region|MODIFIER|evm.model.Contig40.46-evm.model.Contig40.47|evm.model.Contig40.46-evm.model.Contig40.47|intergenic_region|evm.model.Contig40.46-evm.model.Contig40.47|||n.8361120C>T||||||	GT:PL
Chr02	8362221	T	A	DP=1124;VDB=0.816964;SGB=200.102;RPB=0.956652;MQB=0;MQSB=0.756091;BQB=0.748561;MQ0F=0;ICB=6.77025e-06;HOB=0.29574;AC=79;AN=136;DP4=205,210,300,297;MQ=43;ANN=A|intergenic_region|MODIFIER|evm.model.Contig40.46-evm.model.Contig40.47|evm.model.Contig40.46-evm.model.Contig40.47|intergenic_region|evm.model.Contig40.46-evm.model.Contig40.47|||n.8362221T>A||||||	GT:PL
Chr02	8362684	G	A	DP=1093;VDB=0.676743;SGB=171.148;RPB=0.723394;MQB=1.77814e-16;MQSB=0.981569;BQB=0.489847;MQ0F=0;ICB=1.80807e-05;HOB=0.283305;AC=58;AN=136;DP4=345,281,197,184;MQ=46;ANN=A|intergenic_region|MODIFIER|evm.model.Contig40.46-evm.model.Contig40.47|evm.model.Contig40.46-evm.model.Contig40.47|intergenic_region|evm.model.Contig40.46-evm.model.Contig40.47|||n.8362684G>A||||||	GT:PL
[truncated: 14,324 more rows]
