# Supplementary material for: Integrated multi-omics reveals flower color regulatory networks in Osmanthus fragrans
Source: Mol Hortic. 2026 Jan 5;6:1. doi: 10.1186/s43897-025-00158-y (PMC12766942; doi:10.1186/s43897-025-00158-y)
Supplement: Supplementary file 3 — Supplementary Material 3. [file 43897_2025_158_MOESM3_ESM.xlsx]

## Sheet: Sheet1
Supplemental Table 3. Primers used in this study.
Primer name	Sequence (from 5ʹ to 3ʹ)	Target gene	Purposes
OfZEP-promoter-F	tttgatattggatcggaattcAGATGCATGCATTCATATTAGATTGG	OfZEP	Construction of OfZEP expressing vector in pLacZi2u
OfZEP-promoter-R	gtcgacagatccccgggtaccATGATTTCGCCTGTGCTCTATTATC
OfCCD4-promoter-F	tttgatattggatcggaattcGGGCTTGTCCTTTATAACCCCT	OfCCD4	Construction of OfCCD4 expressing vector in pLacZi2u
OfCCD4-promoter-R	gtcgacagatccccgggtaccCGTGTACATCATTGATTGTGGGG
OfNCED9-promoter-F	tttgatattggatcggaattcGCCAATTTGCCATCGGGG	OfNCED9	Construction of OfNCED9 expressing vector in pLacZi2u
OfNCED9-promoter-R	gtcgacagatccccgggtaccAAGCCTCTGTAAAGCTTCCATCA
OfGGPS1-promoter-F	tttgatattggatcggaattcGCATTATAAATCGGACTCGAAATAAA	OfGGPS1	Construction of OfGGPS1 expressing vector in pLacZi2u
OfGGPS1-promoter-R	gtcgacagatccccgggtaccACCAAGCTCTCTGGCACGAG
OfWRKY60-CDS-F	gattatgcctctcccgaattcATGTCAATGGACACAACTCTTGATATT	OfWRKY60	Construction of Of WRKY60 expressing vector in pJG4-5
OfWRKY60-CDS-R	agaagtccaaagcttctcgagATTTTCTTCAATTTCTTGATCTAAAATTC
OfWRKY60-CDS-F	cagcaaatgggtcgcggatccATGTCAATGGACACAACTCTTGATATT	OfWRKY60	Construction of Of WRKY60 expressing vector in pET-28a(+)
OfWRKY60-CDS-R	ttgtcgacggagctcgaattcATTTTCTTCAATTTCTTGATCTAAAATTC
pGreen-62-SK-OfWRKY60-CDS-F	cgctctagaactagtggatccATGTCAATGGACACAACTCTTGATATT	OfWRKY60	Construction of Of WRKY60 expressing vector in pGreen-62-SK
pGreen-62-SK-OfWRKY60-CDS-R	gggccccccctcgaggtcgacATTTTCTTCAATTTCTTGATCTAAAATTC
pGreen0800-OfZEP-promoter-F	ctatagggcgaattgggtaccAGATGCATGCATTCATATTAGATTGG	OfZEP	Construction of OfZEP expressing vector in pGreen0800
pGreen0800-OfZEP-promoter-R	aagcttatcgataccgtcgacATGATTTCGCCTGTGCTCTATTATC
pGreen0800-OfCCD4-promoter-F	ctatagggcgaattgggtaccGGGCTTGTCCTTTATAACCCCT	OfCCD4	Construction of OfCCD4 expressing vector in pGreen0800
pGreen0800-OfCCD4-promoter-R	aagcttatcgataccgtcgacCGTGTACATCATTGATTGTGGGG
pGreen0800-OfNCED9-promoter-F	ctatagggcgaattgggtaccGCCAATTTGCCATCGGGG	OfNCED9	Construction of OfNCED9 expressing vector in pGreen0800
pGreen0800-OfNCED9-promoter-R	aagcttatcgataccgtcgacAAGCCTCTGTAAAGCTTCCATCA
pGreen0800-OfGGPS1-promoter-F	ctatagggcgaattgggtaccGCATTATAAATCGGACTCGAAATAAA	OfGGPS1	Construction of OfGGPS1 expressing vector in pGreen0800
pGreen0800-OfGGPS1-promoter-R	aagcttatcgataccgtcgacACCAAGCTCTCTGGCACGAG
pGreen0800-OfWRKY60-promoter-F	gtcgacggtatcgataagcttCGAAATCGACAAGTAATTTTAATTGC	OfWRKY60	Construction of Of WRKY60 expressing vector in pGreen0800
pGreen0800-OfWRKY60-promoter-R	cgctctagaactagtggatccTGTTGAAGAACTCTAAGCAATTTGC
pUC19-UBQ10-OfCCD4-CDS-F-1	ttttctgattaacagggatccATGGTCACACTCTCTTCCTCTTTTC	OfCCD4	Construction of OfCCD4 expressing vector in pUC19-UBQ10
pUC19-UBQ10-OfCCD4-CDS-R-1	gtccttgtagtcagaaggcctTAGCTTGTTGAGGTCATTTTCACTC
pUC19-UBQ10-OfCCD4-CDS-F-2	cgggccccccctcgaggcgcgccATGGTCACACTCTCTTCCTCTTTTC
pUC19-UBQ10-OfCCD4-CDS-R-2	ggcggccgctctagaactagtAACGATCTGCAGCTTGTCATCG
