# Supplementary material for: Integrated multi-omics reveals flower color regulatory networks in Osmanthus fragrans
Source: Mol Hortic. 2026 Jan 5;6:1. doi: 10.1186/s43897-025-00158-y (PMC12766942; doi:10.1186/s43897-025-00158-y)
Supplement: Supplementary file 4 — Supplementary Material 4. [file 43897_2025_158_MOESM4_ESM.xlsx]

## Sheet: Sheet1
Supplementary Table 4 Information of 68 samples
Number	Group	Cultivar	Sampling Place	Introduction Place
1	Dangui group	Puchengdangui	Xianning (N29°86′E114°37′)	Zhejiang Province
2	Dangui group	Zhuangyuanhong	Xianning (N29°86′E114°37′)	Zhejiang Province
3	Dangui group	Zuijihong	Xianning (N29°86′E114°37′)	Zhejiang Province
4	Dangui group	Yingyedangui	Xianning (N29°86′E114°37′)	Zhejiang Province
5	Dangui group	Pingmaihong	Xianning (N29°49′E114°19′)	Zhejiang Province
6	Dangui group	Mantiaohong	Xianning (N29°49′E114°19′)	Hubei Province
7	Dangui group	Sushengdangui	Xianning (N29°49′E114°19′)	Zhejiang Province
8	Dangui group	Xionghuanggui	Wuhan (N30°55′E114°38′)	Sichuan Province
9	Dangui group	Dayezhushagui	Wuhan (N30°55′E114°38′)	Sichuan Province
10	Dangui group	Zhushagui	Xianning (N29°51′E114°19′)	Hubei Province
11	Dangui group	Xiaoyedangui	Xianning (N29°51′E114°19′)	Hubei Province
12	Dangui group	Fujianhong	Wuhan (N30°55′E114°38′)	Zhejiang Province
13	Dangui group	Chenghongdangui	Wuhan (N30°55′E114°38′)	Sichuan Province
14	Dangui group	Lianzidangui	Wuhan (N30°55′E114°38′)	Sichuan Province
15	Dangui group	Zhushadangui	Wuhan (N30°55′E114°38′)	Sichuan Province
16	Dangui group	Zaohongdangui	Wuhan (N30°55′E114°38′)	Sichuan Province
17	Dangui group	Xiaoyezhushagui	Wuhan (N30°55′E114°38′)	Sichuan Province
18	Dangui group	Zaohuazidangui	Wuhan (N30°55′E114°38′)	Sichuan Province
19	Dangui group	Yanhongui	Wuhan (N30°55′E114°38′)	Sichuan Province
20	Dangui group	Xiangshandangui	Wuhan (N30°55′E114°38′)	Zhejiang Province
21	Yingui group	Yinhui	Xianning (N29°86′E114°37′)	Zhejiang Province
22	Yingui group	Suyu	Xianning (N29°86′E114°37′)	Zhejiang Province
23	Yingui group	Yangmeiyeyingui	Xianning (N29°86′E114°37′)	Zhejiang Province
24	Yingui group	Zaohuang	Xianning (N29°86′E114°37′)	Zhejiang Province
25	Yingui group	Qingjian	Xianning (N29°86′E114°37′)	Zhejiang Province
26	Yingui group	Ehuang	Xianning (N29°86′E114°37′)	Zhejiang Province
27	Yingui group	Changyebizhu	Xianning (N29°86′E114°37′)	Zhejiang Province
28	Yingui group	Yulinglong	Xianning (N29°86′E114°37′)	Zhejiang Province
29	Yingui group	Baijie	Xianning (N29°86′E114°37′)	Zhejiang Province
30	Yingui group	Yinsu	Xianning (N29°86′E114°37′)	Zhejiang Province
31	Yingui group	Juanyehuang	Xianning (N29°86′E114°37′)	Zhejiang Province
32	Yingui group	Yingzhiyingui	Xianning (N29°86′E114°37′)	Zhejiang Province
33	Yingui group	Zhaiyeyingui	Xianning (N29°86′E114°37′)	Zhejiang Province
34	Yingui group	Liuyeyin	Xianning (N29°49′E114°19′)	Hubei Province
35	Yingui group	Yinling	Xianning (N29°49′E114°19′)	Hubei Province
36	Yingui group	Liuyesugui	Xianning (N29°49′E114°19′)	Hubei Province
37	Yingui group	Jiangnanliren	Xianning (N29°49′E114°19′)	Hubei Province
38	Yingui group	Zaoyingui	Xianning (N29°51′E114°19′)	Hubei Province
39	Yingui group	Yinxing	Wuhan (N30°55′E114°38′)	Hubei Province
40	Yingui group	Zhonghuahonglonggui	Wuhan (N30°55′E114°38′)	Sichuan Province
41	Yingui group	Juanbanyingui	Wuhan (N30°55′E114°38′)	Guangxi Province
42	Yingui group	Chengduzaoyingui	Wuhan (N30°55′E114°38′)	Sichuan Province
43	Yingui group	Juanyehuang	Wuhan (N30°55′E114°38′)	Sichuan Province
44	Yingui group	Baijian	Wuhan (N30°55′E114°38′)	Sichuan Province
45	Yingui group	Hongjian	Wuhan (N30°55′E114°38′)	Sichuan Province
46	Yingui group	Yulianyinsi	Wuhan (N30°55′E114°38′)	Sichuan Province
47	Yingui group	Mijieyingui	Wuhan (N30°55′E114°38′)	Sichuan Province
48	Yingui group	Xiaoyewanyingui	Wuhan (N30°55′E114°38′)	Sichuan Province
49	Yingui group	Huangrui	Wuhan (N30°55′E114°38′)	Sichuan Province
50	Yingui group	Wanyin	Wuhan (N30°55′E114°38′)	Sichuan Province
51	Yingui group	Dayewanyingui	Wuhan (N30°55′E114°38′)	Sichuan Province
52	Yingui group	Yuchengzaogui	Wuhan (N30°55′E114°38′)	Sichuan Province
53	Yingui group	Juanyeyingui	Wuhan (N30°55′E114°38′)	Sichuan Province
54	Yingui group	Danlingxiangyun	Wuhan (N30°55′E114°38′)	Sichuan Province
55	Yingui group	Yuzhu	Wuhan (N30°55′E114°38′)	Sichuan Province
56	Yingui group	Yinzhanbizhu	Wuhan (N30°55′E114°38′)	Sichuan Province
57	Yingui group	Houyechiyingui	Wuhan (N30°55′E114°38′)	Sichuan Province
58	Yingui group	Pingyeyingui	Wuhan (N30°55′E114°38′)	Guangxi Province
59	Yingui group	Xiziyingui	Wuhan (N30°55′E114°38′)	Sichuan Province
60	Yingui group	Xiaohuayingui	Wuhan (N30°55′E114°38′)	Guangxi Province
61	Yingui group	Furonggui	Wuhan (N30°55′E114°38′)	Sichuan Province
62	Yingui group	Suiyin	Wuhan (N30°55′E114°38′)	Zhejiang Province
63	Yingui group	Suyu	Wuhan (N30°55′E114°38′)	Zhejiang Province
64	Yingui group	Puxinguihua	Wuhan (N30°55′E114°38′)	Sichuan Province
65	Yingui group	Zigeng	Wuhan (N30°55′E114°38′)	Sichuan Province
66	Yingui group	Yingui7hao	Wuhan (N30°55′E114°38′)	Guangxi Province
67	Yingui group	Yulianbizhu	Wuhan (N30°55′E114°38′)	Guangxi Province
68	Yingui group	Yingui4hao	Wuhan (N30°55′E114°38′)	Guangxi Province
